# Supplementary material for: Proteomic Analysis of Barley (Hordeum vulgare L.) Leaves in Response to Date Palm Waste Compost Application
Source: Plants (Basel). 2022 Nov 29;11(23):3287. doi: 10.3390/plants11233287 (PMC9737688; doi:10.3390/plants11233287)
Supplement: Supplementary file 1 [file plants-11-03287-s001.zip]

Archive with 2 entries (2 files):
- plants-1964764-supplementary.pdf
- Supplemental Table S1.xls
