# Supplementary material for: Proteomic Analysis of Barley (Hordeum vulgare L.) Leaves in Response to Date Palm Waste Compost Application
Source: Plants (Basel). 2022 Nov 29;11(23):3287. doi: 10.3390/plants11233287 (PMC9737688; doi:10.3390/plants11233287)
Supplement: Supplementary file 1 [file plants-11-03287-s001.zip › Supplemental Table S1.xls]

## Sheet: Supplemntal Table S1
Supplemental Table S1
The total identified proteins.

## Sheet: X!TandemPipeline information
X!TandemPipeline version :
0.4.42
X!TandemPipeline filters :
Mode	combine
Maximum peptide Evalue	0.01
Minimum number of peptides per protein	2
Overall samples	FALSE
Maximum protein Evalue	0.001
contaminant fasta files	/gorgone/pappso/moulon/database/contaminants_standarts.fasta
decoy fasta files
sheet definitions
X!TandemPipeline DOI link
groups	simple statistics on the current grouping experiment (numbers of groups, subgroups...)
proteins	list of proteins after the protein inference computation
peptides	list of peptides used by the grouping algorithm. Beware : peptides are intended as unique pairs of sequence+mass, given that Leucine and Isoleucine as the same mass, all Leucines are considered as Isoleucines
spectra	list of all validated and checked spectrum match. Only the best assigned peptide (best Evalue) is reported
peptide pos	list of all *real* peptides identified on their proteins, with their position on the sequence.

## Sheet: groups
groups	subgroups	proteins	peptides	psm	peptide/mass/sample	prot FDR	pep FDR	psm FDR
1865	2233	9183	15945	986752	62757	0	0	0

## Sheet: proteins
Group ID	Sub-group ID	Protein ID	Accession	Description	log(E-value)	coverage	MW	size	Spectra	Specific spectra	Sequences	Specific sequences	Uniques peptide-mod-charge	Theoretical number of tryptic peptides	PAI	emPAI	Sub-group proteins	number of MS samples
a1	a1.a1	a1.a1.a1	AAN27986.1	ribulose-1,5-bisphosphate carboxylase/oxygenase large subunit (chloroplast) [Hordeum vulgare subsp. spontaneum]	-460.367	0.68267	53044.5	479	6032	6032	45	45	128	21	6.09524	1.2452e+06	63	6
a1	a1.a1	a1.a1.a2	AAN27989.1	ribulose-1,5-bisphosphate carboxylase/oxygenase large subunit (chloroplast) [Hordeum vulgare subsp. vulgare]	-460.367	0.68267	53044.5	479	6032	6032	45	45	128	21	6.09524	1.2452e+06	63	6
a1	a1.a1	a1.a1.a3	AAX44970.1	ribulose-1,5-bisphosphate carboxylase/oxygenase large subunit (chloroplast) [Hordeum vulgare subsp. spontaneum]	-460.367	0.68267	53044.5	479	6032	6032	45	45	128	21	6.09524	1.2452e+06	63	6
a1	a1.a1	a1.a1.a4	ABK79421.1	ribulose-1,5-bisphosphate carboxylase/oxygenase large subunit (chloroplast) [Hordeum vulgare subsp. vulgare]	-460.367	0.68267	53044.5	479	6032	6032	45	45	128	21	6.09524	1.2452e+06	63	6
a1	a1.a1	a1.a1.a5	AGP50763.1	ribulose-1,5-bisphosphate carboxylase/oxygenase large subunit (chloroplast) [Hordeum vulgare subsp. vulgare]	-460.367	0.68267	53044.5	479	6032	6032	45	45	128	21	6.09524	1.2452e+06	63	6
a1	a1.a1	a1.a1.a6	AGP50839.1	ribulose-1,5-bisphosphate carboxylase/oxygenase large subunit (chloroplast) [Hordeum vulgare subsp. spontaneum]	-460.367	0.68267	53044.5	479	6032	6032	45	45	128	21	6.09524	1.2452e+06	63	6
a1	a1.a1	a1.a1.a7	AGP50919.1	ribulose-1,5-bisphosphate carboxylase/oxygenase large subunit (chloroplast) [Hordeum vulgare subsp. spontaneum]	-460.367	0.68267	53044.5	479	6032	6032	45	45	128	21	6.09524	1.2452e+06	63	6
a1	a1.a1	a1.a1.a8	AMA20254.1	ribulose 1,5-bisphosphate carboxylase/oxygenase large subunit (chloroplast) [Hordeum vulgare subsp. vulgare]	-460.367	0.68267	53044.5	479	6032	6032	45	45	128	21	6.09524	1.2452e+06	63	6
a1	a1.a1	a1.a1.a9	ASD42722.1	ribulose 1,5-bisphosphate carboxylase/oxygenase large subunit (chloroplast) [Hordeum vulgare]	-460.367	0.68267	53044.5	479	6032	6032	45	45	128	21	6.09524	1.2452e+06	63	6
a1	a1.a1	a1.a1.b10	ASD42799.1	ribulose 1,5-bisphosphate carboxylase/oxygenase large subunit (chloroplast) [Hordeum vulgare]	-460.367	0.68267	53044.5	479	6032	6032	45	45	128	21	6.09524	1.2452e+06	63	6
a1	a1.a1	a1.a1.b11	QDA21807.1	ribulose-1,5-bisphosphate carboxylase/oxygenase large subunit (chloroplast) [Hordeum vulgare subsp. spontaneum]	-460.367	0.68267	53044.5	479	6032	6032	45	45	128	21	6.09524	1.2452e+06	63	6
a1	a1.a1	a1.a1.b12	QDA21890.1	ribulose-1,5-bisphosphate carboxylase/oxygenase large subunit (chloroplast) [Hordeum vulgare subsp. spontaneum]	-460.367	0.68267	53044.5	479	6032	6032	45	45	128	21	6.09524	1.2452e+06	63	6
a1	a1.a1	a1.a1.b13	QGL07110.1	ribulose-1,5-bisphosphate carboxylase/oxygenase large subunit (chloroplast) [Hordeum vulgare subsp. spontaneum]	-460.367	0.68267	53044.5	479	6032	6032	45	45	128	21	6.09524	1.2452e+06	63	6
a1	a1.a1	a1.a1.b14	QGL07193.1	ribulose-1,5-bisphosphate carboxylase/oxygenase large subunit (chloroplast) [Hordeum vulgare subsp. spontaneum]	-460.367	0.68267	53044.5	479	6032	6032	45	45	128	21	6.09524	1.2452e+06	63	6
a1	a1.a1	a1.a1.b15	QGL07276.1	ribulose-1,5-bisphosphate carboxylase/oxygenase large subunit (chloroplast) [Hordeum vulgare subsp. spontaneum]	-460.367	0.68267	53044.5	479	6032	6032	45	45	128	21	6.09524	1.2452e+06	63	6
a1	a1.a1	a1.a1.b16	QGL07359.1	ribulose-1,5-bisphosphate carboxylase/oxygenase large subunit (chloroplast) [Hordeum vulgare subsp. spontaneum]	-460.367	0.68267	53044.5	479	6032	6032	45	45	128	21	6.09524	1.2452e+06	63	6
a1	a1.a1	a1.a1.b17	QGL07442.1	ribulose-1,5-bisphosphate carboxylase/oxygenase large subunit (chloroplast) [Hordeum vulgare subsp. spontaneum]	-460.367	0.68267	53044.5	479	6032	6032	45	45	128	21	6.09524	1.2452e+06	63	6
a1	a1.a1	a1.a1.b18	QGL07525.1	ribulose-1,5-bisphosphate carboxylase/oxygenase large subunit (chloroplast) [Hordeum vulgare subsp. spontaneum]	-460.367	0.68267	53044.5	479	6032	6032	45	45	128	21	6.09524	1.2452e+06	63	6
a1	a1.a1	a1.a1.b19	QGL07608.1	ribulose-1,5-bisphosphate carboxylase/oxygenase large subunit (chloroplast) [Hordeum vulgare subsp. spontaneum]	-460.367	0.68267	53044.5	479	6032	6032	45	45	128	21	6.09524	1.2452e+06	63	6
a1	a1.a1	a1.a1.b20	QGL07691.1	ribulose-1,5-bisphosphate carboxylase/oxygenase large subunit (chloroplast) [Hordeum vulgare subsp. spontaneum]	-460.367	0.68267	53044.5	479	6032	6032	45	45	128	21	6.09524	1.2452e+06	63	6
a1	a1.a1	a1.a1.b21	QGL07774.1	ribulose-1,5-bisphosphate carboxylase/oxygenase large subunit (chloroplast) [Hordeum vulgare subsp. spontaneum]	-460.367	0.68267	53044.5	479	6032	6032	45	45	128	21	6.09524	1.2452e+06	63	6
a1	a1.a1	a1.a1.b22	QGL07857.1	ribulose-1,5-bisphosphate carboxylase/oxygenase large subunit (chloroplast) [Hordeum vulgare subsp. spontaneum]	-460.367	0.68267	53044.5	479	6032	6032	45	45	128	21	6.09524	1.2452e+06	63	6
a1	a1.a1	a1.a1.b23	QGL07940.1	ribulose-1,5-bisphosphate carboxylase/oxygenase large subunit (chloroplast) [Hordeum vulgare subsp. vulgare]	-460.367	0.68267	53044.5	479	6032	6032	45	45	128	21	6.09524	1.2452e+06	63	6
a1	a1.a1	a1.a1.b24	QGL08023.1	ribulose-1,5-bisphosphate carboxylase/oxygenase large subunit (chloroplast) [Hordeum vulgare subsp. vulgare]	-460.367	0.68267	53044.5	479	6032	6032	45	45	128	21	6.09524	1.2452e+06	63	6
a1	a1.a1	a1.a1.b25	QGL08106.1	ribulose-1,5-bisphosphate carboxylase/oxygenase large subunit (chloroplast) [Hordeum vulgare subsp. vulgare]	-460.367	0.68267	53044.5	479	6032	6032	45	45	128	21	6.09524	1.2452e+06	63	6
a1	a1.a1	a1.a1.b26	QGL08189.1	ribulose-1,5-bisphosphate carboxylase/oxygenase large subunit (chloroplast) [Hordeum vulgare subsp. vulgare]	-460.367	0.68267	53044.5	479	6032	6032	45	45	128	21	6.09524	1.2452e+06	63	6
a1	a1.a1	a1.a1.b27	QGL08272.1	ribulose-1,5-bisphosphate carboxylase/oxygenase large subunit (chloroplast) [Hordeum vulgare subsp. vulgare]	-460.367	0.68267	53044.5	479	6032	6032	45	45	128	21	6.09524	1.2452e+06	63	6
a1	a1.a1	a1.a1.b28	QGL08355.1	ribulose-1,5-bisphosphate carboxylase/oxygenase large subunit (chloroplast) [Hordeum vulgare subsp. vulgare]	-460.367	0.68267	53044.5	479	6032	6032	45	45	128	21	6.09524	1.2452e+06	63	6
a1	a1.a1	a1.a1.b29	QGL08438.1	ribulose-1,5-bisphosphate carboxylase/oxygenase large subunit (chloroplast) [Hordeum vulgare subsp. vulgare]	-460.367	0.68267	53044.5	479	6032	6032	45	45	128	21	6.09524	1.2452e+06	63	6
a1	a1.a1	a1.a1.b30	QQL92804.1	ribulose-1,5-bisphosphate carboxylase/oxygenase large subunit (chloroplast) [Hordeum vulgare]	-460.367	0.68267	53044.5	479	6032	6032	45	45	128	21	6.09524	1.2452e+06	63	6
a1	a1.a1	a1.a1.b31	QXE40113.1	ribulose-1,5-bisphosphate carboxylase/oxygenase large subunit (chloroplast) [Hordeum vulgare f. agriocrithon]	-460.367	0.68267	53044.5	479	6032	6032	45	45	128	21	6.09524	1.2452e+06	63	6
a1	a1.a1	a1.a1.b32	QXE40196.1	ribulose-1,5-bisphosphate carboxylase/oxygenase large subunit (chloroplast) [Hordeum vulgare var. distichon]	-460.367	0.68267	53044.5	479	6032	6032	45	45	128	21	6.09524	1.2452e+06	63	6
a1	a1.a1	a1.a1.b33	XP_044962804.1	ribulose bisphosphate carboxylase large chain [Hordeum vulgare subsp. vulgare]	-460.367	0.68267	53044.5	479	6032	6032	45	45	128	21	6.09524	1.2452e+06	63	6
a1	a1.a1	a1.a1.b34	XP_044963126.1	ribulose bisphosphate carboxylase large chain [Hordeum vulgare subsp. vulgare]	-460.367	0.68267	53044.5	479	6032	6032	45	45	128	21	6.09524	1.2452e+06	63	6
a1	a1.a1	a1.a1.b35	XP_044963235.1	ribulose bisphosphate carboxylase large chain [Hordeum vulgare subsp. vulgare]	-460.367	0.68267	53044.5	479	6032	6032	45	45	128	21	6.09524	1.2452e+06	63	6
a1	a1.a1	a1.a1.b36	XP_044963273.1	ribulose bisphosphate carboxylase large chain [Hordeum vulgare subsp. vulgare]	-460.367	0.68267	53044.5	479	6032	6032	45	45	128	21	6.09524	1.2452e+06	63	6
a1	a1.a1	a1.a1.b37	XP_044963325.1	ribulose bisphosphate carboxylase large chain [Hordeum vulgare subsp. vulgare]	-460.367	0.68267	53044.5	479	6032	6032	45	45	128	21	6.09524	1.2452e+06	63	6
a1	a1.a1	a1.a1.b38	XP_044963367.1	ribulose bisphosphate carboxylase large chain [Hordeum vulgare subsp. vulgare]	-460.367	0.68267	53044.5	479	6032	6032	45	45	128	21	6.09524	1.2452e+06	63	6
a1	a1.a1	a1.a1.b39	XP_044963398.1	ribulose bisphosphate carboxylase large chain [Hordeum vulgare subsp. vulgare]	-460.367	0.68267	53044.5	479	6032	6032	45	45	128	21	6.09524	1.2452e+06	63	6
a1	a1.a1	a1.a1.b40	XP_044963444.1	ribulose bisphosphate carboxylase large chain [Hordeum vulgare subsp. vulgare]	-460.367	0.68267	53044.5	479	6032	6032	45	45	128	21	6.09524	1.2452e+06	63	6
a1	a1.a1	a1.a1.b41	XP_044963451.1	ribulose bisphosphate carboxylase large chain [Hordeum vulgare subsp. vulgare]	-460.367	0.68267	53044.5	479	6032	6032	45	45	128	21	6.09524	1.2452e+06	63	6
a1	a1.a1	a1.a1.b42	XP_044963496.1	ribulose bisphosphate carboxylase large chain [Hordeum vulgare subsp. vulgare]	-460.367	0.68267	53044.5	479	6032	6032	45	45	128	21	6.09524	1.2452e+06	63	6
a1	a1.a1	a1.a1.b43	XP_044963511.1	ribulose bisphosphate carboxylase large chain [Hordeum vulgare subsp. vulgare]	-460.367	0.68267	53044.5	479	6032	6032	45	45	128	21	6.09524	1.2452e+06	63	6
a1	a1.a1	a1.a1.b44	XP_044963538.1	ribulose bisphosphate carboxylase large chain [Hordeum vulgare subsp. vulgare]	-460.367	0.68267	53044.5	479	6032	6032	45	45	128	21	6.09524	1.2452e+06	63	6
a1	a1.a1	a1.a1.b45	XP_044963566.1	ribulose bisphosphate carboxylase large chain [Hordeum vulgare subsp. vulgare]	-460.367	0.68267	53044.5	479	6032	6032	45	45	128	21	6.09524	1.2452e+06	63	6
a1	a1.a1	a1.a1.b46	XP_044963621.1	ribulose bisphosphate carboxylase large chain [Hordeum vulgare subsp. vulgare]	-460.367	0.68267	53044.5	479	6032	6032	45	45	128	21	6.09524	1.2452e+06	63	6
a1	a1.a1	a1.a1.b47	XP_044963626.1	ribulose bisphosphate carboxylase large chain [Hordeum vulgare subsp. vulgare]	-460.367	0.68267	53044.5	479	6032	6032	45	45	128	21	6.09524	1.2452e+06	63	6
a1	a1.a1	a1.a1.b48	XP_044963644.1	ribulose bisphosphate carboxylase large chain [Hordeum vulgare subsp. vulgare]	-460.367	0.68267	53044.5	479	6032	6032	45	45	128	21	6.09524	1.2452e+06	63	6
a1	a1.a1	a1.a1.b49	XP_044963662.1	ribulose bisphosphate carboxylase large chain [Hordeum vulgare subsp. vulgare]	-460.367	0.68267	53044.5	479	6032	6032	45	45	128	21	6.09524	1.2452e+06	63	6
a1	a1.a1	a1.a1.b50	XP_044963677.1	ribulose bisphosphate carboxylase large chain [Hordeum vulgare subsp. vulgare]	-460.367	0.68267	53044.5	479	6032	6032	45	45	128	21	6.09524	1.2452e+06	63	6
a1	a1.a1	a1.a1.b51	XP_044963684.1	ribulose bisphosphate carboxylase large chain [Hordeum vulgare subsp. vulgare]	-460.367	0.68267	53044.5	479	6032	6032	45	45	128	21	6.09524	1.2452e+06	63	6
a1	a1.a1	a1.a1.b52	XP_044963726.1	ribulose bisphosphate carboxylase large chain [Hordeum vulgare subsp. vulgare]	-460.367	0.68267	53044.5	479	6032	6032	45	45	128	21	6.09524	1.2452e+06	63	6
a1	a1.a1	a1.a1.b53	XP_044963732.1	ribulose bisphosphate carboxylase large chain [Hordeum vulgare subsp. vulgare]	-460.367	0.68267	53044.5	479	6032	6032	45	45	128	21	6.09524	1.2452e+06	63	6
a1	a1.a1	a1.a1.b54	XP_044963747.1	ribulose bisphosphate carboxylase large chain [Hordeum vulgare subsp. vulgare]	-460.367	0.68267	53044.5	479	6032	6032	45	45	128	21	6.09524	1.2452e+06	63	6
a1	a1.a1	a1.a1.b55	XP_044963785.1	ribulose bisphosphate carboxylase large chain [Hordeum vulgare subsp. vulgare]	-460.367	0.68267	53044.5	479	6032	6032	45	45	128	21	6.09524	1.2452e+06	63	6
a1	a1.a1	a1.a1.b56	XP_044963794.1	ribulose bisphosphate carboxylase large chain [Hordeum vulgare subsp. vulgare]	-460.367	0.68267	53044.5	479	6032	6032	45	45	128	21	6.09524	1.2452e+06	63	6
a1	a1.a1	a1.a1.b57	XP_044963803.1	ribulose bisphosphate carboxylase large chain [Hordeum vulgare subsp. vulgare]	-460.367	0.68267	53044.5	479	6032	6032	45	45	128	21	6.09524	1.2452e+06	63	6
a1	a1.a1	a1.a1.b58	XP_044963820.1	ribulose bisphosphate carboxylase large chain [Hordeum vulgare subsp. vulgare]	-460.367	0.68267	53044.5	479	6032	6032	45	45	128	21	6.09524	1.2452e+06	63	6
a1	a1.a1	a1.a1.b59	XP_044963842.1	ribulose bisphosphate carboxylase large chain [Hordeum vulgare subsp. vulgare]	-460.367	0.68267	53044.5	479	6032	6032	45	45	128	21	6.09524	1.2452e+06	63	6
a1	a1.a1	a1.a1.b60	YP_009649021.1	ribulose-1,5-bisphosphate carboxylase/oxygenase large subunit (chloroplast) [Hordeum vulgare subsp. spontaneum]	-460.367	0.68267	53044.5	479	6032	6032	45	45	128	21	6.09524	1.2452e+06	63	6
a1	a1.a1	a1.a1.b61	YP_010144433.1	ribulose-1,5-bisphosphate carboxylase/oxygenase large subunit (chloroplast) [Hordeum vulgare]	-460.367	0.68267	53044.5	479	6032	6032	45	45	128	21	6.09524	1.2452e+06	63	6
a1	a1.a1	a1.a1.b62	YP_874661.1	ribulose 1,5-bisphosphate carboxylase/oxygenase large subunit (chloroplast) [Hordeum vulgare subsp. vulgare]	-460.367	0.68267	53044.5	479	6032	6032	45	45	128	21	6.09524	1.2452e+06	63	6
a1	a1.a1	a1.a1.b63	sp|P05698.2|RBL_HORVU	RecName: Full=Ribulose bisphosphate carboxylase large chain; Short=RuBisCO large subunit; Flags: Precursor	-460.367	0.68267	53044.5	479	6032	6032	45	45	128	21	6.09524	1.2452e+06	63	6
a2	a2.a1	a2.a1.a1	XP_044976851.1	glycine dehydrogenase (decarboxylating) 1, mitochondrial-like [Hordeum vulgare subsp. vulgare]	-568.692	0.66699	110873	1030	521	521	49	49	101	33	3.06061	1148.76	1	6
a3	a3.a1	a3.a1.a1	XP_044964543.1	ferredoxin-dependent glutamate synthase, chloroplastic isoform X2 [Hordeum vulgare subsp. vulgare]	-551.963	0.55044	174182	1606	475	291	57	41	104	60	1.73333	53.117	1	6
a3	a3.a2	a3.a2.a1	sp|Q08258.2|GLTB_HORVU	RecName: Full=Ferredoxin-dependent glutamate synthase; AltName: Full=FD-GOGAT	-192.575	0.61697	48721.2	436	190	6	17	1	37	24	1.54167	33.807	1	6
a4	a4.a1	a4.a1.a1	KAE8815666.1	Ribulose bisphosphate carboxylase/oxygenase activase A, chloroplastic [Hordeum vulgare]	-327.44	0.75	50992.3	464	1616	140	32	2	95	22	4.31818	20804.7	2	6
a4	a4.a1	a4.a1.a2	XP_044981004.1	ribulose bisphosphate carboxylase/oxygenase activase A, chloroplastic [Hordeum vulgare subsp. vulgare]	-327.44	0.75	50992.3	464	1616	140	32	2	95	22	4.31818	20804.7	2	6
a4	a4.a2	a4.a2.a1	AAA63164.1	ribulose 1,5-bisphosphate carboxylase activase isoform 2 [Hordeum vulgare subsp. vulgare]	-305.398	0.73922	51041.3	464	1480	4	31	1	91	22	4.13636	13687.7	2	6
a4	a4.a2	a4.a2.a2	sp|Q40073.1|RCAA_HORVU	RecName: Full=Ribulose bisphosphate carboxylase/oxygenase activase A, chloroplastic; Short=RA A; Short=RuBisCO activase A; Flags: Precursor	-305.398	0.73922	51041.3	464	1480	4	31	1	91	22	4.13636	13687.7	2	6
a4	a4.a3	a4.a3.a1	KAE8815665.1	Ribulose bisphosphate carboxylase/oxygenase activase B, chloroplastic [Hordeum vulgare]	-109.612	0.38732	47268.8	426	607	6	11	2	36	19	1.89474	77.476	2	6
a4	a4.a3	a4.a3.a2	XP_044981003.1	ribulose bisphosphate carboxylase/oxygenase activase B, chloroplastic [Hordeum vulgare subsp. vulgare]	-109.612	0.38732	47268.8	426	607	6	11	2	36	19	1.89474	77.476	2	6
a5	a5.a1	a5.a1.a1	ABK79420.1	ATP synthase CF1 beta subunit (chloroplast) [Hordeum vulgare subsp. vulgare]	-362.984	0.87751	53840.9	498	1380	282	36	7	93	25	3.72	5247.07	81	6
a5	a5.a1	a5.a1.a2	AGP50762.1	ATP synthase CF1 beta subunit (chloroplast) [Hordeum vulgare subsp. vulgare]	-362.984	0.87751	53840.9	498	1380	282	36	7	93	25	3.72	5247.07	81	6
a5	a5.a1	a5.a1.a3	AGP50838.1	ATP synthase CF1 beta subunit (chloroplast) [Hordeum vulgare subsp. spontaneum]	-362.984	0.87751	53840.9	498	1380	282	36	7	93	25	3.72	5247.07	81	6
a5	a5.a1	a5.a1.a4	AGP50918.1	ATP synthase CF1 beta subunit (chloroplast) [Hordeum vulgare subsp. spontaneum]	-362.984	0.87751	53840.9	498	1380	282	36	7	93	25	3.72	5247.07	81	6
a5	a5.a1	a5.a1.a5	AMA20253.1	ATP synthase CF1 beta subunit (chloroplast) [Hordeum vulgare subsp. vulgare]	-362.984	0.87751	53840.9	498	1380	282	36	7	93	25	3.72	5247.07	81	6
a5	a5.a1	a5.a1.a6	ASD42719.1	ATP synthase CF1 beta subunit (chloroplast) [Hordeum vulgare]	-362.984	0.87751	53840.9	498	1380	282	36	7	93	25	3.72	5247.07	81	6
a5	a5.a1	a5.a1.a7	ASD42796.1	ATP synthase CF1 beta subunit (chloroplast) [Hordeum vulgare]	-362.984	0.87751	53840.9	498	1380	282	36	7	93	25	3.72	5247.07	81	6
a5	a5.a1	a5.a1.a8	CAY05889.1	unnamed protein product [Hordeum vulgare]	-362.984	0.87751	53840.9	498	1380	282	36	7	93	25	3.72	5247.07	81	6
a5	a5.a1	a5.a1.a9	QDA21806.1	CF1 subunit beta (chloroplast) [Hordeum vulgare subsp. spontaneum]	-362.984	0.87751	53840.9	498	1380	282	36	7	93	25	3.72	5247.07	81	6
a5	a5.a1	a5.a1.b10	QGL07109.1	AtpB (chloroplast) [Hordeum vulgare subsp. spontaneum]	-362.984	0.87751	53840.9	498	1380	282	36	7	93	25	3.72	5247.07	81	6
a5	a5.a1	a5.a1.b11	QGL07192.1	AtpB (chloroplast) [Hordeum vulgare subsp. spontaneum]	-362.984	0.87751	53840.9	498	1380	282	36	7	93	25	3.72	5247.07	81	6
a5	a5.a1	a5.a1.b12	QGL07275.1	AtpB (chloroplast) [Hordeum vulgare subsp. spontaneum]	-362.984	0.87751	53840.9	498	1380	282	36	7	93	25	3.72	5247.07	81	6
a5	a5.a1	a5.a1.b13	QGL07358.1	AtpB (chloroplast) [Hordeum vulgare subsp. spontaneum]	-362.984	0.87751	53840.9	498	1380	282	36	7	93	25	3.72	5247.07	81	6
a5	a5.a1	a5.a1.b14	QGL07441.1	AtpB (chloroplast) [Hordeum vulgare subsp. spontaneum]	-362.984	0.87751	53840.9	498	1380	282	36	7	93	25	3.72	5247.07	81	6
a5	a5.a1	a5.a1.b15	QGL07524.1	AtpB (chloroplast) [Hordeum vulgare subsp. spontaneum]	-362.984	0.87751	53840.9	498	1380	282	36	7	93	25	3.72	5247.07	81	6
a5	a5.a1	a5.a1.b16	QGL07607.1	AtpB (chloroplast) [Hordeum vulgare subsp. spontaneum]	-362.984	0.87751	53840.9	498	1380	282	36	7	93	25	3.72	5247.07	81	6
a5	a5.a1	a5.a1.b17	QGL07690.1	AtpB (chloroplast) [Hordeum vulgare subsp. spontaneum]	-362.984	0.87751	53840.9	498	1380	282	36	7	93	25	3.72	5247.07	81	6
a5	a5.a1	a5.a1.b18	QGL07773.1	AtpB (chloroplast) [Hordeum vulgare subsp. spontaneum]	-362.984	0.87751	53840.9	498	1380	282	36	7	93	25	3.72	5247.07	81	6
a5	a5.a1	a5.a1.b19	QGL07856.1	AtpB (chloroplast) [Hordeum vulgare subsp. spontaneum]	-362.984	0.87751	53840.9	498	1380	282	36	7	93	25	3.72	5247.07	81	6
a5	a5.a1	a5.a1.b20	QGL07939.1	AtpB (chloroplast) [Hordeum vulgare subsp. vulgare]	-362.984	0.87751	53840.9	498	1380	282	36	7	93	25	3.72	5247.07	81	6
a5	a5.a1	a5.a1.b21	QGL08022.1	AtpB (chloroplast) [Hordeum vulgare subsp. vulgare]	-362.984	0.87751	53840.9	498	1380	282	36	7	93	25	3.72	5247.07	81	6
a5	a5.a1	a5.a1.b22	QGL08105.1	AtpB (chloroplast) [Hordeum vulgare subsp. vulgare]	-362.984	0.87751	53840.9	498	1380	282	36	7	93	25	3.72	5247.07	81	6
a5	a5.a1	a5.a1.b23	QGL08188.1	AtpB (chloroplast) [Hordeum vulgare subsp. vulgare]	-362.984	0.87751	53840.9	498	1380	282	36	7	93	25	3.72	5247.07	81	6
a5	a5.a1	a5.a1.b24	QGL08271.1	AtpB (chloroplast) [Hordeum vulgare subsp. vulgare]	-362.984	0.87751	53840.9	498	1380	282	36	7	93	25	3.72	5247.07	81	6
a5	a5.a1	a5.a1.b25	QGL08354.1	AtpB (chloroplast) [Hordeum vulgare subsp. vulgare]	-362.984	0.87751	53840.9	498	1380	282	36	7	93	25	3.72	5247.07	81	6
a5	a5.a1	a5.a1.b26	QGL08437.1	AtpB (chloroplast) [Hordeum vulgare subsp. vulgare]	-362.984	0.87751	53840.9	498	1380	282	36	7	93	25	3.72	5247.07	81	6
a5	a5.a1	a5.a1.b27	QQL92757.1	ATP synthase CF1 beta subunit (chloroplast) [Hordeum vulgare]	-362.984	0.87751	53840.9	498	1380	282	36	7	93	25	3.72	5247.07	81	6
a5	a5.a1	a5.a1.b28	QXE40112.1	ATP synthase CF1 beta subunit (chloroplast) [Hordeum vulgare f. agriocrithon]	-362.984	0.87751	53840.9	498	1380	282	36	7	93	25	3.72	5247.07	81	6
a5	a5.a1	a5.a1.b29	QXE40195.1	ATP synthase CF1 beta subunit (chloroplast) [Hordeum vulgare var. distichon]	-362.984	0.87751	53840.9	498	1380	282	36	7	93	25	3.72	5247.07	81	6
a5	a5.a1	a5.a1.b30	XP_044962803.1	ATP synthase subunit beta, chloroplastic [Hordeum vulgare subsp. vulgare]	-362.984	0.87751	53840.9	498	1380	282	36	7	93	25	3.72	5247.07	81	6
a5	a5.a1	a5.a1.b31	XP_044962922.1	ATP synthase subunit beta, chloroplastic [Hordeum vulgare subsp. vulgare]	-362.984	0.87751	53840.9	498	1380	282	36	7	93	25	3.72	5247.07	81	6
a5	a5.a1	a5.a1.b32	XP_044962953.1	ATP synthase subunit beta, chloroplastic [Hordeum vulgare subsp. vulgare]	-362.984	0.87751	53840.9	498	1380	282	36	7	93	25	3.72	5247.07	81	6
a5	a5.a1	a5.a1.b33	XP_044963005.1	ATP synthase subunit beta, chloroplastic [Hordeum vulgare subsp. vulgare]	-362.984	0.87751	53840.9	498	1380	282	36	7	93	25	3.72	5247.07	81	6
a5	a5.a1	a5.a1.b34	XP_044963023.1	ATP synthase subunit beta, chloroplastic [Hordeum vulgare subsp. vulgare]	-362.984	0.87751	53840.9	498	1380	282	36	7	93	25	3.72	5247.07	81	6
a5	a5.a1	a5.a1.b35	XP_044963049.1	ATP synthase subunit beta, chloroplastic [Hordeum vulgare subsp. vulgare]	-362.984	0.87751	53840.9	498	1380	282	36	7	93	25	3.72	5247.07	81	6
a5	a5.a1	a5.a1.b36	XP_044963061.1	ATP synthase subunit beta, chloroplastic [Hordeum vulgare subsp. vulgare]	-362.984	0.87751	53840.9	498	1380	282	36	7	93	25	3.72	5247.07	81	6
a5	a5.a1	a5.a1.b37	XP_044963125.1	ATP synthase subunit beta, chloroplastic [Hordeum vulgare subsp. vulgare]	-362.984	0.87751	53840.9	498	1380	282	36	7	93	25	3.72	5247.07	81	6
a5	a5.a1	a5.a1.b38	XP_044963134.1	ATP synthase subunit beta, chloroplastic [Hordeum vulgare subsp. vulgare]	-362.984	0.87751	53840.9	498	1380	282	36	7	93	25	3.72	5247.07	81	6
a5	a5.a1	a5.a1.b39	XP_044963149.1	ATP synthase subunit beta, chloroplastic [Hordeum vulgare subsp. vulgare]	-362.984	0.87751	53840.9	498	1380	282	36	7	93	25	3.72	5247.07	81	6
a5	a5.a1	a5.a1.b40	XP_044963164.1	ATP synthase subunit beta, chloroplastic [Hordeum vulgare subsp. vulgare]	-362.984	0.87751	53840.9	498	1380	282	36	7	93	25	3.72	5247.07	81	6
a5	a5.a1	a5.a1.b41	XP_044963177.1	ATP synthase subunit beta, chloroplastic [Hordeum vulgare subsp. vulgare]	-362.984	0.87751	53840.9	498	1380	282	36	7	93	25	3.72	5247.07	81	6
a5	a5.a1	a5.a1.b42	XP_044963187.1	ATP synthase subunit beta, chloroplastic [Hordeum vulgare subsp. vulgare]	-362.984	0.87751	53840.9	498	1380	282	36	7	93	25	3.72	5247.07	81	6
a5	a5.a1	a5.a1.b43	XP_044963199.1	ATP synthase subunit beta, chloroplastic [Hordeum vulgare subsp. vulgare]	-362.984	0.87751	53840.9	498	1380	282	36	7	93	25	3.72	5247.07	81	6
a5	a5.a1	a5.a1.b44	XP_044963216.1	ATP synthase subunit beta, chloroplastic [Hordeum vulgare subsp. vulgare]	-362.984	0.87751	53840.9	498	1380	282	36	7	93	25	3.72	5247.07	81	6
a5	a5.a1	a5.a1.b45	XP_044963234.1	ATP synthase subunit beta, chloroplastic [Hordeum vulgare subsp. vulgare]	-362.984	0.87751	53840.9	498	1380	282	36	7	93	25	3.72	5247.07	81	6
a5	a5.a1	a5.a1.b46	XP_044963251.1	ATP synthase subunit beta, chloroplastic [Hordeum vulgare subsp. vulgare]	-362.984	0.87751	53840.9	498	1380	282	36	7	93	25	3.72	5247.07	81	6
a5	a5.a1	a5.a1.b47	XP_044963272.1	ATP synthase subunit beta, chloroplastic [Hordeum vulgare subsp. vulgare]	-362.984	0.87751	53840.9	498	1380	282	36	7	93	25	3.72	5247.07	81	6
a5	a5.a1	a5.a1.b48	XP_044963324.1	ATP synthase subunit beta, chloroplastic [Hordeum vulgare subsp. vulgare]	-362.984	0.87751	53840.9	498	1380	282	36	7	93	25	3.72	5247.07	81	6
a5	a5.a1	a5.a1.b49	XP_044963343.1	ATP synthase subunit beta, chloroplastic [Hordeum vulgare subsp. vulgare]	-362.984	0.87751	53840.9	498	1380	282	36	7	93	25	3.72	5247.07	81	6
a5	a5.a1	a5.a1.b50	XP_044963366.1	ATP synthase subunit beta, chloroplastic [Hordeum vulgare subsp. vulgare]	-362.984	0.87751	53840.9	498	1380	282	36	7	93	25	3.72	5247.07	81	6
a5	a5.a1	a5.a1.b51	XP_044963387.1	ATP synthase subunit beta, chloroplastic [Hordeum vulgare subsp. vulgare]	-362.984	0.87751	53840.9	498	1380	282	36	7	93	25	3.72	5247.07	81	6
a5	a5.a1	a5.a1.b52	XP_044963396.1	ATP synthase subunit beta, chloroplastic [Hordeum vulgare subsp. vulgare]	-362.984	0.87751	53840.9	498	1380	282	36	7	93	25	3.72	5247.07	81	6
a5	a5.a1	a5.a1.b53	XP_044963443.1	ATP synthase subunit beta, chloroplastic [Hordeum vulgare subsp. vulgare]	-362.984	0.87751	53840.9	498	1380	282	36	7	93	25	3.72	5247.07	81	6
a5	a5.a1	a5.a1.b54	XP_044963450.1	ATP synthase subunit beta, chloroplastic [Hordeum vulgare subsp. vulgare]	-362.984	0.87751	53840.9	498	1380	282	36	7	93	25	3.72	5247.07	81	6
a5	a5.a1	a5.a1.b55	XP_044963495.1	ATP synthase subunit beta, chloroplastic [Hordeum vulgare subsp. vulgare]	-362.984	0.87751	53840.9	498	1380	282	36	7	93	25	3.72	5247.07	81	6
a5	a5.a1	a5.a1.b56	XP_044963510.1	ATP synthase subunit beta, chloroplastic [Hordeum vulgare subsp. vulgare]	-362.984	0.87751	53840.9	498	1380	282	36	7	93	25	3.72	5247.07	81	6
a5	a5.a1	a5.a1.b57	XP_044963537.1	ATP synthase subunit beta, chloroplastic [Hordeum vulgare subsp. vulgare]	-362.984	0.87751	53840.9	498	1380	282	36	7	93	25	3.72	5247.07	81	6
a5	a5.a1	a5.a1.b58	XP_044963565.1	ATP synthase subunit beta, chloroplastic [Hordeum vulgare subsp. vulgare]	-362.984	0.87751	53840.9	498	1380	282	36	7	93	25	3.72	5247.07	81	6
a5	a5.a1	a5.a1.b59	XP_044963575.1	ATP synthase subunit beta, chloroplastic [Hordeum vulgare subsp. vulgare]	-362.984	0.87751	53840.9	498	1380	282	36	7	93	25	3.72	5247.07	81	6
a5	a5.a1	a5.a1.b60	XP_044963620.1	ATP synthase subunit beta, chloroplastic [Hordeum vulgare subsp. vulgare]	-362.984	0.87751	53840.9	498	1380	282	36	7	93	25	3.72	5247.07	81	6
a5	a5.a1	a5.a1.b61	XP_044963625.1	ATP synthase subunit beta, chloroplastic [Hordeum vulgare subsp. vulgare]	-362.984	0.87751	53840.9	498	1380	282	36	7	93	25	3.72	5247.07	81	6
a5	a5.a1	a5.a1.b62	XP_044963643.1	ATP synthase subunit beta, chloroplastic [Hordeum vulgare subsp. vulgare]	-362.984	0.87751	53840.9	498	1380	282	36	7	93	25	3.72	5247.07	81	6
a5	a5.a1	a5.a1.b63	XP_044963661.1	ATP synthase subunit beta, chloroplastic [Hordeum vulgare subsp. vulgare]	-362.984	0.87751	53840.9	498	1380	282	36	7	93	25	3.72	5247.07	81	6
a5	a5.a1	a5.a1.b64	XP_044963670.1	ATP synthase subunit beta, chloroplastic [Hordeum vulgare subsp. vulgare]	-362.984	0.87751	53840.9	498	1380	282	36	7	93	25	3.72	5247.07	81	6
a5	a5.a1	a5.a1.b65	XP_044963676.1	ATP synthase subunit beta, chloroplastic [Hordeum vulgare subsp. vulgare]	-362.984	0.87751	53840.9	498	1380	282	36	7	93	25	3.72	5247.07	81	6
a5	a5.a1	a5.a1.b66	XP_044963683.1	ATP synthase subunit beta, chloroplastic [Hordeum vulgare subsp. vulgare]	-362.984	0.87751	53840.9	498	1380	282	36	7	93	25	3.72	5247.07	81	6
a5	a5.a1	a5.a1.b67	XP_044963703.1	ATP synthase subunit beta, chloroplastic [Hordeum vulgare subsp. vulgare]	-362.984	0.87751	53840.9	498	1380	282	36	7	93	25	3.72	5247.07	81	6
a5	a5.a1	a5.a1.b68	XP_044963711.1	ATP synthase subunit beta, chloroplastic [Hordeum vulgare subsp. vulgare]	-362.984	0.87751	53840.9	498	1380	282	36	7	93	25	3.72	5247.07	81	6
a5	a5.a1	a5.a1.b69	XP_044963719.1	ATP synthase subunit beta, chloroplastic [Hordeum vulgare subsp. vulgare]	-362.984	0.87751	53840.9	498	1380	282	36	7	93	25	3.72	5247.07	81	6
a5	a5.a1	a5.a1.b70	XP_044963725.1	ATP synthase subunit beta, chloroplastic [Hordeum vulgare subsp. vulgare]	-362.984	0.87751	53840.9	498	1380	282	36	7	93	25	3.72	5247.07	81	6
a5	a5.a1	a5.a1.b71	XP_044963731.1	ATP synthase subunit beta, chloroplastic [Hordeum vulgare subsp. vulgare]	-362.984	0.87751	53840.9	498	1380	282	36	7	93	25	3.72	5247.07	81	6
a5	a5.a1	a5.a1.b72	XP_044963746.1	ATP synthase subunit beta, chloroplastic [Hordeum vulgare subsp. vulgare]	-362.984	0.87751	53840.9	498	1380	282	36	7	93	25	3.72	5247.07	81	6
a5	a5.a1	a5.a1.b73	XP_044963784.1	ATP synthase subunit beta, chloroplastic [Hordeum vulgare subsp. vulgare]	-362.984	0.87751	53840.9	498	1380	282	36	7	93	25	3.72	5247.07	81	6
a5	a5.a1	a5.a1.b74	XP_044963793.1	ATP synthase subunit beta, chloroplastic [Hordeum vulgare subsp. vulgare]	-362.984	0.87751	53840.9	498	1380	282	36	7	93	25	3.72	5247.07	81	6
a5	a5.a1	a5.a1.b75	XP_044963802.1	ATP synthase subunit beta, chloroplastic [Hordeum vulgare subsp. vulgare]	-362.984	0.87751	53840.9	498	1380	282	36	7	93	25	3.72	5247.07	81	6
a5	a5.a1	a5.a1.b76	XP_044963819.1	ATP synthase subunit beta, chloroplastic [Hordeum vulgare subsp. vulgare]	-362.984	0.87751	53840.9	498	1380	282	36	7	93	25	3.72	5247.07	81	6
a5	a5.a1	a5.a1.b77	XP_044963841.1	ATP synthase subunit beta, chloroplastic [Hordeum vulgare subsp. vulgare]	-362.984	0.87751	53840.9	498	1380	282	36	7	93	25	3.72	5247.07	81	6
a5	a5.a1	a5.a1.b78	XP_044984524.1	ATP synthase subunit beta, chloroplastic [Hordeum vulgare subsp. vulgare]	-362.984	0.87751	53840.9	498	1380	282	36	7	93	25	3.72	5247.07	81	6
a5	a5.a1	a5.a1.b79	YP_010144432.1	ATP synthase CF1 beta subunit (chloroplast) [Hordeum vulgare]	-362.984	0.87751	53840.9	498	1380	282	36	7	93	25	3.72	5247.07	81	6
a5	a5.a1	a5.a1.b80	YP_874660.1	ATP synthase CF1 beta subunit (chloroplast) [Hordeum vulgare subsp. vulgare]	-362.984	0.87751	53840.9	498	1380	282	36	7	93	25	3.72	5247.07	81	6
a5	a5.a1	a5.a1.b81	sp|P00828.2|ATPB_HORVU	RecName: Full=ATP synthase subunit beta, chloroplastic; AltName: Full=ATP synthase F1 sector subunit beta; AltName: Full=F-ATPase subunit beta	-362.984	0.87751	53840.9	498	1380	282	36	7	93	25	3.72	5247.07	81	6
a5	a5.a2	a5.a2.a1	XP_044962991.1	ATP synthase subunit beta, chloroplastic-like [Hordeum vulgare subsp. vulgare]	-305.965	0.86905	45337.5	420	1100	2	30	1	74	21	3.52381	3339.48	1	6
a5	a5.a3	a5.a3.a1	BAJ90283.1	predicted protein [Hordeum vulgare subsp. vulgare]	-239.612	0.61913	59319.9	554	210	55	23	7	42	25	1.68	46.863	3	6
a5	a5.a3	a5.a3.a2	KAE8794881.1	ATP synthase beta subunit [Hordeum vulgare]	-239.612	0.61913	59289.9	554	210	55	23	7	42	25	1.68	46.863	3	6
a5	a5.a3	a5.a3.a3	XP_044982578.1	ATP synthase subunit beta, mitochondrial-like [Hordeum vulgare subsp. vulgare]	-239.612	0.61913	59289.9	554	210	55	23	7	42	25	1.68	46.863	3	6
a5	a5.a4	a5.a4.a1	BAJ95263.1	predicted protein [Hordeum vulgare subsp. vulgare]	-173.3	0.49728	58879.8	551	163	8	18	2	31	27	1.14815	13.0653	4	6
a5	a5.a4	a5.a4.a2	BAJ97326.1	predicted protein [Hordeum vulgare subsp. vulgare]	-173.3	0.49728	58879.8	551	163	8	18	2	31	27	1.14815	13.0653	4	6
a5	a5.a4	a5.a4.a3	KAE8802841.1	ATP synthase subunit beta, mitochondrial [Hordeum vulgare]	-173.3	0.49728	58879.8	551	163	8	18	2	31	27	1.14815	13.0653	4	6
a5	a5.a4	a5.a4.a4	XP_044976690.1	ATP synthase subunit beta, mitochondrial [Hordeum vulgare subsp. vulgare]	-173.3	0.49728	58879.8	551	163	8	18	2	31	27	1.14815	13.0653	4	6
a5	a5.a5	a5.a5.a1	BAJ97146.1	predicted protein [Hordeum vulgare subsp. vulgare]	-7.16494	0.06478	53321.7	494	6	1	2	1	2	21	0.0952381	0.245197	1	5
a6	a6.a1	a6.a1.a1	CAY37672.1	unnamed protein product [Hordeum vulgare]	-353.868	0.69478	79897.1	747	601	601	36	36	76	26	2.92308	836.678	3	6
a6	a6.a1	a6.a1.a2	KAE8798010.1	transketolase, chloroplastic [Hordeum vulgare]	-353.868	0.69478	80108.3	747	601	601	36	36	76	26	2.92308	836.678	3	6
a6	a6.a1	a6.a1.a3	XP_044960850.1	transketolase, chloroplastic [Hordeum vulgare subsp. vulgare]	-353.868	0.69478	80108.3	747	601	601	36	36	76	26	2.92308	836.678	3	6
a7	a7.a1	a7.a1.a1	BAJ99801.1	predicted protein [Hordeum vulgare subsp. vulgare]	-424.011	0.5663	101976	920	328	153	45	23	71	44	1.61364	40.0806	2	6
a7	a7.a1	a7.a1.a2	XP_044949193.1	chaperone protein ClpC2, chloroplastic [Hordeum vulgare subsp. vulgare]	-424.011	0.5663	101923	920	328	153	45	23	71	44	1.61364	40.0806	2	6
a7	a7.a2	a7.a2.a1	KAE8798947.1	Chaperone protein ClpC1, chloroplastic [Hordeum vulgare]	-318.874	0.48746	101479	917	244	81	33	13	52	43	1.2093	15.1921	3	6
a7	a7.a2	a7.a2.a2	XP_044966370.1	chaperone protein ClpC1, chloroplastic [Hordeum vulgare subsp. vulgare]	-318.874	0.48746	101479	917	244	81	33	13	52	43	1.2093	15.1921	3	6
a7	a7.a2	a7.a2.a3	XP_044966371.1	chaperone protein ClpC1, chloroplastic [Hordeum vulgare subsp. vulgare]	-318.874	0.48746	101479	917	244	81	33	13	52	43	1.2093	15.1921	3	6
a7	a7.a3	a7.a3.a1	BAJ97209.1	predicted protein, partial [Hordeum vulgare subsp. vulgare]	-139.917	0.25575	116186	1044	86	68	20	17	22	48	0.458333	1.87298	4	6
a7	a7.a3	a7.a3.a2	CBM38377.1	unnamed protein product [Hordeum vulgare]	-139.917	0.27526	108383	970	86	68	20	17	22	45	0.488889	2.0824	4	6
a7	a7.a3	a7.a3.a3	KAE8818518.1	chaperone protein ClpB2, chloroplastic [Hordeum vulgare]	-139.917	0.27526	108399	970	86	68	20	17	22	45	0.488889	2.0824	4	6
a7	a7.a3	a7.a3.a4	XP_044983408.1	chaperone protein ClpB2, chloroplastic [Hordeum vulgare subsp. vulgare]	-139.917	0.27526	108383	970	86	68	20	17	22	45	0.488889	2.0824	4	6
a7	a7.a4	a7.a4.a1	BAJ86197.1	predicted protein [Hordeum vulgare subsp. vulgare]	-109.033	0.2306	100602	928	43	42	14	13	16	45	0.355556	1.26754	3	6
a7	a7.a4	a7.a4.a2	KAE8813739.1	chaperone protein ClpD1, chloroplastic [Hordeum vulgare]	-109.033	0.2306	100602	928	43	42	14	13	16	45	0.355556	1.26754	3	6
a7	a7.a4	a7.a4.a3	XP_044950416.1	chaperone protein ClpD1, chloroplastic-like [Hordeum vulgare subsp. vulgare]	-109.033	0.2306	100574	928	43	42	14	13	16	45	0.355556	1.26754	3	6
a7	a7.a5	a7.a5.a1	XP_044947911.1	chaperone protein ClpB1-like [Hordeum vulgare subsp. vulgare]	-8.39254	0.03504	86232.8	799	7	1	2	1	2	39	0.0512821	0.125336	1	6
a8	a8.a1	a8.a1.a1	BAJ85497.1	predicted protein [Hordeum vulgare subsp. vulgare]	-346.863	0.57539	120766	1081	282	282	42	42	62	51	1.21569	15.4318	4	6
a8	a8.a1	a8.a1.a2	BAJ87833.1	predicted protein [Hordeum vulgare subsp. vulgare]	-346.863	0.57539	120766	1081	282	282	42	42	62	51	1.21569	15.4318	4	6
a8	a8.a1	a8.a1.a3	KAE8787941.1	presequence protease 1, chloroplastic/mitochondrial-like [Hordeum vulgare]	-346.863	0.57539	120766	1081	282	282	42	42	62	51	1.21569	15.4318	4	6
a8	a8.a1	a8.a1.a4	XP_044953713.1	presequence protease 1, chloroplastic/mitochondrial-like [Hordeum vulgare subsp. vulgare]	-346.863	0.57539	120766	1081	282	282	42	42	62	51	1.21569	15.4318	4	6
a9	a9.a1	a9.a1.a1	BAJ89749.1	predicted protein [Hordeum vulgare subsp. vulgare]	-254.424	0.76471	56100.9	510	360	360	29	29	59	26	2.26923	184.879	6	6
a9	a9.a1	a9.a1.a2	BAJ91336.1	predicted protein [Hordeum vulgare subsp. vulgare]	-254.424	0.76471	56100.9	510	360	360	29	29	59	26	2.26923	184.879	6	6
a9	a9.a1	a9.a1.a3	CAM82653.1	unnamed protein product [Hordeum vulgare]	-254.424	0.76471	56100.9	510	360	360	29	29	59	26	2.26923	184.879	6	6
a9	a9.a1	a9.a1.a4	CBM39465.1	unnamed protein product [Hordeum vulgare]	-254.424	0.76471	56100.9	510	360	360	29	29	59	26	2.26923	184.879	6	6
a9	a9.a1	a9.a1.a5	KAE8805790.1	serine hydroxymethyltransferase [Hordeum vulgare]	-254.424	0.76471	56100.9	510	360	360	29	29	59	26	2.26923	184.879	6	6
a9	a9.a1	a9.a1.a6	XP_044980290.1	serine hydroxymethyltransferase 1, mitochondrial [Hordeum vulgare subsp. vulgare]	-254.424	0.76471	56100.9	510	360	360	29	29	59	26	2.26923	184.879	6	6
b10	b10.a1	b10.a1.a1	ABK79410.1	ATP synthase CF1 alpha subunit (chloroplast) [Hordeum vulgare subsp. vulgare]	-230.184	0.56151	55260.3	504	617	606	25	23	65	24	2.70833	509.897	63	6
b10	b10.a1	b10.a1.a2	AGP50752.1	ATP synthase CF1 alpha subunit (chloroplast) [Hordeum vulgare subsp. vulgare]	-230.184	0.56151	55260.3	504	617	606	25	23	65	24	2.70833	509.897	63	6
b10	b10.a1	b10.a1.a3	AGP50828.1	ATP synthase CF1 alpha subunit (chloroplast) [Hordeum vulgare subsp. spontaneum]	-230.184	0.56151	55260.3	504	617	606	25	23	65	24	2.70833	509.897	63	6
b10	b10.a1	b10.a1.a4	AGP50908.1	ATP synthase CF1 alpha subunit (chloroplast) [Hordeum vulgare subsp. spontaneum]	-230.184	0.56151	55260.3	504	617	606	25	23	65	24	2.70833	509.897	63	6
b10	b10.a1	b10.a1.a5	AMA20243.1	ATP synthase CF1 alpha subunit (chloroplast) [Hordeum vulgare subsp. vulgare]	-230.184	0.56151	55260.3	504	617	606	25	23	65	24	2.70833	509.897	63	6
b10	b10.a1	b10.a1.a6	ASD42717.1	ATP synthase CF1 alpha subunit (chloroplast) [Hordeum vulgare]	-230.184	0.56151	55260.3	504	617	606	25	23	65	24	2.70833	509.897	63	6
b10	b10.a1	b10.a1.a7	ASD42794.1	ATP synthase CF1 alpha subunit (chloroplast) [Hordeum vulgare]	-230.184	0.56151	55260.3	504	617	606	25	23	65	24	2.70833	509.897	63	6
b10	b10.a1	b10.a1.a8	KAE8789534.1	hypothetical protein D1007_36170 [Hordeum vulgare]	-230.184	0.56151	55260.3	504	617	606	25	23	65	24	2.70833	509.897	63	6
b10	b10.a1	b10.a1.a9	QDA21796.1	CF1 subunit alpha (chloroplast) [Hordeum vulgare subsp. spontaneum]	-230.184	0.56151	55260.3	504	617	606	25	23	65	24	2.70833	509.897	63	6
b10	b10.a1	b10.a1.b10	QDA21879.1	CF1 subunit alpha (chloroplast) [Hordeum vulgare subsp. spontaneum]	-230.184	0.56151	55260.3	504	617	606	25	23	65	24	2.70833	509.897	63	6
b10	b10.a1	b10.a1.b11	QGL07099.1	AtpA (chloroplast) [Hordeum vulgare subsp. spontaneum]	-230.184	0.56151	55260.3	504	617	606	25	23	65	24	2.70833	509.897	63	6
b10	b10.a1	b10.a1.b12	QGL07182.1	AtpA (chloroplast) [Hordeum vulgare subsp. spontaneum]	-230.184	0.56151	55260.3	504	617	606	25	23	65	24	2.70833	509.897	63	6
b10	b10.a1	b10.a1.b13	QGL07265.1	AtpA (chloroplast) [Hordeum vulgare subsp. spontaneum]	-230.184	0.56151	55260.3	504	617	606	25	23	65	24	2.70833	509.897	63	6
b10	b10.a1	b10.a1.b14	QGL07348.1	AtpA (chloroplast) [Hordeum vulgare subsp. spontaneum]	-230.184	0.56151	55260.3	504	617	606	25	23	65	24	2.70833	509.897	63	6
b10	b10.a1	b10.a1.b15	QGL07431.1	AtpA (chloroplast) [Hordeum vulgare subsp. spontaneum]	-230.184	0.56151	55260.3	504	617	606	25	23	65	24	2.70833	509.897	63	6
b10	b10.a1	b10.a1.b16	QGL07514.1	AtpA (chloroplast) [Hordeum vulgare subsp. spontaneum]	-230.184	0.56151	55260.3	504	617	606	25	23	65	24	2.70833	509.897	63	6
b10	b10.a1	b10.a1.b17	QGL07597.1	AtpA (chloroplast) [Hordeum vulgare subsp. spontaneum]	-230.184	0.56151	55260.3	504	617	606	25	23	65	24	2.70833	509.897	63	6
b10	b10.a1	b10.a1.b18	QGL07680.1	AtpA (chloroplast) [Hordeum vulgare subsp. spontaneum]	-230.184	0.56151	55260.3	504	617	606	25	23	65	24	2.70833	509.897	63	6
b10	b10.a1	b10.a1.b19	QGL07763.1	AtpA (chloroplast) [Hordeum vulgare subsp. spontaneum]	-230.184	0.56151	55260.3	504	617	606	25	23	65	24	2.70833	509.897	63	6
b10	b10.a1	b10.a1.b20	QGL07846.1	AtpA (chloroplast) [Hordeum vulgare subsp. spontaneum]	-230.184	0.56151	55260.3	504	617	606	25	23	65	24	2.70833	509.897	63	6
b10	b10.a1	b10.a1.b21	QGL07929.1	AtpA (chloroplast) [Hordeum vulgare subsp. vulgare]	-230.184	0.56151	55260.3	504	617	606	25	23	65	24	2.70833	509.897	63	6
b10	b10.a1	b10.a1.b22	QGL08012.1	AtpA (chloroplast) [Hordeum vulgare subsp. vulgare]	-230.184	0.56151	55260.3	504	617	606	25	23	65	24	2.70833	509.897	63	6
b10	b10.a1	b10.a1.b23	QGL08095.1	AtpA (chloroplast) [Hordeum vulgare subsp. vulgare]	-230.184	0.56151	55260.3	504	617	606	25	23	65	24	2.70833	509.897	63	6
b10	b10.a1	b10.a1.b24	QGL08178.1	AtpA (chloroplast) [Hordeum vulgare subsp. vulgare]	-230.184	0.56151	55260.3	504	617	606	25	23	65	24	2.70833	509.897	63	6
b10	b10.a1	b10.a1.b25	QGL08261.1	AtpA (chloroplast) [Hordeum vulgare subsp. vulgare]	-230.184	0.56151	55260.3	504	617	606	25	23	65	24	2.70833	509.897	63	6
b10	b10.a1	b10.a1.b26	QGL08344.1	AtpA (chloroplast) [Hordeum vulgare subsp. vulgare]	-230.184	0.56151	55260.3	504	617	606	25	23	65	24	2.70833	509.897	63	6
b10	b10.a1	b10.a1.b27	QGL08427.1	AtpA (chloroplast) [Hordeum vulgare subsp. vulgare]	-230.184	0.56151	55260.3	504	617	606	25	23	65	24	2.70833	509.897	63	6
b10	b10.a1	b10.a1.b28	QQL92756.1	ATP synthase CF1 alpha subunit (chloroplast) [Hordeum vulgare]	-230.184	0.56151	55260.3	504	617	606	25	23	65	24	2.70833	509.897	63	6
b10	b10.a1	b10.a1.b29	QXE40102.1	ATP synthase CF1 alpha subunit (chloroplast) [Hordeum vulgare f. agriocrithon]	-230.184	0.56151	55260.3	504	617	606	25	23	65	24	2.70833	509.897	63	6
b10	b10.a1	b10.a1.b30	QXE40185.1	ATP synthase CF1 alpha subunit (chloroplast) [Hordeum vulgare var. distichon]	-230.184	0.56151	55260.3	504	617	606	25	23	65	24	2.70833	509.897	63	6
b10	b10.a1	b10.a1.b31	XP_044953070.1	ATP synthase subunit alpha, chloroplastic-like [Hordeum vulgare subsp. vulgare]	-230.184	0.56151	55302.3	504	617	606	25	23	65	24	2.70833	509.897	63	6
b10	b10.a1	b10.a1.b32	XP_044962801.1	ATP synthase subunit alpha, chloroplastic [Hordeum vulgare subsp. vulgare]	-230.184	0.56151	55260.3	504	617	606	25	23	65	24	2.70833	509.897	63	6
b10	b10.a1	b10.a1.b33	XP_044962802.1	ATP synthase subunit alpha, chloroplastic [Hordeum vulgare subsp. vulgare]	-230.184	0.56151	55260.3	504	617	606	25	23	65	24	2.70833	509.897	63	6
b10	b10.a1	b10.a1.b34	XP_044962810.1	ATP synthase subunit alpha, chloroplastic [Hordeum vulgare subsp. vulgare]	-230.184	0.56151	55260.3	504	617	606	25	23	65	24	2.70833	509.897	63	6
b10	b10.a1	b10.a1.b35	XP_044962921.1	ATP synthase subunit alpha, chloroplastic [Hordeum vulgare subsp. vulgare]	-230.184	0.56151	55260.3	504	617	606	25	23	65	24	2.70833	509.897	63	6
b10	b10.a1	b10.a1.b36	XP_044963098.1	ATP synthase subunit alpha, chloroplastic [Hordeum vulgare subsp. vulgare]	-230.184	0.56151	55260.3	504	617	606	25	23	65	24	2.70833	509.897	63	6
b10	b10.a1	b10.a1.b37	XP_044963215.1	ATP synthase subunit alpha, chloroplastic [Hordeum vulgare subsp. vulgare]	-230.184	0.56151	55260.3	504	617	606	25	23	65	24	2.70833	509.897	63	6
b10	b10.a1	b10.a1.b38	XP_044963233.1	ATP synthase subunit alpha, chloroplastic [Hordeum vulgare subsp. vulgare]	-230.184	0.56151	55260.3	504	617	606	25	23	65	24	2.70833	509.897	63	6
b10	b10.a1	b10.a1.b39	XP_044963250.1	ATP synthase subunit alpha, chloroplastic [Hordeum vulgare subsp. vulgare]	-230.184	0.56151	55260.3	504	617	606	25	23	65	24	2.70833	509.897	63	6
b10	b10.a1	b10.a1.b40	XP_044963271.1	ATP synthase subunit alpha, chloroplastic [Hordeum vulgare subsp. vulgare]	-230.184	0.56151	55260.3	504	617	606	25	23	65	24	2.70833	509.897	63	6
b10	b10.a1	b10.a1.b41	XP_044963395.1	ATP synthase subunit alpha, chloroplastic [Hordeum vulgare subsp. vulgare]	-230.184	0.56151	55260.3	504	617	606	25	23	65	24	2.70833	509.897	63	6
b10	b10.a1	b10.a1.b42	XP_044963449.1	ATP synthase subunit alpha, chloroplastic [Hordeum vulgare subsp. vulgare]	-230.184	0.56151	55260.3	504	617	606	25	23	65	24	2.70833	509.897	63	6
b10	b10.a1	b10.a1.b43	XP_044963509.1	ATP synthase subunit alpha, chloroplastic [Hordeum vulgare subsp. vulgare]	-230.184	0.56151	55260.3	504	617	606	25	23	65	24	2.70833	509.897	63	6
b10	b10.a1	b10.a1.b44	XP_044963536.1	ATP synthase subunit alpha, chloroplastic [Hordeum vulgare subsp. vulgare]	-230.184	0.56151	55260.3	504	617	606	25	23	65	24	2.70833	509.897	63	6
b10	b10.a1	b10.a1.b45	XP_044963564.1	ATP synthase subunit alpha, chloroplastic [Hordeum vulgare subsp. vulgare]	-230.184	0.56151	55260.3	504	617	606	25	23	65	24	2.70833	509.897	63	6
b10	b10.a1	b10.a1.b46	XP_044963574.1	ATP synthase subunit alpha, chloroplastic [Hordeum vulgare subsp. vulgare]	-230.184	0.56151	55260.3	504	617	606	25	23	65	24	2.70833	509.897	63	6
b10	b10.a1	b10.a1.b47	XP_044963642.1	ATP synthase subunit alpha, chloroplastic [Hordeum vulgare subsp. vulgare]	-230.184	0.56151	55260.3	504	617	606	25	23	65	24	2.70833	509.897	63	6
b10	b10.a1	b10.a1.b48	XP_044963669.1	ATP synthase subunit alpha, chloroplastic [Hordeum vulgare subsp. vulgare]	-230.184	0.56151	55260.3	504	617	606	25	23	65	24	2.70833	509.897	63	6
b10	b10.a1	b10.a1.b49	XP_044963675.1	ATP synthase subunit alpha, chloroplastic [Hordeum vulgare subsp. vulgare]	-230.184	0.56151	55260.3	504	617	606	25	23	65	24	2.70833	509.897	63	6
b10	b10.a1	b10.a1.b50	XP_044963694.1	ATP synthase subunit alpha, chloroplastic [Hordeum vulgare subsp. vulgare]	-230.184	0.56151	55260.3	504	617	606	25	23	65	24	2.70833	509.897	63	6
b10	b10.a1	b10.a1.b51	XP_044963702.1	ATP synthase subunit alpha, chloroplastic [Hordeum vulgare subsp. vulgare]	-230.184	0.56151	55260.3	504	617	606	25	23	65	24	2.70833	509.897	63	6
b10	b10.a1	b10.a1.b52	XP_044963710.1	ATP synthase subunit alpha, chloroplastic [Hordeum vulgare subsp. vulgare]	-230.184	0.56151	55260.3	504	617	606	25	23	65	24	2.70833	509.897	63	6
b10	b10.a1	b10.a1.b53	XP_044963730.1	ATP synthase subunit alpha, chloroplastic [Hordeum vulgare subsp. vulgare]	-230.184	0.56151	55260.3	504	617	606	25	23	65	24	2.70833	509.897	63	6
b10	b10.a1	b10.a1.b54	XP_044963745.1	ATP synthase subunit alpha, chloroplastic [Hordeum vulgare subsp. vulgare]	-230.184	0.56151	55260.3	504	617	606	25	23	65	24	2.70833	509.897	63	6
b10	b10.a1	b10.a1.b55	XP_044963756.1	ATP synthase subunit alpha, chloroplastic [Hordeum vulgare subsp. vulgare]	-230.184	0.56151	55260.3	504	617	606	25	23	65	24	2.70833	509.897	63	6
b10	b10.a1	b10.a1.b56	XP_044963783.1	ATP synthase subunit alpha, chloroplastic [Hordeum vulgare subsp. vulgare]	-230.184	0.56151	55260.3	504	617	606	25	23	65	24	2.70833	509.897	63	6
b10	b10.a1	b10.a1.b57	XP_044963792.1	ATP synthase subunit alpha, chloroplastic [Hordeum vulgare subsp. vulgare]	-230.184	0.56151	55260.3	504	617	606	25	23	65	24	2.70833	509.897	63	6
b10	b10.a1	b10.a1.b58	XP_044963801.1	ATP synthase subunit alpha, chloroplastic [Hordeum vulgare subsp. vulgare]	-230.184	0.56151	55260.3	504	617	606	25	23	65	24	2.70833	509.897	63	6
b10	b10.a1	b10.a1.b59	XP_044963851.1	ATP synthase subunit alpha, chloroplastic [Hordeum vulgare subsp. vulgare]	-230.184	0.56151	55260.3	504	617	606	25	23	65	24	2.70833	509.897	63	6
b10	b10.a1	b10.a1.b60	YP_009649010.1	CF1 subunit alpha (chloroplast) [Hordeum vulgare subsp. spontaneum]	-230.184	0.56151	55260.3	504	617	606	25	23	65	24	2.70833	509.897	63	6
b10	b10.a1	b10.a1.b61	YP_010144422.1	ATP synthase CF1 alpha subunit (chloroplast) [Hordeum vulgare]	-230.184	0.56151	55260.3	504	617	606	25	23	65	24	2.70833	509.897	63	6
b10	b10.a1	b10.a1.b62	YP_874650.1	ATP synthase CF1 alpha subunit (chloroplast) [Hordeum vulgare subsp. vulgare]	-230.184	0.56151	55260.3	504	617	606	25	23	65	24	2.70833	509.897	63	6
b10	b10.a1	b10.a1.b63	sp|A1E9I8.1|ATPA_HORVU	RecName: Full=ATP synthase subunit alpha, chloroplastic; AltName: Full=ATP synthase F1 sector subunit alpha; AltName: Full=F-ATPase subunit alpha	-230.184	0.56151	55260.3	504	617	606	25	23	65	24	2.70833	509.897	63	6
b10	b10.a2	b10.a2.a1	ANI86426.1	ATPase subunit 1 (mitochondrion) [Hordeum vulgare subsp. vulgare]	-151.635	0.47544	55271.7	509	132	121	20	18	29	24	1.20833	15.156	22	6
b10	b10.a2	b10.a2.a2	BAV58122.1	ATP synthase subunit 1 (mitochondrion) [Hordeum vulgare subsp. spontaneum]	-151.635	0.47544	55271.7	509	132	121	20	18	29	24	1.20833	15.156	22	6
b10	b10.a2	b10.a2.a3	BAV58156.1	ATP synthase subunit 1 (mitochondrion) [Hordeum vulgare subsp. vulgare]	-151.635	0.47544	55271.7	509	132	121	20	18	29	24	1.20833	15.156	22	6
b10	b10.a2	b10.a2.a4	QGK85877.1	ATP synthase subunit 1 (mitochondrion) [Hordeum vulgare subsp. vulgare]	-151.635	0.47544	55271.7	509	132	121	20	18	29	24	1.20833	15.156	22	6
b10	b10.a2	b10.a2.a5	QGK85915.1	ATP synthase subunit 1 (mitochondrion) [Hordeum vulgare subsp. vulgare]	-151.635	0.47544	55271.7	509	132	121	20	18	29	24	1.20833	15.156	22	6
b10	b10.a2	b10.a2.a6	QGK85953.1	ATP synthase subunit 1 (mitochondrion) [Hordeum vulgare subsp. vulgare]	-151.635	0.47544	55271.7	509	132	121	20	18	29	24	1.20833	15.156	22	6
b10	b10.a2	b10.a2.a7	QGK85991.1	ATP synthase subunit 1 (mitochondrion) [Hordeum vulgare subsp. vulgare]	-151.635	0.47544	55271.7	509	132	121	20	18	29	24	1.20833	15.156	22	6
b10	b10.a2	b10.a2.a8	QGK86029.1	ATP synthase subunit 1 (mitochondrion) [Hordeum vulgare subsp. spontaneum]	-151.635	0.47544	55271.7	509	132	121	20	18	29	24	1.20833	15.156	22	6
b10	b10.a2	b10.a2.a9	QGK86067.1	ATP synthase subunit 1 (mitochondrion) [Hordeum vulgare subsp. spontaneum]	-151.635	0.47544	55271.7	509	132	121	20	18	29	24	1.20833	15.156	22	6
b10	b10.a2	b10.a2.b10	QGK86105.1	ATP synthase subunit 1 (mitochondrion) [Hordeum vulgare subsp. spontaneum]	-151.635	0.47544	55271.7	509	132	121	20	18	29	24	1.20833	15.156	22	6
b10	b10.a2	b10.a2.b11	QGK86143.1	ATP synthase subunit 1 (mitochondrion) [Hordeum vulgare subsp. spontaneum]	-151.635	0.47544	55271.7	509	132	121	20	18	29	24	1.20833	15.156	22	6
b10	b10.a2	b10.a2.b12	QGK86181.1	ATP synthase subunit 1 (mitochondrion) [Hordeum vulgare subsp. spontaneum]	-151.635	0.47544	55271.7	509	132	121	20	18	29	24	1.20833	15.156	22	6
b10	b10.a2	b10.a2.b13	QGK86219.1	ATP synthase subunit 1 (mitochondrion) [Hordeum vulgare subsp. vulgare]	-151.635	0.47544	55271.7	509	132	121	20	18	29	24	1.20833	15.156	22	6
b10	b10.a2	b10.a2.b14	QGK86257.1	ATP synthase subunit 1 (mitochondrion) [Hordeum vulgare subsp. vulgare]	-151.635	0.47544	55271.7	509	132	121	20	18	29	24	1.20833	15.156	22	6
b10	b10.a2	b10.a2.b15	QGK86295.1	ATP synthase subunit 1 (mitochondrion) [Hordeum vulgare subsp. spontaneum]	-151.635	0.47544	55271.7	509	132	121	20	18	29	24	1.20833	15.156	22	6
b10	b10.a2	b10.a2.b16	QGK86333.1	ATP synthase subunit 1 (mitochondrion) [Hordeum vulgare subsp. spontaneum]	-151.635	0.47544	55271.7	509	132	121	20	18	29	24	1.20833	15.156	22	6
b10	b10.a2	b10.a2.b17	QGK86371.1	ATP synthase subunit 1 (mitochondrion) [Hordeum vulgare subsp. vulgare]	-151.635	0.47544	55271.7	509	132	121	20	18	29	24	1.20833	15.156	22	6
b10	b10.a2	b10.a2.b18	QGK86409.1	ATP synthase subunit 1 (mitochondrion) [Hordeum vulgare subsp. spontaneum]	-151.635	0.47544	55271.7	509	132	121	20	18	29	24	1.20833	15.156	22	6
b10	b10.a2	b10.a2.b19	QGK86447.1	ATP synthase subunit 1 (mitochondrion) [Hordeum vulgare subsp. spontaneum]	-151.635	0.47544	55271.7	509	132	121	20	18	29	24	1.20833	15.156	22	6
b10	b10.a2	b10.a2.b20	QGK86485.1	ATP synthase subunit 1 (mitochondrion) [Hordeum vulgare subsp. spontaneum]	-151.635	0.47544	55271.7	509	132	121	20	18	29	24	1.20833	15.156	22	6
b10	b10.a2	b10.a2.b21	XP_044962784.1	ATP synthase subunit alpha, mitochondrial [Hordeum vulgare subsp. vulgare]	-151.635	0.47544	55271.7	509	132	121	20	18	29	24	1.20833	15.156	22	6
b10	b10.a2	b10.a2.b22	XP_044962895.1	ATP synthase subunit alpha, mitochondrial [Hordeum vulgare subsp. vulgare]	-151.635	0.47544	55271.7	509	132	121	20	18	29	24	1.20833	15.156	22	6
b11	b11.a1	b11.a1.a1	KAE8819045.1	Alanine aminotransferase 2 [Hordeum vulgare]	-302.195	0.72234	53331.1	479	250	250	31	31	53	21	2.52381	333.048	2	6
b11	b11.a1	b11.a1.a2	XP_044966100.1	glutamate--glyoxylate aminotransferase 2 isoform X2 [Hordeum vulgare subsp. vulgare]	-302.195	0.72234	53331.1	479	250	250	31	31	53	21	2.52381	333.048	2	6
b12	b12.a1	b12.a1.a1	KAE8777032.1	putative elongation factor 1 [Hordeum vulgare]	-330.685	0.5172	93884.5	843	237	22	38	4	57	33	1.72727	52.367	2	6
b12	b12.a1	b12.a1.a2	XP_044985891.1	elongation factor 2-like [Hordeum vulgare subsp. vulgare]	-330.685	0.5172	93884.5	843	237	22	38	4	57	33	1.72727	52.367	2	6
b12	b12.a2	b12.a2.a1	KAE8777034.1	Elongation factor 2 [Hordeum vulgare]	-317.929	0.51601	93717.5	843	226	11	36	2	54	32	1.6875	47.6968	2	6
b12	b12.a2	b12.a2.a2	XP_044985888.1	elongation factor 2-like [Hordeum vulgare subsp. vulgare]	-317.929	0.51601	93717.5	843	226	11	36	2	54	32	1.6875	47.6968	2	6
b13	b13.a1	b13.a1.a1	KAE8783926.1	hypothetical protein D1007_42567 [Hordeum vulgare]	-282.85	0.47864	112790	1030	207	195	38	36	49	50	0.98	8.54993	2	6
b13	b13.a1	b13.a1.a2	XP_044971324.1	protein TIC110, chloroplastic [Hordeum vulgare subsp. vulgare]	-282.85	0.47864	112806	1030	207	195	38	36	49	50	0.98	8.54993	2	6
b13	b13.a2	b13.a2.a1	BAJ91401.1	predicted protein [Hordeum vulgare subsp. vulgare]	-187.418	0.56502	47412	446	157	145	20	18	30	18	1.66667	45.4159	2	6
b13	b13.a2	b13.a2.a2	XP_044971323.1	protein TIC110, chloroplastic-like [Hordeum vulgare subsp. vulgare]	-187.418	0.56502	47412	446	157	145	20	18	30	18	1.66667	45.4159	2	6
b14	b14.a1	b14.a1.a1	KAE8793197.1	Phosphoglycerate kinase, chloroplastic [Hordeum vulgare]	-301.635	0.762	49544.5	479	641	624	32	31	60	28	2.14286	137.95	2	6
b14	b14.a1	b14.a1.a2	XP_044976213.1	phosphoglycerate kinase, chloroplastic [Hordeum vulgare subsp. vulgare]	-301.635	0.762	49544.5	479	641	624	32	31	60	28	2.14286	137.95	2	6
b14	b14.a2	b14.a2.a1	KAE8769694.1	Phosphoglycerate kinase, cytosolic [Hordeum vulgare]	-167.134	0.65087	42134.7	401	143	126	19	18	26	24	1.08333	11.1153	2	6
b14	b14.a2	b14.a2.a2	XP_044955658.1	phosphoglycerate kinase, cytosolic [Hordeum vulgare subsp. vulgare]	-167.134	0.65087	42134.7	401	143	126	19	18	26	24	1.08333	11.1153	2	6
b15	b15.a1	b15.a1.a1	KAE8809846.1	Clathrin heavy chain 1 [Hordeum vulgare]	-311.33	0.32475	193468	1709	164	30	39	8	44	69	0.637681	3.34191	3	6
b15	b15.a1	b15.a1.a2	XP_044985487.1	clathrin heavy chain 1-like isoform X1 [Hordeum vulgare subsp. vulgare]	-311.33	0.31988	196557	1735	164	30	39	8	44	68	0.647059	3.43669	3	6
b15	b15.a1	b15.a1.a3	XP_044985488.1	clathrin heavy chain 1-like isoform X2 [Hordeum vulgare subsp. vulgare]	-311.33	0.32475	193453	1709	164	30	39	8	44	69	0.637681	3.34191	3	6
b15	b15.a2	b15.a2.a1	KAE8779599.1	Clathrin heavy chain 1 [Hordeum vulgare]	-283.47	0.30554	193902	1715	148	14	36	5	40	70	0.571429	2.72759	3	6
b15	b15.a2	b15.a2.a2	XP_044980861.1	clathrin heavy chain 1 isoform X1 [Hordeum vulgare subsp. vulgare]	-283.47	0.29977	197696	1748	148	14	36	5	40	69	0.57971	2.79936	3	6
b15	b15.a2	b15.a2.a3	XP_044980862.1	clathrin heavy chain 1 isoform X2 [Hordeum vulgare subsp. vulgare]	-283.47	0.30554	193902	1715	148	14	36	5	40	70	0.571429	2.72759	3	6
b16	b16.a1	b16.a1.a1	XP_044968338.1	linoleate 9S-lipoxygenase-like isoform X1 [Hordeum vulgare subsp. vulgare]	-315.711	0.56649	101898	925	219	219	37	37	49	48	1.02083	9.4914	1	6
b17	b17.a1	b17.a1.a1	BAJ92764.1	predicted protein [Hordeum vulgare subsp. vulgare]	-295.212	0.51277	101935	940	163	163	32	32	44	36	1.22222	15.681	3	6
b17	b17.a1	b17.a1.a2	KAE8767155.1	Pyruvate, phosphate dikinase 1, chloroplastic [Hordeum vulgare]	-295.212	0.51277	101935	940	163	163	32	32	44	36	1.22222	15.681	3	6
b17	b17.a1	b17.a1.a3	XP_044973892.1	pyruvate, phosphate dikinase 2 [Hordeum vulgare subsp. vulgare]	-295.212	0.51277	101935	940	163	163	32	32	44	36	1.22222	15.681	3	6
b18	b18.a1	b18.a1.a1	BAJ90885.1	predicted protein [Hordeum vulgare subsp. vulgare]	-208.478	0.6808	42672.9	401	552	520	20	17	49	17	2.88235	761.699	3	6
b18	b18.a1	b18.a1.a2	BAK08149.1	predicted protein [Hordeum vulgare subsp. vulgare]	-208.478	0.6808	42672.9	401	552	520	20	17	49	17	2.88235	761.699	3	6
b18	b18.a1	b18.a1.a3	XP_044966748.1	glyceraldehyde-3-phosphate dehydrogenase A, chloroplastic [Hordeum vulgare subsp. vulgare]	-208.478	0.6808	42672.9	401	552	520	20	17	49	17	2.88235	761.699	3	6
b18	b18.a2	b18.a2.a1	BAJ86633.1	predicted protein [Hordeum vulgare subsp. vulgare]	-191.209	0.62387	46901	444	513	481	21	18	39	23	1.69565	48.6195	1	6
b19	b19.a1	b19.a1.a1	BAJ91545.1	predicted protein, partial [Hordeum vulgare subsp. vulgare]	-234.949	0.64368	47597.9	435	317	300	20	18	52	13	4	9999	8	6
b19	b19.a1	b19.a1.a2	CAA34131.1	unnamed protein product, partial [Hordeum vulgare subsp. vulgare]	-234.949	0.65728	46559.4	426	317	300	20	18	52	13	4	9999	8	6
b19	b19.a1	b19.a1.a3	CAA37643.1	unnamed protein product [Hordeum vulgare]	-234.949	0.64516	47064.4	434	317	300	20	18	52	13	4	9999	8	6
b19	b19.a1	b19.a1.a4	CAY33754.1	unnamed protein product [Hordeum vulgare]	-234.949	0.64516	47064.4	434	317	300	20	18	52	13	4	9999	8	6
b19	b19.a1	b19.a1.a5	CAY39025.1	unnamed protein product [Hordeum vulgare]	-234.949	0.64516	47064.4	434	317	300	20	18	52	13	4	9999	8	6
b19	b19.a1	b19.a1.a6	KAE8793100.1	plastid glutamine synthetase isoform GS2c [Hordeum vulgare]	-234.949	0.65574	46659.4	427	317	300	20	18	52	13	4	9999	8	6
b19	b19.a1	b19.a1.a7	XP_044968163.1	glutamine synthetase leaf isozyme, chloroplastic [Hordeum vulgare subsp. vulgare]	-234.949	0.65574	46659.4	427	317	300	20	18	52	13	4	9999	8	6
b19	b19.a1	b19.a1.a8	sp|P13564.2|GLNA2_HORVU	RecName: Full=Glutamine synthetase leaf isozyme, chloroplastic; AltName: Full=GS2; AltName: Full=Glutamate--ammonia ligase; Flags: Precursor	-234.949	0.64516	47064.4	434	317	300	20	18	52	13	4	9999	8	6
b19	b19.a2	b19.a2.a1	AFX60875.1	glutamine synthetase isoform GS1_1 [Hordeum vulgare]	-129.666	0.5309	39102.5	356	78	37	13	7	19	11	1.72727	52.367	6	6
b19	b19.a2	b19.a2.a2	AHI17510.1	cytosolic glutamine synthetase 1 [Hordeum vulgare subsp. vulgare]	-129.666	0.5309	39102.5	356	78	37	13	7	19	11	1.72727	52.367	6	6
b19	b19.a2	b19.a2.a3	AHI17511.1	cytosolic glutamine synthetase 1 [Hordeum vulgare subsp. vulgare]	-129.666	0.5309	39102.5	356	78	37	13	7	19	11	1.72727	52.367	6	6
b19	b19.a2	b19.a2.a4	BAK01909.1	predicted protein [Hordeum vulgare subsp. vulgare]	-129.666	0.5309	39102.5	356	78	37	13	7	19	11	1.72727	52.367	6	6
b19	b19.a2	b19.a2.a5	KAE8787195.1	glutamine synthetase isoform [Hordeum vulgare]	-129.666	0.5309	39102.5	356	78	37	13	7	19	11	1.72727	52.367	6	6
b19	b19.a2	b19.a2.a6	XP_044951282.1	glutamine synthetase [Hordeum vulgare subsp. vulgare]	-129.666	0.5309	39102.5	356	78	37	13	7	19	11	1.72727	52.367	6	6
b19	b19.a3	b19.a3.a1	AFX60876.1	glutamine synthetase isoform GS1_2 [Hordeum vulgare]	-121.697	0.48023	38750.3	354	71	54	11	9	18	10	1.8	62.0957	3	6
b19	b19.a3	b19.a3.a2	KAE8792036.1	glutamine synthetase isoform [Hordeum vulgare]	-121.697	0.48023	38750.3	354	71	54	11	9	18	10	1.8	62.0957	3	6
b19	b19.a3	b19.a3.a3	XP_044982361.1	glutamine synthetase cytosolic isozyme 1-2 [Hordeum vulgare subsp. vulgare]	-121.697	0.48023	38750.3	354	71	54	11	9	18	10	1.8	62.0957	3	6
b19	b19.a4	b19.a4.a1	CAA48830.1	cytoplasmic glutamine synthetase [Hordeum vulgare]	-37.1853	0.26966	39103.6	356	24	0	5	1	7	12	0.583333	2.83119	3	6
b19	b19.a4	b19.a4.a2	pir||S30569	glutamate-ammonia ligase (EC 6.3.1.2), cytosolic - barley (fragment)	-37.1853	0.256	40990.5	375	24	0	5	1	7	11	0.636364	3.32876	3	6
b19	b19.a4	b19.a4.a3	sp|Q06378.1|GLNA3_HORVU	RecName: Full=Glutamine synthetase; AltName: Full=Cytoplasmic GS3; AltName: Full=Glutamate--ammonia ligase	-37.1853	0.26966	39103.6	356	24	0	5	1	7	12	0.583333	2.83119	3	6
b20	b20.a1	b20.a1.a1	KAE8773191.1	Lipoxygenase 2.1, chloroplastic [Hordeum vulgare]	-295.355	0.47261	105343	931	184	183	34	33	48	38	1.26316	17.3298	2	6
b20	b20.a1	b20.a1.a2	XP_044946622.1	lipoxygenase 2.1, chloroplastic [Hordeum vulgare subsp. vulgare]	-295.355	0.47261	105313	931	184	183	34	33	48	38	1.26316	17.3298	2	6
b20	b20.a2	b20.a2.a1	KAE8768618.1	Lipoxygenase 2.3, chloroplastic [Hordeum vulgare]	-229.935	0.46317	101320	896	119	118	29	28	36	41	0.878049	6.55177	2	6
b20	b20.a2	b20.a2.a2	XP_044951381.1	lipoxygenase 2.3, chloroplastic [Hordeum vulgare subsp. vulgare]	-229.935	0.46317	101320	896	119	118	29	28	36	41	0.878049	6.55177	2	6
b21	b21.a1	b21.a1.a1	BAJ89663.1	predicted protein [Hordeum vulgare subsp. vulgare]	-170.565	0.95556	15781.9	135	2306	116	17	3	55	10	5.5	316227	1	6
b21	b21.a2	b21.a2.a1	AAA87039.1	ribulose-1,5-bisphosphate carboxylase small subunit [Hordeum vulgare subsp. vulgare]	-155.374	0.64368	19407.7	174	2191	1	16	2	52	13	4	9999	2	6
b21	b21.a2	b21.a2.a2	sp|Q40004.1|RBS_HORVU	RecName: Full=Ribulose bisphosphate carboxylase small subunit, chloroplastic; Short=RuBisCO small subunit; Flags: Precursor	-155.374	0.64368	19407.7	174	2191	1	16	2	52	13	4	9999	2	6
b21	b21.a3	b21.a3.a1	BAJ86439.1	predicted protein [Hordeum vulgare subsp. vulgare]	-141.187	0.6092	19472.9	174	1486	353	14	6	48	12	4	9999	13	6
b21	b21.a3	b21.a3.a2	BAJ88166.1	predicted protein [Hordeum vulgare subsp. vulgare]	-141.187	0.60571	19460.8	175	1486	353	14	6	48	13	3.69231	4922.88	13	6
b21	b21.a3	b21.a3.a3	BAJ90202.1	predicted protein [Hordeum vulgare subsp. vulgare]	-141.187	0.6092	19472.9	174	1486	353	14	6	48	12	4	9999	13	6
b21	b21.a3	b21.a3.a4	BAJ90404.1	predicted protein [Hordeum vulgare subsp. vulgare]	-141.187	0.60571	19460.8	175	1486	353	14	6	48	13	3.69231	4922.88	13	6
b21	b21.a3	b21.a3.a5	BAJ98679.1	predicted protein [Hordeum vulgare subsp. vulgare]	-141.187	0.6092	19472.9	174	1486	353	14	6	48	12	4	9999	13	6
b21	b21.a3	b21.a3.a6	BAK03478.1	predicted protein [Hordeum vulgare subsp. vulgare]	-141.187	0.6092	19472.9	174	1486	353	14	6	48	12	4	9999	13	6
b21	b21.a3	b21.a3.a7	KAE8794133.1	Ribulose bisphosphate carboxylase small chain PWS4.3, chloroplastic [Hordeum vulgare]	-141.187	0.6092	19403.8	174	1486	353	14	6	48	13	3.69231	4922.88	13	6
b21	b21.a3	b21.a3.a8	KAE8806305.1	Ribulose bisphosphate carboxylase small chain PWS4.3, chloroplastic [Hordeum vulgare]	-141.187	0.62722	18934.6	169	1486	353	14	6	48	13	3.69231	4922.88	13	6
b21	b21.a3	b21.a3.a9	KAE8806311.1	Ribulose bisphosphate carboxylase small chain PWS4.3, chloroplastic [Hordeum vulgare]	-141.187	0.62722	18934.6	169	1486	353	14	6	48	13	3.69231	4922.88	13	6
b21	b21.a3	b21.a3.b10	XP_044964084.1	ribulose bisphosphate carboxylase small subunit, chloroplastic 1 [Hordeum vulgare subsp. vulgare]	-141.187	0.6092	19403.8	174	1486	353	14	6	48	13	3.69231	4922.88	13	6
b21	b21.a3	b21.a3.b11	XP_044964085.1	ribulose bisphosphate carboxylase small subunit, chloroplastic 1 [Hordeum vulgare subsp. vulgare]	-141.187	0.6092	19403.8	174	1486	353	14	6	48	13	3.69231	4922.88	13	6
b21	b21.a3	b21.a3.b12	XP_044964087.1	ribulose bisphosphate carboxylase small subunit, chloroplastic 1 [Hordeum vulgare subsp. vulgare]	-141.187	0.6092	19403.8	174	1486	353	14	6	48	13	3.69231	4922.88	13	6
b21	b21.a3	b21.a3.b13	XP_044964088.1	ribulose bisphosphate carboxylase small subunit, chloroplastic 1 [Hordeum vulgare subsp. vulgare]	-141.187	0.6092	19403.8	174	1486	353	14	6	48	13	3.69231	4922.88	13	6
b22	b22.a1	b22.a1.a1	KAE8782248.1	elongation factor Tu, chloroplastic [Hordeum vulgare]	-241.383	0.70576	50426	469	318	307	23	22	56	25	2.24	172.78	2	6
b22	b22.a1	b22.a1.a2	XP_044951293.1	elongation factor Tu, chloroplastic [Hordeum vulgare subsp. vulgare]	-241.383	0.70576	50397.9	469	318	307	23	22	56	25	2.24	172.78	2	6
b22	b22.a2	b22.a2.a1	BAJ99738.1	predicted protein [Hordeum vulgare subsp. vulgare]	-86.8087	0.3208	48262.1	452	59	48	10	9	13	25	0.52	2.31131	3	6
b22	b22.a2	b22.a2.a2	BAK01386.1	predicted protein [Hordeum vulgare subsp. vulgare]	-86.8087	0.3208	48262.1	452	59	48	10	9	13	25	0.52	2.31131	3	6
b22	b22.a2	b22.a2.a3	XP_044946006.1	elongation factor Tu, mitochondrial [Hordeum vulgare subsp. vulgare]	-86.8087	0.3208	48262.1	452	59	48	10	9	13	25	0.52	2.31131	3	6
b23	b23.a1	b23.a1.a1	BAB18682.1	vacuolar proton-ATPase [Hordeum vulgare subsp. vulgare]	-317.953	0.74396	68409.5	621	205	205	35	35	45	35	1.28571	18.307	6	6
b23	b23.a1	b23.a1.a2	BAJ86316.1	predicted protein [Hordeum vulgare subsp. vulgare]	-317.953	0.74396	68409.5	621	205	205	35	35	45	35	1.28571	18.307	6	6
b23	b23.a1	b23.a1.a3	BAJ90287.1	predicted protein [Hordeum vulgare subsp. vulgare]	-317.953	0.74396	68409.5	621	205	205	35	35	45	35	1.28571	18.307	6	6
b23	b23.a1	b23.a1.a4	BAJ93578.1	predicted protein [Hordeum vulgare subsp. vulgare]	-317.953	0.74396	68409.5	621	205	205	35	35	45	35	1.28571	18.307	6	6
b23	b23.a1	b23.a1.a5	KAE8785375.1	vacuolar proton-ATPase [Hordeum vulgare]	-317.953	0.67941	74544.5	680	205	205	35	35	45	38	1.18421	14.2831	6	6
b23	b23.a1	b23.a1.a6	XP_044962301.1	V-type proton ATPase catalytic subunit A [Hordeum vulgare subsp. vulgare]	-317.953	0.67941	74544.5	680	205	205	35	35	45	38	1.18421	14.2831	6	6
b24	b24.a1	b24.a1.a1	KAE8796871.1	cytosolic phosphorylase [Hordeum vulgare]	-246.486	0.49454	102676	916	155	149	31	30	43	39	1.10256	11.6638	2	6
b24	b24.a1	b24.a1.a2	XP_044977691.1	alpha-glucan phosphorylase, H isozyme [Hordeum vulgare subsp. vulgare]	-246.486	0.54447	93791.9	832	155	149	31	30	43	38	1.13158	12.5388	2	6
b24	b24.a2	b24.a2.a1	AFP19106.1	plastidic starch phosphorylase [Hordeum vulgare]	-29.9208	0.07748	108276	968	9	3	4	3	4	40	0.1	0.258925	12	6
b24	b24.a2	b24.a2.a2	AFV80089.1	plastid starch phosphorylase, partial [Hordeum vulgare]	-29.9208	0.08631	97966.4	869	9	3	4	3	4	38	0.105263	0.274275	12	6
b24	b24.a2	b24.a2.a3	AGV98910.1	plastidal phosphorylase, partial [Hordeum vulgare subsp. vulgare]	-29.9208	0.09169	92447.7	818	9	3	4	3	4	39	0.102564	0.26638	12	6
b24	b24.a2	b24.a2.a4	BAK00834.1	predicted protein [Hordeum vulgare subsp. vulgare]	-29.9208	0.07748	108232	968	9	3	4	3	4	41	0.097561	0.251875	12	6
b24	b24.a2	b24.a2.a5	KAE8783983.1	plastidic starch phosphorylase [Hordeum vulgare]	-29.9208	0.07748	108304	968	9	3	4	3	4	41	0.097561	0.251875	12	6
b24	b24.a2	b24.a2.a6	XP_044984889.1	alpha-1,4 glucan phosphorylase L isozyme, chloroplastic/amyloplastic [Hordeum vulgare subsp. vulgare]	-29.9208	0.07748	108232	968	9	3	4	3	4	41	0.097561	0.251875	12	6
b24	b24.a2	b24.a2.a7	pdb|5LR8|A	Chain A, Alpha-1,4 glucan phosphorylase	-29.9208	0.07996	105821	938	9	3	4	3	4	40	0.1	0.258925	12	6
b24	b24.a2	b24.a2.a8	pdb|5LR8|B	Chain B, Alpha-1,4 glucan phosphorylase	-29.9208	0.07996	105821	938	9	3	4	3	4	40	0.1	0.258925	12	6
b24	b24.a2	b24.a2.a9	pdb|5LRA|A	Chain A, Alpha-1,4 glucan phosphorylase	-29.9208	0.07996	105821	938	9	3	4	3	4	40	0.1	0.258925	12	6
b24	b24.a2	b24.a2.b10	pdb|5LRA|B	Chain B, Alpha-1,4 glucan phosphorylase	-29.9208	0.07996	105821	938	9	3	4	3	4	40	0.1	0.258925	12	6
b24	b24.a2	b24.a2.b11	pdb|5LRB|A	Chain A, Alpha-1,4 glucan phosphorylase	-29.9208	0.07996	105821	938	9	3	4	3	4	40	0.1	0.258925	12	6
b24	b24.a2	b24.a2.b12	pdb|5LRB|B	Chain B, Alpha-1,4 glucan phosphorylase	-29.9208	0.07996	105821	938	9	3	4	3	4	40	0.1	0.258925	12	6
b25	b25.a1	b25.a1.a1	BAD34660.1	methionine synthase [Hordeum vulgare subsp. vulgare]	-322.615	0.53072	84452.3	765	201	106	31	16	48	30	1.6	38.8107	6	6
b25	b25.a1	b25.a1.a2	CAJ01713.1	methionine synthase 1 enzyme [Hordeum vulgare subsp. vulgare]	-322.615	0.53072	84511.3	765	201	106	31	16	48	30	1.6	38.8107	6	6
b25	b25.a1	b25.a1.a3	CBD28040.1	unnamed protein product [Hordeum vulgare]	-322.615	0.53072	84511.3	765	201	106	31	16	48	30	1.6	38.8107	6	6
b25	b25.a1	b25.a1.a4	CBD28041.1	unnamed protein product [Hordeum vulgare]	-322.615	0.53072	84452.3	765	201	106	31	16	48	30	1.6	38.8107	6	6
b25	b25.a1	b25.a1.a5	KAE8786474.1	methionine synthase 1 enzyme [Hordeum vulgare]	-322.615	0.53072	84511.3	765	201	106	31	16	48	30	1.6	38.8107	6	6
b25	b25.a1	b25.a1.a6	XP_044948137.1	5-methyltetrahydropteroyltriglutamate--homocysteine methyltransferase 1-like [Hordeum vulgare subsp. vulgare]	-322.615	0.53072	84511.3	765	201	106	31	16	48	30	1.6	38.8107	6	6
b25	b25.a2	b25.a2.a1	BAJ87953.1	predicted protein [Hordeum vulgare subsp. vulgare]	-199.375	0.42037	84376.2	766	111	16	21	6	30	31	0.967742	8.28415	7	6
b25	b25.a2	b25.a2.a2	BAJ88127.1	predicted protein [Hordeum vulgare subsp. vulgare]	-199.375	0.42037	84374.2	766	111	16	21	6	30	31	0.967742	8.28415	7	6
b25	b25.a2	b25.a2.a3	BAJ96070.1	predicted protein [Hordeum vulgare subsp. vulgare]	-199.375	0.42037	84375.2	766	111	16	21	6	30	31	0.967742	8.28415	7	6
b25	b25.a2	b25.a2.a4	CAJ01714.1	methionine synthase 2 enzyme [Hordeum vulgare subsp. vulgare]	-199.375	0.42037	84375.2	766	111	16	21	6	30	31	0.967742	8.28415	7	6
b25	b25.a2	b25.a2.a5	CBD28039.1	unnamed protein product [Hordeum vulgare]	-199.375	0.42037	84375.2	766	111	16	21	6	30	31	0.967742	8.28415	7	6
b25	b25.a2	b25.a2.a6	KAE8792975.1	methionine synthase 2 enzyme [Hordeum vulgare]	-199.375	0.42037	84375.2	766	111	16	21	6	30	31	0.967742	8.28415	7	6
b25	b25.a2	b25.a2.a7	XP_044979403.1	5-methyltetrahydropteroyltriglutamate--homocysteine methyltransferase 1 [Hordeum vulgare subsp. vulgare]	-199.375	0.42037	84389.2	766	111	16	21	6	30	31	0.967742	8.28415	7	6
b26	b26.a1	b26.a1.a1	QDA21785.1	photosystem II 43 kDa protein (chloroplast) [Hordeum vulgare subsp. spontaneum]	-198.111	0.44902	50525.9	461	432	432	21	21	45	11	4.09091	12327.5	3	6
b26	b26.a1	b26.a1.a2	QDA21868.1	photosystem II 43 kDa protein (chloroplast) [Hordeum vulgare subsp. spontaneum]	-198.111	0.44902	50525.9	461	432	432	21	21	45	11	4.09091	12327.5	3	6
b26	b26.a1	b26.a1.a3	YP_009648999.1	photosystem II 43 kDa protein (chloroplast) [Hordeum vulgare subsp. spontaneum]	-198.111	0.44902	50525.9	461	432	432	21	21	45	11	4.09091	12327.5	3	6
b27	b27.a1	b27.a1.a1	AAP87284.1	cytosolic heat shock protein 90 [Hordeum vulgare]	-286.834	0.48857	80368.7	700	201	107	33	21	47	32	1.46875	28.4273	3	6
b27	b27.a1	b27.a1.a2	KAE8805723.1	cytosolic heat shock protein 90 [Hordeum vulgare]	-286.834	0.48857	80368.7	700	201	107	33	21	47	32	1.46875	28.4273	3	6
b27	b27.a1	b27.a1.a3	XP_044949646.1	heat shock protein 81-3 [Hordeum vulgare subsp. vulgare]	-286.834	0.48857	80368.7	700	201	107	33	21	47	32	1.46875	28.4273	3	6
b27	b27.a2	b27.a2.a1	BAJ86355.1	predicted protein [Hordeum vulgare subsp. vulgare]	-201.035	0.42571	80356.9	700	154	54	24	11	31	32	0.96875	8.30572	3	6
b27	b27.a2	b27.a2.a2	KAE8808286.1	Heat shock protein 81-3 [Hordeum vulgare]	-201.035	0.42571	80356.9	700	154	54	24	11	31	32	0.96875	8.30572	3	6
b27	b27.a2	b27.a2.a3	XP_044959408.1	heat shock protein 81-1 [Hordeum vulgare subsp. vulgare]	-201.035	0.42571	80356.9	700	154	54	24	11	31	32	0.96875	8.30572	3	6
b27	b27.a3	b27.a3.a1	KAE8774318.1	Endoplasmin [Hordeum vulgare]	-165.178	0.35105	92874.9	809	109	103	24	23	27	38	0.710526	4.13483	1	6
b28	b28.a1	b28.a1.a1	BAK08153.1	predicted protein [Hordeum vulgare subsp. vulgare]	-182.875	0.67526	41931.5	388	404	285	18	13	44	16	2.75	561.341	2	6
b28	b28.a1	b28.a1.a2	XP_044980661.1	fructose-bisphosphate aldolase, chloroplastic [Hordeum vulgare subsp. vulgare]	-182.875	0.67526	41931.5	388	404	285	18	13	44	16	2.75	561.341	2	6
b28	b28.a2	b28.a2.a1	BAJ90789.1	predicted protein [Hordeum vulgare subsp. vulgare]	-182.588	0.64675	41525.3	385	332	215	20	15	41	16	2.5625	364.174	3	6
b28	b28.a2	b28.a2.a2	KAE8792607.1	Fructose-bisphosphate aldolase, chloroplastic [Hordeum vulgare]	-182.588	0.64675	41525.3	385	332	215	20	15	41	16	2.5625	364.174	3	6
b28	b28.a2	b28.a2.a3	XP_044948203.1	fructose-bisphosphate aldolase, chloroplastic-like [Hordeum vulgare subsp. vulgare]	-182.588	0.64675	41525.3	385	332	215	20	15	41	16	2.5625	364.174	3	6
b28	b28.a3	b28.a3.a1	BAJ98432.1	predicted protein [Hordeum vulgare subsp. vulgare]	-84.0678	0.31266	41687.4	387	39	33	8	7	13	15	0.866667	6.35642	2	6
b28	b28.a3	b28.a3.a2	XP_044974382.1	fructose-bisphosphate aldolase 1, chloroplastic-like [Hordeum vulgare subsp. vulgare]	-84.0678	0.31266	41644.4	387	39	33	8	7	13	13	1	9	2	6
b29	b29.a1	b29.a1.a1	KAE8796621.1	Peroxisomal (S)-2-hydroxy-acid oxidase GLO1 [Hordeum vulgare]	-183.415	0.76216	40285	370	255	232	19	16	45	17	2.64706	442.669	2	6
b29	b29.a1	b29.a1.a2	XP_044985190.1	peroxisomal (S)-2-hydroxy-acid oxidase GLO1 [Hordeum vulgare subsp. vulgare]	-183.415	0.76216	40285	370	255	232	19	16	45	17	2.64706	442.669	2	6
b29	b29.a2	b29.a2.a1	KAE8789575.1	Peroxisomal (S)-2-hydroxy-acid oxidase GLO5 [Hordeum vulgare]	-183.58	0.80707	40201	368	161	138	21	18	37	19	1.94737	87.5867	3	6
b29	b29.a2	b29.a2.a2	XP_044965987.1	peroxisomal (S)-2-hydroxy-acid oxidase GLO5 [Hordeum vulgare subsp. vulgare]	-183.58	0.80707	40201	368	161	138	21	18	37	19	1.94737	87.5867	3	6
b29	b29.a2	b29.a2.a3	XP_044965989.1	peroxisomal (S)-2-hydroxy-acid oxidase GLO5 [Hordeum vulgare subsp. vulgare]	-183.58	0.80707	40201	368	161	138	21	18	37	19	1.94737	87.5867	3	6
b30	b30.a1	b30.a1.a1	KAE8796033.1	ATP-dependent zinc metalloprotease FTSH 1, chloroplastic [Hordeum vulgare]	-299.177	0.49919	65931.9	619	214	214	28	28	44	22	2	99	2	6
b30	b30.a1	b30.a1.a2	XP_044957526.1	ATP-dependent zinc metalloprotease FTSH 1, chloroplastic [Hordeum vulgare subsp. vulgare]	-299.177	0.44913	72887.8	688	214	214	28	28	44	22	2	99	2	6
b31	b31.a1	b31.a1.a1	XP_044982634.1	cell division control protein 48 homolog E-like [Hordeum vulgare subsp. vulgare]	-275.732	0.50306	90597.2	817	175	175	31	31	40	35	1.14286	12.895	1	6
b32	b32.a1	b32.a1.a1	BAJ85472.1	predicted protein [Hordeum vulgare subsp. vulgare]	-256.544	0.64329	34449.4	328	440	12	23	1	49	18	2.72222	526.5	3	6
b32	b32.a1	b32.a1.a2	BAJ89638.1	predicted protein [Hordeum vulgare subsp. vulgare]	-256.544	0.64329	34449.4	328	440	12	23	1	49	18	2.72222	526.5	3	6
b32	b32.a1	b32.a1.a3	XP_044965908.1	oxygen-evolving enhancer protein 1, chloroplastic [Hordeum vulgare subsp. vulgare]	-256.544	0.64329	34449.4	328	440	12	23	1	49	18	2.72222	526.5	3	6
b32	b32.a2	b32.a2.a1	KAE8803738.1	Oxygen-evolving enhancer protein 1, chloroplastic [Hordeum vulgare]	-246.359	0.64329	34479.4	328	434	6	23	1	48	18	2.66667	463.159	1	6
b33	b33.a1	b33.a1.a1	KAE8805265.1	Plasma membrane ATPase [Hordeum vulgare]	-267.9	0.36803	104570	951	195	195	29	29	47	41	1.14634	13.0069	2	6
b33	b33.a1	b33.a1.a2	XP_044968177.1	plasma membrane ATPase [Hordeum vulgare subsp. vulgare]	-267.9	0.36803	104570	951	195	195	29	29	47	41	1.14634	13.0069	2	6
b34	b34.a1	b34.a1.a1	KAE8771556.1	Elongation factor Ts [Hordeum vulgare]	-271.84	0.48053	105213	976	151	151	33	33	41	38	1.07895	10.9935	2	6
b34	b34.a1	b34.a1.a2	XP_044948396.1	polyprotein of EF-Ts, chloroplastic [Hordeum vulgare subsp. vulgare]	-271.84	0.48053	105203	976	151	151	33	33	41	38	1.07895	10.9935	2	6
b35	b35.a1	b35.a1.a1	BAJ90006.1	predicted protein [Hordeum vulgare subsp. vulgare]	-223.78	0.74065	43840.9	401	272	272	21	21	47	17	2.76471	580.709	5	6
b35	b35.a1	b35.a1.a2	BAJ90413.1	predicted protein [Hordeum vulgare subsp. vulgare]	-223.78	0.74065	43840.9	401	272	272	21	21	47	17	2.76471	580.709	5	6
b35	b35.a1	b35.a1.a3	BAJ95504.1	predicted protein [Hordeum vulgare subsp. vulgare]	-223.78	0.74065	43840.9	401	272	272	21	21	47	17	2.76471	580.709	5	6
b35	b35.a1	b35.a1.a4	BAJ95684.1	predicted protein [Hordeum vulgare subsp. vulgare]	-223.78	0.74065	43840.9	401	272	272	21	21	47	17	2.76471	580.709	5	6
b35	b35.a1	b35.a1.a5	XP_044959746.1	serine--glyoxylate aminotransferase isoform X2 [Hordeum vulgare subsp. vulgare]	-223.78	0.74065	43840.9	401	272	272	21	21	47	17	2.76471	580.709	5	6
b36	b36.a1	b36.a1.a1	BAJ90134.1	predicted protein [Hordeum vulgare subsp. vulgare]	-254.899	0.70824	48201.4	449	213	13	22	2	45	23	1.95652	89.4736	2	6
b36	b36.a1	b36.a1.a2	XP_044950557.1	enolase-like [Hordeum vulgare subsp. vulgare]	-254.899	0.713	47988.3	446	213	13	22	2	45	23	1.95652	89.4736	2	6
b36	b36.a2	b36.a2.a1	BAJ85279.1	predicted protein [Hordeum vulgare subsp. vulgare]	-245.045	0.74664	48028.3	446	212	12	22	2	44	23	1.91304	80.8547	1	6
b37	b37.a1	b37.a1.a1	BAJ90336.1	predicted protein [Hordeum vulgare subsp. vulgare]	-262.247	0.5289	73784.1	692	190	108	29	19	43	29	1.48276	29.392	4	6
b37	b37.a1	b37.a1.a2	BAJ95763.1	predicted protein [Hordeum vulgare subsp. vulgare]	-262.247	0.5289	73784.1	692	190	108	29	19	43	29	1.48276	29.392	4	6
b37	b37.a1	b37.a1.a3	KAE8821856.1	70 kDa heat shock protein [Hordeum vulgare]	-262.247	0.5289	73784.1	692	190	108	29	19	43	29	1.48276	29.392	4	6
b37	b37.a1	b37.a1.a4	XP_044946326.1	stromal 70 kDa heat shock-related protein, chloroplastic-like [Hordeum vulgare subsp. vulgare]	-262.247	0.5289	73784.1	692	190	108	29	19	43	29	1.48276	29.392	4	6
b37	b37.a2	b37.a2.a1	KAE8794747.1	Stromal 70 kDa heat shock-related protein, chloroplastic [Hordeum vulgare]	-222.141	0.46199	72915.8	684	177	95	25	15	40	27	1.48148	29.3027	2	6
b37	b37.a2	b37.a2.a2	XP_044968069.1	stromal 70 kDa heat shock-related protein, chloroplastic-like [Hordeum vulgare subsp. vulgare]	-222.141	0.46199	72915.8	684	177	95	25	15	40	27	1.48148	29.3027	2	6
b38	b38.a1	b38.a1.a1	XP_044959913.1	puromycin-sensitive aminopeptidase isoform X2 [Hordeum vulgare subsp. vulgare]	-215.613	0.3465	110042	987	130	130	27	27	35	39	0.897436	6.89652	1	6
b39	b39.a1	b39.a1.a1	BAK00031.1	predicted protein [Hordeum vulgare subsp. vulgare]	-237.973	0.5122	88220.6	779	133	117	29	24	37	35	1.05714	10.4062	2	6
b39	b39.a1	b39.a1.a2	XP_044949430.1	heat shock protein 90-5, chloroplastic [Hordeum vulgare subsp. vulgare]	-237.973	0.5122	88220.6	779	133	117	29	24	37	35	1.05714	10.4062	2	6
b39	b39.a2	b39.a2.a1	BAK01596.1	predicted protein [Hordeum vulgare subsp. vulgare]	-94.2775	0.2457	91659.5	814	43	27	14	9	14	35	0.4	1.51189	3	6
b39	b39.a2	b39.a2.a2	KAE8786803.1	Heat shock protein 83 [Hordeum vulgare]	-94.2775	0.2457	91659.5	814	43	27	14	9	14	35	0.4	1.51189	3	6
b39	b39.a2	b39.a2.a3	XP_044950021.1	heat shock protein 90-6, mitochondrial [Hordeum vulgare subsp. vulgare]	-94.2775	0.2457	91659.5	814	43	27	14	9	14	35	0.4	1.51189	3	6
b40	b40.a1	b40.a1.a1	KAE8779608.1	ferredoxin-NADP(H) oxidoreductase [Hordeum vulgare]	-180.114	0.7095	39825	358	221	175	22	19	44	20	2.2	157.489	2	6
b40	b40.a1	b40.a1.a2	XP_044953326.1	ferredoxin--NADP reductase, leaf isozyme 2, chloroplastic-like [Hordeum vulgare subsp. vulgare]	-180.114	0.7095	39825	358	221	175	22	19	44	20	2.2	157.489	2	6
b40	b40.a2	b40.a2.a1	BAJ98295.1	predicted protein [Hordeum vulgare subsp. vulgare]	-162.79	0.56111	39572	360	193	147	18	15	38	16	2.375	236.137	4	6
b40	b40.a2	b40.a2.a2	BAJ99653.1	predicted protein [Hordeum vulgare subsp. vulgare]	-162.79	0.56111	39572	360	193	147	18	15	38	16	2.375	236.137	4	6
b40	b40.a2	b40.a2.a3	KAE8784078.1	Ferredoxin--NADP reductase, leaf isozyme, chloroplastic [Hordeum vulgare]	-162.79	0.56111	39572	360	193	147	18	15	38	16	2.375	236.137	4	6
b40	b40.a2	b40.a2.a4	XP_044959474.1	ferredoxin--NADP reductase, leaf isozyme 1, chloroplastic-like [Hordeum vulgare subsp. vulgare]	-162.79	0.55647	39797.1	363	193	147	18	15	38	17	2.23529	170.907	4	6
b41	b41.a1	b41.a1.a1	KAE8802321.1	RuBisCO large subunit-binding protein subunit beta, chloroplastic [Hordeum vulgare]	-243.451	0.50418	77122.8	718	196	146	27	20	43	34	1.26471	17.3953	2	6
b41	b41.a1	b41.a1.a2	XP_044962030.1	ruBisCO large subunit-binding protein subunit beta, chloroplastic [Hordeum vulgare subsp. vulgare]	-243.451	0.60535	64014.9	598	196	146	27	20	43	29	1.48276	29.392	2	6
b41	b41.a2	b41.a2.a1	KAE8779649.1	ruBisCO large subunit-binding protein subunit beta, chloroplastic-like [Hordeum vulgare]	-66.4253	0.26756	63555.5	598	60	10	11	4	14	30	0.466667	1.92864	4	6
b41	b41.a2	b41.a2.a2	XP_044953042.1	ruBisCO large subunit-binding protein subunit beta, chloroplastic-like [Hordeum vulgare subsp. vulgare]	-66.4253	0.26756	63477.5	598	60	10	11	4	14	30	0.466667	1.92864	4	6
b41	b41.a2	b41.a2.a3	XP_044953043.1	ruBisCO large subunit-binding protein subunit beta, chloroplastic-like [Hordeum vulgare subsp. vulgare]	-66.4253	0.26756	63477.5	598	60	10	11	4	14	30	0.466667	1.92864	4	6
b41	b41.a2	b41.a2.a4	XP_044953044.1	ruBisCO large subunit-binding protein subunit beta, chloroplastic-like [Hordeum vulgare subsp. vulgare]	-66.4253	0.26756	63477.5	598	60	10	11	4	14	30	0.466667	1.92864	4	6
b42	b42.a1	b42.a1.a1	KAE8806850.1	Chlorophyll a-b binding protein, chloroplastic [Hordeum vulgare]	-151.743	0.49907	56935.8	537	587	23	13	2	37	13	2.84615	700.704	1	6
b42	b42.a2	b42.a2.a1	BAJ08392.1	light harvesting chlorophyll a/b-binding protein Lhcb1 [Hordeum vulgare subsp. vulgare]	-134.74	0.66541	28200.2	266	703	91	11	1	35	7	5	99999	3	6
b42	b42.a2	b42.a2.a2	KAE8783272.1	light harvesting chlorophyll a/b-binding protein Lhcb1 [Hordeum vulgare]	-134.74	0.66541	28200.2	266	703	91	11	1	35	7	5	99999	3	6
b42	b42.a2	b42.a2.a3	XP_044983761.1	chlorophyll a-b binding protein of LHCII type 1-like [Hordeum vulgare subsp. vulgare]	-134.74	0.66541	28200.2	266	703	91	11	1	35	7	5	99999	3	6
b42	b42.a3	b42.a3.a1	BAK03973.1	predicted protein [Hordeum vulgare subsp. vulgare]	-128.536	0.65789	28072.1	266	669	71	11	2	33	7	4.71429	51793.7	3	6
b42	b42.a3	b42.a3.a2	KAE8769175.1	Chlorophyll a-b binding protein 1, chloroplastic [Hordeum vulgare]	-128.536	0.65789	28072.1	266	669	71	11	2	33	7	4.71429	51793.7	3	6
b42	b42.a3	b42.a3.a3	XP_044984369.1	chlorophyll a-b binding protein of LHCII type 1-like [Hordeum vulgare subsp. vulgare]	-128.536	0.65789	28072.1	266	669	71	11	2	33	7	4.71429	51793.7	3	6
b42	b42.a4	b42.a4.a1	BAJ86302.1	predicted protein [Hordeum vulgare subsp. vulgare]	-118.407	0.64906	28089.1	265	571	8	10	1	31	7	4.42857	26826	3	6
b42	b42.a4	b42.a4.a2	BAJ90643.1	predicted protein [Hordeum vulgare subsp. vulgare]	-118.407	0.64906	28089.1	265	571	8	10	1	31	7	4.42857	26826	3	6
b42	b42.a4	b42.a4.a3	XP_044980369.1	chlorophyll a-b binding protein of LHCII type 1 [Hordeum vulgare subsp. vulgare]	-118.407	0.64906	28103.1	265	571	8	10	1	31	7	4.42857	26826	3	6
b42	b42.a5	b42.a5.a1	XP_044950450.1	chlorophyll a-b binding protein, chloroplastic [Hordeum vulgare subsp. vulgare]	-115.077	0.54206	34873.8	321	367	166	11	7	31	6	5.16667	146779	1	6
b42	b42.a6	b42.a6.a1	KAE8778044.1	Chlorophyll a-b binding protein, chloroplastic [Hordeum vulgare]	-111.699	0.52632	28136.1	266	563	8	10	1	30	7	4.28571	19306	1	6
b42	b42.a7	b42.a7.a1	BAJ85110.1	predicted protein [Hordeum vulgare subsp. vulgare]	-116.488	0.64662	28390.2	266	481	8	10	1	30	7	4.28571	19306	3	6
b42	b42.a7	b42.a7.a2	BAJ85125.1	predicted protein [Hordeum vulgare subsp. vulgare]	-116.488	0.64662	28390.2	266	481	8	10	1	30	7	4.28571	19306	3	6
b42	b42.a7	b42.a7.a3	BAJ87045.1	predicted protein [Hordeum vulgare subsp. vulgare]	-116.488	0.64662	28424.2	266	481	8	10	1	30	7	4.28571	19306	3	6
b42	b42.a8	b42.a8.a1	BAJ93064.1	predicted protein [Hordeum vulgare subsp. vulgare]	-127.987	0.65789	28282.3	266	467	18	11	2	30	7	4.28571	19306	1	6
b42	b42.a9	b42.a9.a1	CAA44881.1	type III LHCII CAB precursor protein [Hordeum vulgare]	-124.772	0.64179	28740.5	268	243	115	10	7	30	9	3.33333	2153.43	10	6
b42	b42.a9	b42.a9.a2	CCA64807.1	unnamed protein product [Hordeum vulgare]	-124.772	0.64179	28740.5	268	243	115	10	7	30	9	3.33333	2153.43	10	6
b42	b42.a9	b42.a9.a3	CCA65169.1	unnamed protein product [Hordeum vulgare]	-124.772	0.64179	28740.5	268	243	115	10	7	30	9	3.33333	2153.43	10	6
b42	b42.a9	b42.a9.a4	CCA78429.1	unnamed protein product [Hordeum vulgare]	-124.772	0.64179	28740.5	268	243	115	10	7	30	9	3.33333	2153.43	10	6
b42	b42.a9	b42.a9.a5	CCA78791.1	unnamed protein product [Hordeum vulgare]	-124.772	0.64179	28740.5	268	243	115	10	7	30	9	3.33333	2153.43	10	6
b42	b42.a9	b42.a9.a6	CDH48052.1	unnamed protein product [Hordeum vulgare]	-124.772	0.64179	28740.5	268	243	115	10	7	30	9	3.33333	2153.43	10	6
b42	b42.a9	b42.a9.a7	CDI44388.1	unnamed protein product [Hordeum vulgare]	-124.772	0.64179	28740.5	268	243	115	10	7	30	9	3.33333	2153.43	10	6
b42	b42.a9	b42.a9.a8	KAE8792053.1	Chlorophyll a-b binding protein of LHCII type III, chloroplastic [Hordeum vulgare]	-124.772	0.64179	28740.5	268	243	115	10	7	30	9	3.33333	2153.43	10	6
b42	b42.a9	b42.a9.a9	XP_044965347.1	chlorophyll a-b binding protein of LHCII type III, chloroplastic [Hordeum vulgare subsp. vulgare]	-124.772	0.64179	28740.5	268	243	115	10	7	30	9	3.33333	2153.43	10	6
b42	b42.a9	b42.a9.b10	sp|P27523.1|CB23_HORVU	RecName: Full=Chlorophyll a-b binding protein of LHCII type III, chloroplastic; Short=CAB; Flags: Precursor	-124.772	0.64179	28740.5	268	243	115	10	7	30	9	3.33333	2153.43	10	6
b42	b42.b10	b42.b10.a1	KAE8814656.1	Chlorophyll a-b binding protein 1B, chloroplastic [Hordeum vulgare]	-98.5962	0.68421	26278.2	247	484	46	9	3	28	6	4.66667	46414.9	2	6
b42	b42.b10	b42.b10.a2	XP_044960432.1	chlorophyll a-b binding protein of LHCII type 1-like [Hordeum vulgare subsp. vulgare]	-98.5962	0.65251	27410.7	259	484	46	9	3	28	7	4	9999	2	6
b42	b42.b11	b42.b11.a1	XP_044953610.1	chlorophyll a-b binding protein of LHCII type 1-like [Hordeum vulgare subsp. vulgare]	-118.678	0.65789	28254.3	266	468	3	11	1	29	7	4.14286	13894	1	6
b42	b42.b12	b42.b12.a1	BAJ86427.1	predicted protein [Hordeum vulgare subsp. vulgare]	-122.424	0.65789	28240.2	266	461	13	11	2	29	7	4.14286	13894	3	6
b42	b42.b12	b42.b12.a2	BAJ90772.1	predicted protein [Hordeum vulgare subsp. vulgare]	-122.424	0.65789	28268.3	266	461	13	11	2	29	7	4.14286	13894	3	6
b42	b42.b12	b42.b12.a3	XP_044961633.1	chlorophyll a-b binding protein of LHCII type 1-like [Hordeum vulgare subsp. vulgare]	-122.424	0.65789	28268.3	266	461	13	11	2	29	7	4.14286	13894	3	6
b42	b42.b13	b42.b13.a1	BAJ89881.1	predicted protein [Hordeum vulgare subsp. vulgare]	-121.377	0.65789	28303.2	266	475	1	11	1	28	7	4	9999	1	6
b42	b42.b14	b42.b14.a1	CAA31232.1	LHC precursor protein (AA -34 to 230) [Hordeum vulgare]	-83.2968	0.44318	28033.1	264	469	3	7	1	24	7	3.42857	2681.7	8	6
b42	b42.b14	b42.b14.a2	CCA64800.1	unnamed protein product [Hordeum vulgare]	-83.2968	0.44318	28033.1	264	469	3	7	1	24	7	3.42857	2681.7	8	6
b42	b42.b14	b42.b14.a3	CCA65162.1	unnamed protein product [Hordeum vulgare]	-83.2968	0.44318	28033.1	264	469	3	7	1	24	7	3.42857	2681.7	8	6
b42	b42.b14	b42.b14.a4	CCA78422.1	unnamed protein product [Hordeum vulgare]	-83.2968	0.44318	28033.1	264	469	3	7	1	24	7	3.42857	2681.7	8	6
b42	b42.b14	b42.b14.a5	CCA78784.1	unnamed protein product [Hordeum vulgare]	-83.2968	0.44318	28033.1	264	469	3	7	1	24	7	3.42857	2681.7	8	6
b42	b42.b14	b42.b14.a6	CDH48045.1	unnamed protein product [Hordeum vulgare]	-83.2968	0.44318	28033.1	264	469	3	7	1	24	7	3.42857	2681.7	8	6
b42	b42.b14	b42.b14.a7	CDI44381.1	unnamed protein product [Hordeum vulgare]	-83.2968	0.44318	28033.1	264	469	3	7	1	24	7	3.42857	2681.7	8	6
b42	b42.b14	b42.b14.a8	sp|P08963.1|CB22_HORVU	RecName: Full=Chlorophyll a-b binding protein 2, chloroplastic; AltName: Full=LHCII type I CAB-2; Short=LHCP; Flags: Precursor	-83.2968	0.44318	28033.1	264	469	3	7	1	24	7	3.42857	2681.7	8	6
b42	b42.b15	b42.b15.a1	BAJ87240.1	predicted protein [Hordeum vulgare subsp. vulgare]	-108.941	0.59398	28340.4	266	297	11	10	2	23	7	3.28571	1929.7	2	6
b42	b42.b15	b42.b15.a2	KAE8778045.1	Chlorophyll a-b binding protein, chloroplastic [Hordeum vulgare]	-108.941	0.59398	28340.4	266	297	11	10	2	23	7	3.28571	1929.7	2	6
b42	b42.b16	b42.b16.a1	KAE8785664.1	chlorophyll a-b binding protein 3B, chloroplastic [Hordeum vulgare]	-74.6481	0.5125	16936.7	160	209	3	7	2	15	3	5	99999	1	6
b43	b43.a1	b43.a1.a1	BAJ93040.1	predicted protein [Hordeum vulgare subsp. vulgare]	-194.369	0.67574	45037.9	404	296	296	19	19	44	18	2.44444	277.256	4	6
b43	b43.a1	b43.a1.a2	BAJ98572.1	predicted protein [Hordeum vulgare subsp. vulgare]	-194.369	0.67574	45037.9	404	296	296	19	19	44	18	2.44444	277.256	4	6
b43	b43.a1	b43.a1.a3	KAE8794195.1	Phosphoribulokinase, chloroplastic [Hordeum vulgare]	-194.369	0.67574	45037.9	404	296	296	19	19	44	18	2.44444	277.256	4	6
b43	b43.a1	b43.a1.a4	XP_044954161.1	phosphoribulokinase, chloroplastic [Hordeum vulgare subsp. vulgare]	-194.369	0.67574	45037.9	404	296	296	19	19	44	18	2.44444	277.256	4	6
b44	b44.a1	b44.a1.a1	BAJ92874.1	predicted protein [Hordeum vulgare subsp. vulgare]	-252.107	0.57788	69400.2	642	182	182	24	24	37	27	1.37037	22.4623	2	6
b44	b44.a1	b44.a1.a2	XP_044980003.1	phosphoglucomutase, cytoplasmic [Hordeum vulgare subsp. vulgare]	-252.107	0.56989	70259.7	651	182	182	24	24	37	29	1.27586	17.8739	2	6
b45	b45.a1	b45.a1.a1	AAA81330.1	vacuolar ATPase B subunit [Hordeum vulgare]	-213.601	0.71107	53992.6	488	174	11	24	3	39	21	1.85714	70.9686	5	6
b45	b45.a1	b45.a1.a2	BAJ92821.1	predicted protein [Hordeum vulgare subsp. vulgare]	-213.601	0.71107	53992.6	488	174	11	24	3	39	21	1.85714	70.9686	5	6
b45	b45.a1	b45.a1.a3	BAJ96681.1	predicted protein [Hordeum vulgare subsp. vulgare]	-213.601	0.71107	53992.6	488	174	11	24	3	39	21	1.85714	70.9686	5	6
b45	b45.a1	b45.a1.a4	XP_044955907.1	V-type proton ATPase subunit B 1 [Hordeum vulgare subsp. vulgare]	-213.601	0.71107	53992.6	488	174	11	24	3	39	21	1.85714	70.9686	5	6
b45	b45.a1	b45.a1.a5	sp|Q40078.1|VATB1_HORVU	RecName: Full=V-type proton ATPase subunit B 1; Short=V-ATPase subunit B 1; AltName: Full=Vacuolar proton pump subunit B 1	-213.601	0.71107	53992.6	488	174	11	24	3	39	21	1.85714	70.9686	5	6
b45	b45.a2	b45.a2.a1	BAJ85174.1	predicted protein [Hordeum vulgare subsp. vulgare]	-207.716	0.63525	54195.6	488	172	9	23	2	37	21	1.7619	56.7969	4	6
b45	b45.a2	b45.a2.a2	KAE8817716.1	V-type proton ATPase subunit B 2 [Hordeum vulgare]	-207.716	0.55258	62206.5	561	172	9	23	2	37	27	1.37037	22.4623	4	6
b45	b45.a2	b45.a2.a3	XP_044950691.1	V-type proton ATPase subunit B 2 [Hordeum vulgare subsp. vulgare]	-207.716	0.63525	54194.6	488	172	9	23	2	37	21	1.7619	56.7969	4	6
b45	b45.a2	b45.a2.a4	XP_044950692.1	V-type proton ATPase subunit B 2 [Hordeum vulgare subsp. vulgare]	-207.716	0.63525	54194.6	488	172	9	23	2	37	21	1.7619	56.7969	4	6
b46	b46.a1	b46.a1.a1	KAE8796240.1	Heat shock cognate 70 kDa protein [Hordeum vulgare]	-235.159	0.50845	71218.1	651	184	60	24	8	40	22	1.81818	64.7933	2	6
b46	b46.a1	b46.a1.a2	XP_044982008.1	heat shock cognate 70 kDa protein 2-like [Hordeum vulgare subsp. vulgare]	-235.159	0.50845	71218.1	651	184	60	24	8	40	22	1.81818	64.7933	2	6
b46	b46.a2	b46.a2.a1	XP_044952512.1	heat shock cognate 70 kDa protein 2 [Hordeum vulgare subsp. vulgare]	-202.264	0.47141	71063.1	647	135	2	23	2	34	22	1.54545	34.1119	1	6
b46	b46.a3	b46.a3.a1	KAE8814886.1	Heat shock cognate 70 kDa protein 1 [Hordeum vulgare]	-209.973	0.48302	71164.2	648	162	50	22	7	34	23	1.47826	29.0788	2	6
b46	b46.a3	b46.a3.a2	XP_044985739.1	heat shock cognate 70 kDa protein 2-like [Hordeum vulgare subsp. vulgare]	-209.973	0.48302	71164.2	648	162	50	22	7	34	23	1.47826	29.0788	2	6
b46	b46.a4	b46.a4.a1	BAJ91305.1	predicted protein [Hordeum vulgare subsp. vulgare]	-194.225	0.42968	71077.1	647	139	6	22	1	33	22	1.5	30.6228	3	6
b46	b46.a4	b46.a4.a2	KAE8777884.1	Heat shock cognate 70 kDa protein 1 [Hordeum vulgare]	-194.225	0.42968	71077.1	647	139	6	22	1	33	22	1.5	30.6228	3	6
b46	b46.a4	b46.a4.a3	XP_044946229.1	heat shock cognate 70 kDa protein 2-like [Hordeum vulgare subsp. vulgare]	-194.225	0.42968	71077.1	647	139	6	22	1	33	22	1.5	30.6228	3	6
b46	b46.a5	b46.a5.a1	BAK00257.1	predicted protein [Hordeum vulgare subsp. vulgare]	-187.427	0.41667	70972	648	131	3	20	2	31	22	1.40909	24.6502	3	6
b46	b46.a5	b46.a5.a2	KAE8777902.1	hypothetical protein D1007_49259 [Hordeum vulgare]	-187.427	0.41667	70972	648	131	3	20	2	31	22	1.40909	24.6502	3	6
b46	b46.a5	b46.a5.a3	XP_044978355.1	heat shock 70 kDa protein 4 [Hordeum vulgare subsp. vulgare]	-187.427	0.41667	70972	648	131	3	20	2	31	22	1.40909	24.6502	3	6
b46	b46.a6	b46.a6.a1	BAJ85675.1	predicted protein [Hordeum vulgare subsp. vulgare]	-160.568	0.35188	73072.7	665	103	85	19	17	23	28	0.821429	5.6287	3	6
b46	b46.a6	b46.a6.a2	KAE8780748.1	Luminal-binding protein 4 [Hordeum vulgare]	-160.568	0.35188	73072.7	665	103	85	19	17	23	28	0.821429	5.6287	3	6
b46	b46.a6	b46.a6.a3	XP_044950852.1	luminal-binding protein 3 [Hordeum vulgare subsp. vulgare]	-160.568	0.35188	73100.7	665	103	85	19	17	23	28	0.821429	5.6287	3	6
b46	b46.a7	b46.a7.a1	KAE8818732.1	Heat shock 70 kDa protein, mitochondrial [Hordeum vulgare]	-121.123	0.31395	73707.9	688	89	64	15	12	18	28	0.642857	3.39397	2	6
b46	b46.a7	b46.a7.a2	XP_044977107.1	heat shock 70 kDa protein, mitochondrial-like [Hordeum vulgare subsp. vulgare]	-121.123	0.31395	73707.9	688	89	64	15	12	18	28	0.642857	3.39397	2	6
b46	b46.a8	b46.a8.a1	BAK02194.1	predicted protein [Hordeum vulgare subsp. vulgare]	-138.2	0.29072	71860.3	657	86	2	14	2	20	22	0.909091	7.11131	2	6
b46	b46.a8	b46.a8.a2	XP_044982004.1	heat shock cognate 70 kDa protein-like [Hordeum vulgare subsp. vulgare]	-138.2	0.29072	71874.3	657	86	2	14	2	20	22	0.909091	7.11131	2	6
b46	b46.a9	b46.a9.a1	BAJ92273.1	predicted protein [Hordeum vulgare subsp. vulgare]	-48.6666	0.1708	72862.6	685	37	6	7	3	9	31	0.290323	0.951293	4	6
b46	b46.a9	b46.a9.a2	BAJ93600.1	predicted protein [Hordeum vulgare subsp. vulgare]	-48.6666	0.1708	72862.6	685	37	6	7	3	9	31	0.290323	0.951293	4	6
b46	b46.a9	b46.a9.a3	BAK04297.1	predicted protein [Hordeum vulgare subsp. vulgare]	-48.6666	0.1708	72872.6	685	37	6	7	3	9	31	0.290323	0.951293	4	6
b46	b46.a9	b46.a9.a4	XP_044949803.1	heat shock 70 kDa protein, mitochondrial-like [Hordeum vulgare subsp. vulgare]	-48.6666	0.1708	72862.6	685	37	6	7	3	9	31	0.290323	0.951293	4	6
b46	b46.b10	b46.b10.a1	KAE8805321.1	heat shock cognate 70 kDa protein-like [Hordeum vulgare]	-24.2944	0.03915	67828.4	613	24	6	3	1	4	27	0.148148	0.406527	2	6
b46	b46.b10	b46.b10.a2	XP_044968907.1	heat shock cognate 70 kDa protein-like [Hordeum vulgare subsp. vulgare]	-24.2944	0.0396	67170.3	606	24	6	3	1	4	26	0.153846	0.425103	2	6
b47	b47.a1	b47.a1.a1	XP_044977450.1	2,3-bisphosphoglycerate-independent phosphoglycerate mutase [Hordeum vulgare subsp. vulgare]	-224.38	0.74327	60643.9	557	133	133	25	25	32	24	1.33333	20.5443	1	6
b48	b48.a1	b48.a1.a1	XP_044966960.1	heat shock 70 kDa protein 15-like [Hordeum vulgare subsp. vulgare]	-231.879	0.46875	92356.3	832	106	58	28	16	31	34	0.911765	7.1614	1	6
b48	b48.a2	b48.a2.a1	KAE8772619.1	Heat shock 70 kDa protein 4L [Hordeum vulgare]	-105.433	0.21796	92620.8	835	50	2	13	1	13	36	0.361111	1.29674	2	6
b48	b48.a2	b48.a2.a2	XP_044966947.1	heat shock 70 kDa protein 15-like [Hordeum vulgare subsp. vulgare]	-105.433	0.21796	92620.8	835	50	2	13	1	13	36	0.361111	1.29674	2	6
b49	b49.a1	b49.a1.a1	ABK79437.1	photosystem II CP47 chlorophyll apoprotein (chloroplast) [Hordeum vulgare subsp. vulgare]	-189.741	0.40551	56097.4	508	441	441	17	17	43	11	3.90909	8110.31	35	6
b49	b49.a1	b49.a1.a2	AGP50780.1	photosystem II 47 kDa protein (chloroplast) [Hordeum vulgare subsp. vulgare]	-189.741	0.40551	56097.4	508	441	441	17	17	43	11	3.90909	8110.31	35	6
b49	b49.a1	b49.a1.a3	AGP50856.1	photosystem II 47 kDa protein (chloroplast) [Hordeum vulgare subsp. spontaneum]	-189.741	0.40551	56097.4	508	441	441	17	17	43	11	3.90909	8110.31	35	6
b49	b49.a1	b49.a1.a4	AGP50935.1	photosystem II 47 kDa protein (chloroplast) [Hordeum vulgare subsp. spontaneum]	-189.741	0.40551	56097.4	508	441	441	17	17	43	11	3.90909	8110.31	35	6
b49	b49.a1	b49.a1.a5	AMA20271.1	photosystem II CP47 chlorophyll apoprotein (chloroplast) [Hordeum vulgare subsp. vulgare]	-189.741	0.40551	56097.4	508	441	441	17	17	43	11	3.90909	8110.31	35	6
b49	b49.a1	b49.a1.a6	ASD42716.1	PsbB (chloroplast) [Hordeum vulgare]	-189.741	0.40551	56097.4	508	441	441	17	17	43	11	3.90909	8110.31	35	6
b49	b49.a1	b49.a1.a7	ASD42793.1	PsbB (chloroplast) [Hordeum vulgare]	-189.741	0.40551	56097.4	508	441	441	17	17	43	11	3.90909	8110.31	35	6
b49	b49.a1	b49.a1.a8	CAA32264.1	chlorophyll a-binding protein (chloroplast) [Hordeum vulgare subsp. vulgare]	-189.741	0.40551	56113.4	508	441	441	17	17	43	11	3.90909	8110.31	35	6
b49	b49.a1	b49.a1.a9	KAE8808273.1	photosystem II CP47 chlorophyll apoprotein [Hordeum vulgare]	-189.741	0.40551	56097.4	508	441	441	17	17	43	11	3.90909	8110.31	35	6
b49	b49.a1	b49.a1.b10	QDA21824.1	photosystem II 47 kDa protein (chloroplast) [Hordeum vulgare subsp. spontaneum]	-189.741	0.40551	56097.4	508	441	441	17	17	43	11	3.90909	8110.31	35	6
b49	b49.a1	b49.a1.b11	QDA21907.1	photosystem II 47 kDa protein (chloroplast) [Hordeum vulgare subsp. spontaneum]	-189.741	0.40551	56097.4	508	441	441	17	17	43	11	3.90909	8110.31	35	6
b49	b49.a1	b49.a1.b12	QGL07127.1	PsbB (chloroplast) [Hordeum vulgare subsp. spontaneum]	-189.741	0.40551	56097.4	508	441	441	17	17	43	11	3.90909	8110.31	35	6
b49	b49.a1	b49.a1.b13	QGL07210.1	PsbB (chloroplast) [Hordeum vulgare subsp. spontaneum]	-189.741	0.40551	56097.4	508	441	441	17	17	43	11	3.90909	8110.31	35	6
b49	b49.a1	b49.a1.b14	QGL07293.1	PsbB (chloroplast) [Hordeum vulgare subsp. spontaneum]	-189.741	0.40551	56097.4	508	441	441	17	17	43	11	3.90909	8110.31	35	6
b49	b49.a1	b49.a1.b15	QGL07376.1	PsbB (chloroplast) [Hordeum vulgare subsp. spontaneum]	-189.741	0.40551	56097.4	508	441	441	17	17	43	11	3.90909	8110.31	35	6
b49	b49.a1	b49.a1.b16	QGL07459.1	PsbB (chloroplast) [Hordeum vulgare subsp. spontaneum]	-189.741	0.40551	56097.4	508	441	441	17	17	43	11	3.90909	8110.31	35	6
b49	b49.a1	b49.a1.b17	QGL07542.1	PsbB (chloroplast) [Hordeum vulgare subsp. spontaneum]	-189.741	0.40551	56097.4	508	441	441	17	17	43	11	3.90909	8110.31	35	6
b49	b49.a1	b49.a1.b18	QGL07625.1	PsbB (chloroplast) [Hordeum vulgare subsp. spontaneum]	-189.741	0.40551	56097.4	508	441	441	17	17	43	11	3.90909	8110.31	35	6
b49	b49.a1	b49.a1.b19	QGL07708.1	PsbB (chloroplast) [Hordeum vulgare subsp. spontaneum]	-189.741	0.40551	56097.4	508	441	441	17	17	43	11	3.90909	8110.31	35	6
b49	b49.a1	b49.a1.b20	QGL07791.1	PsbB (chloroplast) [Hordeum vulgare subsp. spontaneum]	-189.741	0.40551	56097.4	508	441	441	17	17	43	11	3.90909	8110.31	35	6
b49	b49.a1	b49.a1.b21	QGL07874.1	PsbB (chloroplast) [Hordeum vulgare subsp. spontaneum]	-189.741	0.40551	56097.4	508	441	441	17	17	43	11	3.90909	8110.31	35	6
b49	b49.a1	b49.a1.b22	QGL07957.1	PsbB (chloroplast) [Hordeum vulgare subsp. vulgare]	-189.741	0.40551	56097.4	508	441	441	17	17	43	11	3.90909	8110.31	35	6
b49	b49.a1	b49.a1.b23	QGL08040.1	PsbB (chloroplast) [Hordeum vulgare subsp. vulgare]	-189.741	0.40551	56097.4	508	441	441	17	17	43	11	3.90909	8110.31	35	6
b49	b49.a1	b49.a1.b24	QGL08123.1	PsbB (chloroplast) [Hordeum vulgare subsp. vulgare]	-189.741	0.40551	56097.4	508	441	441	17	17	43	11	3.90909	8110.31	35	6
b49	b49.a1	b49.a1.b25	QGL08206.1	PsbB (chloroplast) [Hordeum vulgare subsp. vulgare]	-189.741	0.40551	56097.4	508	441	441	17	17	43	11	3.90909	8110.31	35	6
b49	b49.a1	b49.a1.b26	QGL08289.1	PsbB (chloroplast) [Hordeum vulgare subsp. vulgare]	-189.741	0.40551	56097.4	508	441	441	17	17	43	11	3.90909	8110.31	35	6
b49	b49.a1	b49.a1.b27	QGL08372.1	PsbB (chloroplast) [Hordeum vulgare subsp. vulgare]	-189.741	0.40551	56097.4	508	441	441	17	17	43	11	3.90909	8110.31	35	6
b49	b49.a1	b49.a1.b28	QGL08455.1	PsbB (chloroplast) [Hordeum vulgare subsp. vulgare]	-189.741	0.40551	56097.4	508	441	441	17	17	43	11	3.90909	8110.31	35	6
b49	b49.a1	b49.a1.b29	QQL92790.1	photosystem II CP47 chlorophyll apoprotein (chloroplast) [Hordeum vulgare]	-189.741	0.40551	56097.4	508	441	441	17	17	43	11	3.90909	8110.31	35	6
b49	b49.a1	b49.a1.b30	QXE40130.1	photosystem II CP47 chlorophyll apoprotein (chloroplast) [Hordeum vulgare f. agriocrithon]	-189.741	0.40551	56097.4	508	441	441	17	17	43	11	3.90909	8110.31	35	6
b49	b49.a1	b49.a1.b31	QXE40213.1	photosystem II CP47 chlorophyll apoprotein (chloroplast) [Hordeum vulgare var. distichon]	-189.741	0.40551	56097.4	508	441	441	17	17	43	11	3.90909	8110.31	35	6
b49	b49.a1	b49.a1.b32	YP_009649038.1	photosystem II 47 kDa protein (chloroplast) [Hordeum vulgare subsp. spontaneum]	-189.741	0.40551	56097.4	508	441	441	17	17	43	11	3.90909	8110.31	35	6
b49	b49.a1	b49.a1.b33	YP_010144450.1	photosystem II CP47 chlorophyll apoprotein (chloroplast) [Hordeum vulgare]	-189.741	0.40551	56097.4	508	441	441	17	17	43	11	3.90909	8110.31	35	6
b49	b49.a1	b49.a1.b34	YP_874678.1	photosystem II CP47 chlorophyll apoprotein (chloroplast) [Hordeum vulgare subsp. vulgare]	-189.741	0.40551	56097.4	508	441	441	17	17	43	11	3.90909	8110.31	35	6
b49	b49.a1	b49.a1.b35	sp|P10900.2|PSBB_HORVU	RecName: Full=Photosystem II CP47 reaction center protein; AltName: Full=PSII 47 kDa protein; AltName: Full=Protein CP-47	-189.741	0.40551	56097.4	508	441	441	17	17	43	11	3.90909	8110.31	35	6
b50	b50.a1	b50.a1.a1	KAE8804586.1	Cell division protease ftsH-like protein, chloroplastic [Hordeum vulgare]	-223.116	0.45994	71923.5	674	192	186	22	21	39	25	1.56	35.3078	2	6
b50	b50.a1	b50.a1.a2	XP_044956227.1	ATP-dependent zinc metalloprotease FTSH 2, chloroplastic [Hordeum vulgare subsp. vulgare]	-223.116	0.45994	71923.5	674	192	186	22	21	39	25	1.56	35.3078	2	6
b50	b50.a2	b50.a2.a1	KAE8777548.1	ATP-dependent zinc metalloprotease FTSH 5, mitochondrial [Hordeum vulgare]	-13.8831	0.06099	75995.1	705	8	2	3	2	3	34	0.0882353	0.22528	2	6
b50	b50.a2	b50.a2.a2	XP_044976202.1	ATP-dependent zinc metalloprotease FTSH 5, mitochondrial [Hordeum vulgare subsp. vulgare]	-13.8831	0.06099	75995.1	705	8	2	3	2	3	34	0.0882353	0.22528	2	6
b51	b51.a1	b51.a1.a1	KAE8791538.1	RuBisCO large subunit-binding protein subunit alpha, chloroplastic [Hordeum vulgare]	-235.397	0.62111	61263.5	578	182	151	24	20	38	29	1.31034	19.4336	2	6
b51	b51.a1	b51.a1.a2	XP_044964023.1	ruBisCO large subunit-binding protein subunit alpha, chloroplastic [Hordeum vulgare subsp. vulgare]	-235.397	0.62111	61263.5	578	182	151	24	20	38	29	1.31034	19.4336	2	6
b51	b51.a2	b51.a2.a1	BAJ93636.1	predicted protein [Hordeum vulgare subsp. vulgare]	-57.9015	0.15843	61665.8	587	39	8	7	3	9	30	0.3	0.995262	3	6
b51	b51.a2	b51.a2.a2	KAE8779141.1	ruBisCO large subunit-binding protein subunit alpha [Hordeum vulgare]	-57.9015	0.15843	61665.8	587	39	8	7	3	9	30	0.3	0.995262	3	6
b51	b51.a2	b51.a2.a3	XP_044946129.1	ruBisCO large subunit-binding protein subunit alpha [Hordeum vulgare subsp. vulgare]	-57.9015	0.15843	61665.8	587	39	8	7	3	9	30	0.3	0.995262	3	6
b52	b52.a1	b52.a1.a1	BAJ85116.1	predicted protein [Hordeum vulgare subsp. vulgare]	-253.291	0.47594	84081.2	769	170	170	26	26	38	36	1.05556	10.3646	3	6
b52	b52.a1	b52.a1.a2	KAE8794635.1	elongation factor G-2, chloroplastic [Hordeum vulgare]	-253.291	0.47594	84081.2	769	170	170	26	26	38	36	1.05556	10.3646	3	6
b52	b52.a1	b52.a1.a3	XP_044967325.1	elongation factor G-2, chloroplastic [Hordeum vulgare subsp. vulgare]	-253.291	0.47594	84081.2	769	170	170	26	26	38	36	1.05556	10.3646	3	6
b53	b53.a1	b53.a1.a1	BAJ92965.1	predicted protein [Hordeum vulgare subsp. vulgare]	-215.596	0.4034	107254	999	124	121	26	25	31	39	0.794872	5.23551	3	6
b53	b53.a1	b53.a1.a2	KAE8782076.1	putative aconitate hydratase, cytoplasmic [Hordeum vulgare]	-215.596	0.4034	107266	999	124	121	26	25	31	39	0.794872	5.23551	3	6
b53	b53.a1	b53.a1.a3	XP_044982991.1	putative aconitate hydratase, cytoplasmic [Hordeum vulgare subsp. vulgare]	-215.596	0.4034	107381	999	124	121	26	25	31	39	0.794872	5.23551	3	6
b53	b53.a2	b53.a2.a1	BAJ85661.1	predicted protein [Hordeum vulgare subsp. vulgare]	-217.797	0.41463	106853	984	118	115	25	24	32	36	0.888889	6.74264	3	6
b53	b53.a2	b53.a2.a2	KAE8804072.1	putative aconitate hydratase, cytoplasmic [Hordeum vulgare]	-217.797	0.41463	106839	984	118	115	25	24	32	36	0.888889	6.74264	3	6
b53	b53.a2	b53.a2.a3	XP_044953793.1	putative aconitate hydratase, cytoplasmic [Hordeum vulgare subsp. vulgare]	-217.797	0.41463	106813	984	118	115	25	24	32	36	0.888889	6.74264	3	6
b54	b54.a1	b54.a1.a1	ABK79412.1	photosystem I P700 apoprotein A2 (chloroplast) [Hordeum vulgare subsp. vulgare]	-231.397	0.41281	82562.9	734	313	313	21	21	40	12	3.33333	2153.43	58	6
b54	b54.a1	b54.a1.a2	AGP50754.1	photosystem I P700 apoprotein A2 (chloroplast) [Hordeum vulgare subsp. vulgare]	-231.397	0.41281	82562.9	734	313	313	21	21	40	12	3.33333	2153.43	58	6
b54	b54.a1	b54.a1.a3	AGP50830.1	photosystem I P700 apoprotein A2 (chloroplast) [Hordeum vulgare subsp. spontaneum]	-231.397	0.41281	82562.9	734	313	313	21	21	40	12	3.33333	2153.43	58	6
b54	b54.a1	b54.a1.a4	AGP50910.1	photosystem I P700 apoprotein A2 (chloroplast) [Hordeum vulgare subsp. spontaneum]	-231.397	0.41281	82562.9	734	313	313	21	21	40	12	3.33333	2153.43	58	6
b54	b54.a1	b54.a1.a5	AMA20245.1	photosystem I P700 apoprotein A2 (chloroplast) [Hordeum vulgare subsp. vulgare]	-231.397	0.41281	82562.9	734	313	313	21	21	40	12	3.33333	2153.43	58	6
b54	b54.a1	b54.a1.a6	ASD42711.1	photosystem I P700 apoprotein A2 (chloroplast) [Hordeum vulgare]	-231.397	0.41281	82562.9	734	313	313	21	21	40	12	3.33333	2153.43	58	6
b54	b54.a1	b54.a1.a7	ASD42788.1	photosystem I P700 apoprotein A2 (chloroplast) [Hordeum vulgare]	-231.397	0.41281	82562.9	734	313	313	21	21	40	12	3.33333	2153.43	58	6
b54	b54.a1	b54.a1.a8	QDA21798.1	photosystem I P700 apoprotein A2 (chloroplast) [Hordeum vulgare subsp. spontaneum]	-231.397	0.41281	82562.9	734	313	313	21	21	40	12	3.33333	2153.43	58	6
b54	b54.a1	b54.a1.a9	QDA21881.1	photosystem I P700 apoprotein A2 (chloroplast) [Hordeum vulgare subsp. spontaneum]	-231.397	0.41281	82562.9	734	313	313	21	21	40	12	3.33333	2153.43	58	6
b54	b54.a1	b54.a1.b10	QGL07101.1	PsaB (chloroplast) [Hordeum vulgare subsp. spontaneum]	-231.397	0.41281	82562.9	734	313	313	21	21	40	12	3.33333	2153.43	58	6
b54	b54.a1	b54.a1.b11	QGL07184.1	PsaB (chloroplast) [Hordeum vulgare subsp. spontaneum]	-231.397	0.41281	82562.9	734	313	313	21	21	40	12	3.33333	2153.43	58	6
b54	b54.a1	b54.a1.b12	QGL07267.1	PsaB (chloroplast) [Hordeum vulgare subsp. spontaneum]	-231.397	0.41281	82562.9	734	313	313	21	21	40	12	3.33333	2153.43	58	6
b54	b54.a1	b54.a1.b13	QGL07350.1	PsaB (chloroplast) [Hordeum vulgare subsp. spontaneum]	-231.397	0.41281	82562.9	734	313	313	21	21	40	12	3.33333	2153.43	58	6
b54	b54.a1	b54.a1.b14	QGL07433.1	PsaB (chloroplast) [Hordeum vulgare subsp. spontaneum]	-231.397	0.41281	82562.9	734	313	313	21	21	40	12	3.33333	2153.43	58	6
b54	b54.a1	b54.a1.b15	QGL07516.1	PsaB (chloroplast) [Hordeum vulgare subsp. spontaneum]	-231.397	0.41281	82562.9	734	313	313	21	21	40	12	3.33333	2153.43	58	6
b54	b54.a1	b54.a1.b16	QGL07599.1	PsaB (chloroplast) [Hordeum vulgare subsp. spontaneum]	-231.397	0.41281	82562.9	734	313	313	21	21	40	12	3.33333	2153.43	58	6
b54	b54.a1	b54.a1.b17	QGL07682.1	PsaB (chloroplast) [Hordeum vulgare subsp. spontaneum]	-231.397	0.41281	82562.9	734	313	313	21	21	40	12	3.33333	2153.43	58	6
b54	b54.a1	b54.a1.b18	QGL07765.1	PsaB (chloroplast) [Hordeum vulgare subsp. spontaneum]	-231.397	0.41281	82562.9	734	313	313	21	21	40	12	3.33333	2153.43	58	6
b54	b54.a1	b54.a1.b19	QGL07848.1	PsaB (chloroplast) [Hordeum vulgare subsp. spontaneum]	-231.397	0.41281	82562.9	734	313	313	21	21	40	12	3.33333	2153.43	58	6
b54	b54.a1	b54.a1.b20	QGL07931.1	PsaB (chloroplast) [Hordeum vulgare subsp. vulgare]	-231.397	0.41281	82562.9	734	313	313	21	21	40	12	3.33333	2153.43	58	6
b54	b54.a1	b54.a1.b21	QGL08014.1	PsaB (chloroplast) [Hordeum vulgare subsp. vulgare]	-231.397	0.41281	82562.9	734	313	313	21	21	40	12	3.33333	2153.43	58	6
b54	b54.a1	b54.a1.b22	QGL08097.1	PsaB (chloroplast) [Hordeum vulgare subsp. vulgare]	-231.397	0.41281	82562.9	734	313	313	21	21	40	12	3.33333	2153.43	58	6
b54	b54.a1	b54.a1.b23	QGL08180.1	PsaB (chloroplast) [Hordeum vulgare subsp. vulgare]	-231.397	0.41281	82562.9	734	313	313	21	21	40	12	3.33333	2153.43	58	6
b54	b54.a1	b54.a1.b24	QGL08263.1	PsaB (chloroplast) [Hordeum vulgare subsp. vulgare]	-231.397	0.41281	82562.9	734	313	313	21	21	40	12	3.33333	2153.43	58	6
b54	b54.a1	b54.a1.b25	QGL08346.1	PsaB (chloroplast) [Hordeum vulgare subsp. vulgare]	-231.397	0.41281	82562.9	734	313	313	21	21	40	12	3.33333	2153.43	58	6
b54	b54.a1	b54.a1.b26	QGL08429.1	PsaB (chloroplast) [Hordeum vulgare subsp. vulgare]	-231.397	0.41281	82562.9	734	313	313	21	21	40	12	3.33333	2153.43	58	6
b54	b54.a1	b54.a1.b27	QQL92785.1	photosystem I P700 apoprotein A2 (chloroplast) [Hordeum vulgare]	-231.397	0.41281	82562.9	734	313	313	21	21	40	12	3.33333	2153.43	58	6
b54	b54.a1	b54.a1.b28	QXE40104.1	photosystem I P700 apoprotein A2 (chloroplast) [Hordeum vulgare f. agriocrithon]	-231.397	0.41281	82562.9	734	313	313	21	21	40	12	3.33333	2153.43	58	6
b54	b54.a1	b54.a1.b29	QXE40187.1	photosystem I P700 apoprotein A2 (chloroplast) [Hordeum vulgare var. distichon]	-231.397	0.41281	82562.9	734	313	313	21	21	40	12	3.33333	2153.43	58	6
b54	b54.a1	b54.a1.b30	XP_044962926.1	photosystem I P700 chlorophyll a apoprotein A2 [Hordeum vulgare subsp. vulgare]	-231.397	0.41281	82562.9	734	313	313	21	21	40	12	3.33333	2153.43	58	6
b54	b54.a1	b54.a1.b31	XP_044963095.1	photosystem I P700 chlorophyll a apoprotein A2 [Hordeum vulgare subsp. vulgare]	-231.397	0.41281	82562.9	734	313	313	21	21	40	12	3.33333	2153.43	58	6
b54	b54.a1	b54.a1.b32	XP_044963214.1	photosystem I P700 chlorophyll a apoprotein A2 [Hordeum vulgare subsp. vulgare]	-231.397	0.41281	82562.9	734	313	313	21	21	40	12	3.33333	2153.43	58	6
b54	b54.a1	b54.a1.b33	XP_044963249.1	photosystem I P700 chlorophyll a apoprotein A2 [Hordeum vulgare subsp. vulgare]	-231.397	0.41281	82562.9	734	313	313	21	21	40	12	3.33333	2153.43	58	6
b54	b54.a1	b54.a1.b34	XP_044963270.1	photosystem I P700 chlorophyll a apoprotein A2 [Hordeum vulgare subsp. vulgare]	-231.397	0.41281	82562.9	734	313	313	21	21	40	12	3.33333	2153.43	58	6
b54	b54.a1	b54.a1.b35	XP_044963394.1	photosystem I P700 chlorophyll a apoprotein A2 [Hordeum vulgare subsp. vulgare]	-231.397	0.41281	82562.9	734	313	313	21	21	40	12	3.33333	2153.43	58	6
b54	b54.a1	b54.a1.b36	XP_044963448.1	photosystem I P700 chlorophyll a apoprotein A2 [Hordeum vulgare subsp. vulgare]	-231.397	0.41281	82562.9	734	313	313	21	21	40	12	3.33333	2153.43	58	6
b54	b54.a1	b54.a1.b37	XP_044963508.1	photosystem I P700 chlorophyll a apoprotein A2 [Hordeum vulgare subsp. vulgare]	-231.397	0.41281	82562.9	734	313	313	21	21	40	12	3.33333	2153.43	58	6
b54	b54.a1	b54.a1.b38	XP_044963533.1	photosystem I P700 chlorophyll a apoprotein A2 [Hordeum vulgare subsp. vulgare]	-231.397	0.41281	82562.9	734	313	313	21	21	40	12	3.33333	2153.43	58	6
b54	b54.a1	b54.a1.b39	XP_044963563.1	photosystem I P700 chlorophyll a apoprotein A2 [Hordeum vulgare subsp. vulgare]	-231.397	0.41281	82562.9	734	313	313	21	21	40	12	3.33333	2153.43	58	6
b54	b54.a1	b54.a1.b40	XP_044963572.1	photosystem I P700 chlorophyll a apoprotein A2 [Hordeum vulgare subsp. vulgare]	-231.397	0.41281	82562.9	734	313	313	21	21	40	12	3.33333	2153.43	58	6
b54	b54.a1	b54.a1.b41	XP_044963641.1	photosystem I P700 chlorophyll a apoprotein A2 [Hordeum vulgare subsp. vulgare]	-231.397	0.41281	82562.9	734	313	313	21	21	40	12	3.33333	2153.43	58	6
b54	b54.a1	b54.a1.b42	XP_044963668.1	photosystem I P700 chlorophyll a apoprotein A2 [Hordeum vulgare subsp. vulgare]	-231.397	0.41281	82562.9	734	313	313	21	21	40	12	3.33333	2153.43	58	6
b54	b54.a1	b54.a1.b43	XP_044963674.1	photosystem I P700 chlorophyll a apoprotein A2 [Hordeum vulgare subsp. vulgare]	-231.397	0.41281	82562.9	734	313	313	21	21	40	12	3.33333	2153.43	58	6
b54	b54.a1	b54.a1.b44	XP_044963691.1	photosystem I P700 chlorophyll a apoprotein A2 [Hordeum vulgare subsp. vulgare]	-231.397	0.41281	82562.9	734	313	313	21	21	40	12	3.33333	2153.43	58	6
b54	b54.a1	b54.a1.b45	XP_044963701.1	photosystem I P700 chlorophyll a apoprotein A2 [Hordeum vulgare subsp. vulgare]	-231.397	0.41281	82562.9	734	313	313	21	21	40	12	3.33333	2153.43	58	6
b54	b54.a1	b54.a1.b46	XP_044963709.1	photosystem I P700 chlorophyll a apoprotein A2 [Hordeum vulgare subsp. vulgare]	-231.397	0.41281	82562.9	734	313	313	21	21	40	12	3.33333	2153.43	58	6
b54	b54.a1	b54.a1.b47	XP_044963717.1	photosystem I P700 chlorophyll a apoprotein A2 [Hordeum vulgare subsp. vulgare]	-231.397	0.41281	82562.9	734	313	313	21	21	40	12	3.33333	2153.43	58	6
b54	b54.a1	b54.a1.b48	XP_044963729.1	photosystem I P700 chlorophyll a apoprotein A2 [Hordeum vulgare subsp. vulgare]	-231.397	0.41281	82562.9	734	313	313	21	21	40	12	3.33333	2153.43	58	6
b54	b54.a1	b54.a1.b49	XP_044963744.1	photosystem I P700 chlorophyll a apoprotein A2 [Hordeum vulgare subsp. vulgare]	-231.397	0.41281	82562.9	734	313	313	21	21	40	12	3.33333	2153.43	58	6
b54	b54.a1	b54.a1.b50	XP_044963753.1	photosystem I P700 chlorophyll a apoprotein A2 [Hordeum vulgare subsp. vulgare]	-231.397	0.41281	82562.9	734	313	313	21	21	40	12	3.33333	2153.43	58	6
b54	b54.a1	b54.a1.b51	XP_044963782.1	photosystem I P700 chlorophyll a apoprotein A2 [Hordeum vulgare subsp. vulgare]	-231.397	0.41281	82562.9	734	313	313	21	21	40	12	3.33333	2153.43	58	6
b54	b54.a1	b54.a1.b52	XP_044963791.1	photosystem I P700 chlorophyll a apoprotein A2 [Hordeum vulgare subsp. vulgare]	-231.397	0.41281	82562.9	734	313	313	21	21	40	12	3.33333	2153.43	58	6
b54	b54.a1	b54.a1.b53	XP_044963800.1	photosystem I P700 chlorophyll a apoprotein A2 [Hordeum vulgare subsp. vulgare]	-231.397	0.41281	82562.9	734	313	313	21	21	40	12	3.33333	2153.43	58	6
b54	b54.a1	b54.a1.b54	XP_044963848.1	photosystem I P700 chlorophyll a apoprotein A2 [Hordeum vulgare subsp. vulgare]	-231.397	0.41281	82562.9	734	313	313	21	21	40	12	3.33333	2153.43	58	6
b54	b54.a1	b54.a1.b55	YP_009649012.1	photosystem I P700 apoprotein A2 (chloroplast) [Hordeum vulgare subsp. spontaneum]	-231.397	0.41281	82562.9	734	313	313	21	21	40	12	3.33333	2153.43	58	6
b54	b54.a1	b54.a1.b56	YP_010144424.1	photosystem I P700 apoprotein A2 (chloroplast) [Hordeum vulgare]	-231.397	0.41281	82562.9	734	313	313	21	21	40	12	3.33333	2153.43	58	6
b54	b54.a1	b54.a1.b57	YP_874652.1	photosystem I P700 apoprotein A2 (chloroplast) [Hordeum vulgare subsp. vulgare]	-231.397	0.41281	82562.9	734	313	313	21	21	40	12	3.33333	2153.43	58	6
b54	b54.a1	b54.a1.b58	sp|A1E9J0.1|PSAB_HORVU	RecName: Full=Photosystem I P700 chlorophyll a apoprotein A2; AltName: Full=PSI-B; AltName: Full=PsaB	-231.397	0.41281	82562.9	734	313	313	21	21	40	12	3.33333	2153.43	58	6
b55	b55.a1	b55.a1.a1	BAK00392.1	predicted protein [Hordeum vulgare subsp. vulgare]	-223.092	0.68281	44277.8	413	216	216	23	23	40	22	1.81818	64.7933	2	6
b55	b55.a1	b55.a1.a2	XP_044967836.1	aminomethyltransferase, mitochondrial [Hordeum vulgare subsp. vulgare]	-223.092	0.68281	44277.8	413	216	216	23	23	40	22	1.81818	64.7933	2	6
b56	b56.a1	b56.a1.a1	CAX51356.1	large subunit of ADP-glucose pyrophosphorylase (plastid) [Hordeum vulgare subsp. vulgare]	-217.287	0.66004	54793.1	503	140	12	25	2	33	32	1.03125	9.74608	1	6
b56	b56.a2	b56.a2.a1	AAC49729.1	ADP-glucose pyrophosphorylase large subunit [Hordeum vulgare subsp. vulgare]	-213.078	0.64215	54815.1	503	132	4	24	1	32	32	1	9	13	6
b56	b56.a2	b56.a2.a2	BAJ90901.1	predicted protein [Hordeum vulgare subsp. vulgare]	-213.078	0.64215	54739.1	503	132	4	24	1	32	32	1	9	13	6
b56	b56.a2	b56.a2.a3	CAW47284.1	unnamed protein product [Hordeum vulgare]	-213.078	0.64215	54815.1	503	132	4	24	1	32	32	1	9	13	6
b56	b56.a2	b56.a2.a4	CAW63781.1	unnamed protein product [Hordeum vulgare]	-213.078	0.64215	54815.1	503	132	4	24	1	32	32	1	9	13	6
b56	b56.a2	b56.a2.a5	CBC13126.1	unnamed protein product [Hordeum vulgare]	-213.078	0.64215	54815.1	503	132	4	24	1	32	32	1	9	13	6
b56	b56.a2	b56.a2.a6	CBC46120.1	unnamed protein product [Hordeum vulgare]	-213.078	0.64215	54815.1	503	132	4	24	1	32	32	1	9	13	6
b56	b56.a2	b56.a2.a7	CBD29660.1	unnamed protein product [Hordeum vulgare]	-213.078	0.64215	54815.1	503	132	4	24	1	32	32	1	9	13	6
b56	b56.a2	b56.a2.a8	CBF65183.1	unnamed protein product [Hordeum vulgare]	-213.078	0.64215	54815.1	503	132	4	24	1	32	32	1	9	13	6
b56	b56.a2	b56.a2.a9	CBF78211.1	unnamed protein product [Hordeum vulgare]	-213.078	0.64215	54815.1	503	132	4	24	1	32	32	1	9	13	6
b56	b56.a2	b56.a2.b10	CBU90054.1	unnamed protein product [Hordeum vulgare]	-213.078	0.64215	54815.1	503	132	4	24	1	32	32	1	9	13	6
b56	b56.a2	b56.a2.b11	CBU98472.1	unnamed protein product [Hordeum vulgare]	-213.078	0.64215	54815.1	503	132	4	24	1	32	32	1	9	13	6
b56	b56.a2	b56.a2.b12	KAE8808902.1	ADP-glucose pyrophosphorylase large subunit [Hordeum vulgare]	-213.078	0.64215	54739.1	503	132	4	24	1	32	32	1	9	13	6
b56	b56.a2	b56.a2.b13	XP_044985675.1	glucose-1-phosphate adenylyltransferase large subunit [Hordeum vulgare subsp. vulgare]	-213.078	0.64215	54739.1	503	132	4	24	1	32	32	1	9	13	6
b57	b57.a1	b57.a1.a1	CBK51438.1	unnamed protein product [Hordeum vulgare]	-184.366	0.66935	53041.3	496	133	133	22	22	34	21	1.61905	40.5956	3	6
b57	b57.a1	b57.a1.a2	KAE8788262.1	NADP-dependent glyceraldehyde-3-phosphate dehydrogenase [Hordeum vulgare]	-184.366	0.66935	53041.3	496	133	133	22	22	34	21	1.61905	40.5956	3	6
b57	b57.a1	b57.a1.a3	XP_044965156.1	NADP-dependent glyceraldehyde-3-phosphate dehydrogenase [Hordeum vulgare subsp. vulgare]	-184.366	0.66935	53041.3	496	133	133	22	22	34	21	1.61905	40.5956	3	6
b58	b58.a1	b58.a1.a1	BAJ92985.1	predicted protein [Hordeum vulgare subsp. vulgare]	-196.16	0.735	41411	400	175	171	20	19	33	18	1.83333	67.1292	2	6
b58	b58.a1	b58.a1.a2	XP_044951684.1	chloroplast stem-loop binding protein of 41 kDa a, chloroplastic [Hordeum vulgare subsp. vulgare]	-196.16	0.735	41425	400	175	171	20	19	33	18	1.83333	67.1292	2	6
b58	b58.a2	b58.a2.a1	BAK05017.1	predicted protein, partial [Hordeum vulgare subsp. vulgare]	-169.192	0.48509	40846	369	155	151	16	15	30	15	2	99	3	6
b58	b58.a2	b58.a2.a2	KAE8770708.1	chloroplast stem-loop binding protein of 41 kDa b, chloroplastic [Hordeum vulgare]	-169.192	0.4748	41606.5	377	155	151	16	15	30	16	1.875	73.9894	3	6
b58	b58.a2	b58.a2.a3	XP_044947007.1	chloroplast stem-loop binding protein of 41 kDa b, chloroplastic-like [Hordeum vulgare subsp. vulgare]	-169.192	0.4748	41606.5	377	155	151	16	15	30	16	1.875	73.9894	3	6
b59	b59.a1	b59.a1.a1	BAJ85565.1	predicted protein [Hordeum vulgare subsp. vulgare]	-195.556	0.35925	115242	1016	103	103	24	24	30	39	0.769231	4.87802	4	6
b59	b59.a1	b59.a1.a2	KAE8788547.1	2-oxoglutarate dehydrogenase, mitochondrial-like [Hordeum vulgare]	-195.556	0.35925	115212	1016	103	103	24	24	30	39	0.769231	4.87802	4	6
b59	b59.a1	b59.a1.a3	XP_044966343.1	2-oxoglutarate dehydrogenase, mitochondrial-like [Hordeum vulgare subsp. vulgare]	-195.556	0.35925	115212	1016	103	103	24	24	30	39	0.769231	4.87802	4	6
b59	b59.a1	b59.a1.a4	XP_044966344.1	2-oxoglutarate dehydrogenase, mitochondrial-like [Hordeum vulgare subsp. vulgare]	-195.556	0.35925	115212	1016	103	103	24	24	30	39	0.769231	4.87802	4	6
b60	b60.a1	b60.a1.a1	XP_044951228.1	tripeptidyl-peptidase 2 [Hordeum vulgare subsp. vulgare]	-169.74	0.25258	148768	1358	94	94	26	26	27	59	0.457627	1.86832	1	6
b61	b61.a1	b61.a1.a1	BAJ85287.1	predicted protein [Hordeum vulgare subsp. vulgare]	-205.649	0.62778	37873.7	360	198	180	19	17	33	15	2.2	157.489	3	6
b61	b61.a1	b61.a1.a2	BAJ88466.1	predicted protein [Hordeum vulgare subsp. vulgare]	-205.649	0.62778	37873.7	360	198	180	19	17	33	15	2.2	157.489	3	6
b61	b61.a1	b61.a1.a3	XP_044960425.1	fructose-bisphosphate aldolase 5, cytosolic-like [Hordeum vulgare subsp. vulgare]	-205.649	0.62778	37873.7	360	198	180	19	17	33	15	2.2	157.489	3	6
b61	b61.a2	b61.a2.a1	BAJ87658.1	predicted protein [Hordeum vulgare subsp. vulgare]	-184.595	0.7067	38844	358	138	31	19	4	28	14	2	99	3	6
b61	b61.a2	b61.a2.a2	BAJ96363.1	predicted protein [Hordeum vulgare subsp. vulgare]	-184.595	0.7067	38844	358	138	31	19	4	28	14	2	99	3	6
b61	b61.a2	b61.a2.a3	XP_044977864.1	fructose-bisphosphate aldolase 1, cytoplasmic [Hordeum vulgare subsp. vulgare]	-184.595	0.7067	38844	358	138	31	19	4	28	14	2	99	3	6
b61	b61.a3	b61.a3.a1	XP_044977865.1	fructose-bisphosphate aldolase 1, cytoplasmic-like [Hordeum vulgare subsp. vulgare]	-153.733	0.59497	38900.1	358	118	11	16	1	22	14	1.57143	36.2759	1	6
b62	b62.a1	b62.a1.a1	BAJ86303.1	predicted protein [Hordeum vulgare subsp. vulgare]	-178.193	0.45966	44196.8	409	162	162	16	16	36	16	2.25	176.828	3	6
b62	b62.a1	b62.a1.a2	KAE8805556.1	Fructose-1,6-bisphosphatase, chloroplastic [Hordeum vulgare]	-178.193	0.45966	44226.9	409	162	162	16	16	36	16	2.25	176.828	3	6
b62	b62.a1	b62.a1.a3	XP_044982071.1	fructose-1,6-bisphosphatase, chloroplastic [Hordeum vulgare subsp. vulgare]	-178.193	0.45966	44226.9	409	162	162	16	16	36	16	2.25	176.828	3	6
b63	b63.a1	b63.a1.a1	BAJ91436.1	predicted protein [Hordeum vulgare subsp. vulgare]	-180.035	0.71244	42040.8	386	162	162	21	21	34	20	1.7	49.1187	5	6
b63	b63.a1	b63.a1.a2	BAJ99064.1	predicted protein [Hordeum vulgare subsp. vulgare]	-180.035	0.71244	42040.8	386	162	162	21	21	34	20	1.7	49.1187	5	6
b63	b63.a1	b63.a1.a3	BAK06694.1	predicted protein [Hordeum vulgare subsp. vulgare]	-180.035	0.71244	42040.8	386	162	162	21	21	34	20	1.7	49.1187	5	6
b63	b63.a1	b63.a1.a4	XP_044955441.1	glycerate dehydrogenase [Hordeum vulgare subsp. vulgare]	-180.035	0.71244	42040.8	386	162	162	21	21	34	20	1.7	49.1187	5	6
b63	b63.a1	b63.a1.a5	XP_044955443.1	glycerate dehydrogenase [Hordeum vulgare subsp. vulgare]	-180.035	0.71244	42040.8	386	162	162	21	21	34	20	1.7	49.1187	5	6
b64	b64.a1	b64.a1.a1	AAC41656.1	carbonic anhydrase [Hordeum vulgare]	-205.032	0.55247	35051.8	324	646	646	18	18	38	19	2	99	4	6
b64	b64.a1	b64.a1.a2	KAE8789451.1	Carbonic anhydrase, chloroplastic [Hordeum vulgare]	-205.032	0.6938	27873.2	258	646	646	18	18	38	15	2.53333	340.455	4	6
b64	b64.a1	b64.a1.a3	XP_044976461.1	carbonic anhydrase, chloroplastic isoform X2 [Hordeum vulgare subsp. vulgare]	-205.032	0.6938	27873.2	258	646	646	18	18	38	15	2.53333	340.455	4	6
b64	b64.a1	b64.a1.a4	sp|P40880.1|CAHC_HORVU	RecName: Full=Carbonic anhydrase, chloroplastic; AltName: Full=Carbonate dehydratase; Flags: Precursor	-205.032	0.55247	35051.8	324	646	646	18	18	38	19	2	99	4	6
b65	b65.a1	b65.a1.a1	KAE8820307.1	phosphoglycolate phosphatase 1B, chloroplastic-like [Hordeum vulgare]	-178.159	0.49582	38691.7	359	125	119	21	20	30	14	2.14286	137.95	2	6
b65	b65.a1	b65.a1.a2	XP_044966978.1	phosphoglycolate phosphatase 1A, chloroplastic-like [Hordeum vulgare subsp. vulgare]	-178.159	0.49582	38691.7	359	125	119	21	20	30	14	2.14286	137.95	2	6
b65	b65.a2	b65.a2.a1	KAE8813191.1	phosphoglycolate phosphatase 2 [Hordeum vulgare]	-10.9562	0.07692	33160.7	299	7	1	2	1	2	14	0.142857	0.389495	3	6
b65	b65.a2	b65.a2.a2	XP_044946499.1	phosphoglycolate phosphatase 2-like isoform X1 [Hordeum vulgare subsp. vulgare]	-10.9562	0.07692	33096.7	299	7	1	2	1	2	14	0.142857	0.389495	3	6
b65	b65.a2	b65.a2.a3	XP_044946500.1	phosphoglycolate phosphatase 2-like isoform X2 [Hordeum vulgare subsp. vulgare]	-10.9562	0.08425	30250.3	273	7	1	2	1	2	15	0.133333	0.359356	3	6
b66	b66.a1	b66.a1.a1	KAE8794422.1	Phospholipase D alpha 1 [Hordeum vulgare]	-188.143	0.39655	92020	812	103	97	22	21	28	30	0.933333	7.57696	4	6
b66	b66.a1	b66.a1.a2	XP_044975218.1	phospholipase D alpha 1 [Hordeum vulgare subsp. vulgare]	-188.143	0.39655	92004	812	103	97	22	21	28	30	0.933333	7.57696	4	6
b66	b66.a1	b66.a1.a3	XP_044975219.1	phospholipase D alpha 1 [Hordeum vulgare subsp. vulgare]	-188.143	0.39655	92004	812	103	97	22	21	28	30	0.933333	7.57696	4	6
b66	b66.a1	b66.a1.a4	XP_044975220.1	phospholipase D alpha 1 [Hordeum vulgare subsp. vulgare]	-188.143	0.39655	92004	812	103	97	22	21	28	30	0.933333	7.57696	4	6
b66	b66.a2	b66.a2.a1	BAJ85695.1	predicted protein [Hordeum vulgare subsp. vulgare]	-13.7033	0.03293	91748.1	820	12	6	2	1	2	38	0.0526316	0.128838	6	6
b66	b66.a2	b66.a2.a2	BAJ87850.1	predicted protein [Hordeum vulgare subsp. vulgare]	-13.7033	0.03293	91748.1	820	12	6	2	1	2	38	0.0526316	0.128838	6	6
b66	b66.a2	b66.a2.a3	BAJ94103.1	predicted protein [Hordeum vulgare subsp. vulgare]	-13.7033	0.03293	91778.1	820	12	6	2	1	2	38	0.0526316	0.128838	6	6
b66	b66.a2	b66.a2.a4	BAJ96017.1	predicted protein [Hordeum vulgare subsp. vulgare]	-13.7033	0.03293	91748.1	820	12	6	2	1	2	38	0.0526316	0.128838	6	6
b66	b66.a2	b66.a2.a5	KAE8785645.1	Phospholipase D alpha 2 [Hordeum vulgare]	-13.7033	0.03293	91748.1	820	12	6	2	1	2	38	0.0526316	0.128838	6	6
b66	b66.a2	b66.a2.a6	XP_044956015.1	phospholipase D alpha 2-like [Hordeum vulgare subsp. vulgare]	-13.7033	0.03293	91748.1	820	12	6	2	1	2	38	0.0526316	0.128838	6	6
b67	b67.a1	b67.a1.a1	BAJ88009.1	predicted protein, partial [Hordeum vulgare subsp. vulgare]	-151.76	0.45887	24892.3	231	231	231	13	13	34	9	3.77778	5993.84	6	6
b67	b67.a1	b67.a1.a2	BAJ88044.1	predicted protein, partial [Hordeum vulgare subsp. vulgare]	-151.76	0.48848	23247.4	217	231	231	13	13	34	9	3.77778	5993.84	6	6
b67	b67.a1	b67.a1.a3	BAJ89010.1	predicted protein, partial [Hordeum vulgare subsp. vulgare]	-151.76	0.45887	24862.3	231	231	231	13	13	34	9	3.77778	5993.84	6	6
b67	b67.a1	b67.a1.a4	BAJ90882.1	predicted protein [Hordeum vulgare subsp. vulgare]	-151.76	0.43443	26339	244	231	231	13	13	34	10	3.4	2510.89	6	6
b67	b67.a1	b67.a1.a5	KAE8774058.1	putative oxygen-evolving complex precursor [Hordeum vulgare]	-151.76	0.37324	31040.7	284	231	231	13	13	34	12	2.83333	680.292	6	6
b67	b67.a1	b67.a1.a6	XP_044965476.1	oxygen-evolving enhancer protein 3, chloroplastic-like [Hordeum vulgare subsp. vulgare]	-151.76	0.37324	31040.7	284	231	231	13	13	34	12	2.83333	680.292	6	6
b68	b68.a1	b68.a1.a1	BAK00954.1	predicted protein [Hordeum vulgare subsp. vulgare]	-220.421	0.59294	55745.6	538	174	25	22	2	33	25	1.32	19.893	3	6
b68	b68.a1	b68.a1.a2	BAK00974.1	predicted protein [Hordeum vulgare subsp. vulgare]	-220.421	0.59294	55745.6	538	174	25	22	2	33	25	1.32	19.893	3	6
b68	b68.a1	b68.a1.a3	BAK04996.1	predicted protein [Hordeum vulgare subsp. vulgare]	-220.421	0.59294	55745.6	538	174	25	22	2	33	25	1.32	19.893	3	6
b68	b68.a2	b68.a2.a1	KAE8806424.1	Leucine aminopeptidase 2, chloroplastic [Hordeum vulgare]	-204.758	0.49585	62437.2	603	155	6	21	1	30	27	1.11111	11.9155	1	6
b68	b68.a3	b68.a3.a1	BAJ85842.1	predicted protein [Hordeum vulgare subsp. vulgare]	-8.34104	0.04537	55398.7	529	8	2	2	1	2	21	0.0952381	0.245197	3	6
b68	b68.a3	b68.a3.a2	XP_044956716.1	leucine aminopeptidase 2, chloroplastic-like isoform X1 [Hordeum vulgare subsp. vulgare]	-8.34104	0.05568	45023.3	431	8	2	2	1	2	17	0.117647	0.311134	3	6
b68	b68.a3	b68.a3.a3	XP_044956723.1	leucine aminopeptidase 2, chloroplastic-like isoform X2 [Hordeum vulgare subsp. vulgare]	-8.34104	0.04537	55427.7	529	8	2	2	1	2	21	0.0952381	0.245197	3	6
b69	b69.a1	b69.a1.a1	BAJ86892.1	predicted protein [Hordeum vulgare subsp. vulgare]	-163.31	0.53455	56532.1	492	159	141	19	16	34	18	1.88889	76.4264	4	6
b69	b69.a1	b69.a1.a2	BAJ90861.1	predicted protein [Hordeum vulgare subsp. vulgare]	-163.31	0.53455	56532.1	492	159	141	19	16	34	18	1.88889	76.4264	4	6
b69	b69.a1	b69.a1.a3	KAE8808425.1	Catalase-1 [Hordeum vulgare]	-163.31	0.53455	56532.1	492	159	141	19	16	34	18	1.88889	76.4264	4	6
b69	b69.a1	b69.a1.a4	XP_044983038.1	catalase-1 [Hordeum vulgare subsp. vulgare]	-163.31	0.53455	56532.1	492	159	141	19	16	34	18	1.88889	76.4264	4	6
b69	b69.a2	b69.a2.a1	BAJ92414.1	predicted protein [Hordeum vulgare subsp. vulgare]	-184.822	0.59717	56880.2	494	125	19	22	2	28	20	1.4	24.1189	3	6
b69	b69.a2	b69.a2.a2	BAJ93193.1	predicted protein [Hordeum vulgare subsp. vulgare]	-184.822	0.59717	56880.2	494	125	19	22	2	28	20	1.4	24.1189	3	6
b69	b69.a2	b69.a2.a3	KAE8766839.1	Catalase isozyme 2 [Hordeum vulgare]	-184.822	0.59717	56880.2	494	125	19	22	2	28	20	1.4	24.1189	3	6
b69	b69.a3	b69.a3.a1	XP_044952263.1	catalase isozyme 2 isoform X1 [Hordeum vulgare subsp. vulgare]	-180.521	0.57692	56868.2	494	109	3	21	1	25	20	1.25	16.7828	3	6
b69	b69.a3	b69.a3.a2	XP_044952264.1	catalase isozyme 2 isoform X2 [Hordeum vulgare subsp. vulgare]	-180.521	0.57692	56868.2	494	109	3	21	1	25	20	1.25	16.7828	3	6
b69	b69.a3	b69.a3.a3	XP_044952265.1	catalase isozyme 2 isoform X3 [Hordeum vulgare subsp. vulgare]	-180.521	0.58642	56026.7	486	109	3	21	1	25	21	1.19048	14.5052	3	6
b69	b69.a4	b69.a4.a1	AAA96947.1	catalase [Hordeum vulgare subsp. vulgare]	-48.3948	0.18293	56550	492	30	4	6	2	7	19	0.368421	1.33572	11	6
b69	b69.a4	b69.a4.a2	BAJ84783.1	predicted protein [Hordeum vulgare subsp. vulgare]	-48.3948	0.18293	56550	492	30	4	6	2	7	19	0.368421	1.33572	11	6
b69	b69.a4	b69.a4.a3	BAJ97380.1	predicted protein [Hordeum vulgare subsp. vulgare]	-48.3948	0.18293	56550	492	30	4	6	2	7	19	0.368421	1.33572	11	6
b69	b69.a4	b69.a4.a4	BAK08157.1	predicted protein [Hordeum vulgare subsp. vulgare]	-48.3948	0.18293	56550	492	30	4	6	2	7	19	0.368421	1.33572	11	6
b69	b69.a4	b69.a4.a5	CAW55018.1	unnamed protein product [Hordeum vulgare]	-48.3948	0.18293	56550	492	30	4	6	2	7	19	0.368421	1.33572	11	6
b69	b69.a4	b69.a4.a6	CBC28633.1	unnamed protein product [Hordeum vulgare]	-48.3948	0.18293	56550	492	30	4	6	2	7	19	0.368421	1.33572	11	6
b69	b69.a4	b69.a4.a7	CBD25372.1	unnamed protein product [Hordeum vulgare]	-48.3948	0.18293	56550	492	30	4	6	2	7	19	0.368421	1.33572	11	6
b69	b69.a4	b69.a4.a8	KAE8796022.1	Catalase isozyme 1 [Hordeum vulgare]	-48.3948	0.18293	56550	492	30	4	6	2	7	19	0.368421	1.33572	11	6
b69	b69.a4	b69.a4.a9	QZB58897.1	catalase 1 [Hordeum vulgare subsp. vulgare]	-48.3948	0.18293	56550	492	30	4	6	2	7	19	0.368421	1.33572	11	6
b69	b69.a4	b69.a4.b10	XP_044956155.1	catalase isozyme 1 [Hordeum vulgare subsp. vulgare]	-48.3948	0.18293	56550	492	30	4	6	2	7	19	0.368421	1.33572	11	6
b69	b69.a4	b69.a4.b11	sp|P55307.1|CATA1_HORVU	RecName: Full=Catalase isozyme 1	-48.3948	0.18293	56550	492	30	4	6	2	7	19	0.368421	1.33572	11	6
b70	b70.a1	b70.a1.a1	KAE8815884.1	putative glutamyl endopeptidase, chloroplastic [Hordeum vulgare]	-162.013	0.29951	112789	1015	114	114	22	22	28	43	0.651163	3.47881	3	6
b70	b70.a1	b70.a1.a2	XP_044981782.1	probable glutamyl endopeptidase, chloroplastic isoform X1 [Hordeum vulgare subsp. vulgare]	-162.013	0.32653	103025	931	114	114	22	22	28	38	0.736842	4.45559	3	6
b70	b70.a1	b70.a1.a3	XP_044981783.1	probable glutamyl endopeptidase, chloroplastic isoform X2 [Hordeum vulgare subsp. vulgare]	-162.013	0.32688	102838	930	114	114	22	22	28	38	0.736842	4.45559	3	6
b71	b71.a1	b71.a1.a1	BAJ87995.1	predicted protein [Hordeum vulgare subsp. vulgare]	-176.079	0.29924	115204	1056	96	96	21	21	27	44	0.613636	3.10806	4	6
b71	b71.a1	b71.a1.a2	BAJ90127.1	predicted protein [Hordeum vulgare subsp. vulgare]	-176.079	0.29924	115204	1056	96	96	21	21	27	44	0.613636	3.10806	4	6
b71	b71.a1	b71.a1.a3	KAE8819899.1	sucrose-phosphate synthase [Hordeum vulgare]	-176.079	0.29924	115234	1056	96	96	21	21	27	44	0.613636	3.10806	4	6
b71	b71.a1	b71.a1.a4	XP_044980483.1	probable sucrose-phosphate synthase 5 [Hordeum vulgare subsp. vulgare]	-176.079	0.29924	115204	1056	96	96	21	21	27	44	0.613636	3.10806	4	6
b72	b72.a1	b72.a1.a1	KAE8774154.1	Oxygen-evolving enhancer protein 2, chloroplastic [Hordeum vulgare]	-150.699	0.55598	27219.8	259	213	213	14	14	30	13	2.30769	202.092	2	6
b72	b72.a1	b72.a1.a2	XP_044966032.1	oxygen-evolving enhancer protein 2, chloroplastic [Hordeum vulgare subsp. vulgare]	-150.699	0.55598	27219.8	259	213	213	14	14	30	13	2.30769	202.092	2	6
b73	b73.a1	b73.a1.a1	BAJ85704.1	predicted protein [Hordeum vulgare subsp. vulgare]	-158.874	0.52672	42067.1	393	169	169	19	19	30	21	1.42857	25.827	7	6
b73	b73.a1	b73.a1.a2	BAJ89227.1	predicted protein [Hordeum vulgare subsp. vulgare]	-158.874	0.52672	42067.1	393	169	169	19	19	30	21	1.42857	25.827	7	6
b73	b73.a1	b73.a1.a3	BAJ90667.1	predicted protein [Hordeum vulgare subsp. vulgare]	-158.874	0.52672	42067.1	393	169	169	19	19	30	21	1.42857	25.827	7	6
b73	b73.a1	b73.a1.a4	BAJ94694.1	predicted protein [Hordeum vulgare subsp. vulgare]	-158.874	0.52672	42067.1	393	169	169	19	19	30	21	1.42857	25.827	7	6
b73	b73.a1	b73.a1.a5	BAJ96071.1	predicted protein [Hordeum vulgare subsp. vulgare]	-158.874	0.52672	42067.1	393	169	169	19	19	30	21	1.42857	25.827	7	6
b73	b73.a1	b73.a1.a6	KAE8796881.1	sedoheptulose-1,7-bisphosphatase, chloroplast precursor [Hordeum vulgare]	-158.874	0.52672	42067.1	393	169	169	19	19	30	21	1.42857	25.827	7	6
b73	b73.a1	b73.a1.a7	XP_044977678.1	sedoheptulose-1,7-bisphosphatase, chloroplastic [Hordeum vulgare subsp. vulgare]	-158.874	0.52672	42067.1	393	169	169	19	19	30	21	1.42857	25.827	7	6
b74	b74.a1	b74.a1.a1	XP_044968112.1	adenosylhomocysteinase [Hordeum vulgare subsp. vulgare]	-188.839	0.56082	53187.9	485	130	20	23	5	29	20	1.45	27.1838	1	6
b74	b74.a2	b74.a2.a1	BAJ88218.1	predicted protein [Hordeum vulgare subsp. vulgare]	-178.562	0.49897	53224	485	129	19	20	2	26	19	1.36842	22.3572	3	6
b74	b74.a2	b74.a2.a2	CAJ01707.1	putative S-adenosylhomocystein hydrolase 2 [Hordeum vulgare subsp. vulgare]	-178.562	0.49897	53224	485	129	19	20	2	26	19	1.36842	22.3572	3	6
b74	b74.a2	b74.a2.a3	XP_044968082.1	adenosylhomocysteinase-like [Hordeum vulgare subsp. vulgare]	-178.562	0.49897	53224	485	129	19	20	2	26	19	1.36842	22.3572	3	6
b75	b75.a1	b75.a1.a1	KAE8771771.1	malate dehydrogenase, glyoxysomal-like [Hordeum vulgare]	-150.085	0.6676	37295.4	358	118	102	13	12	27	9	3	999	1	6
b75	b75.a2	b75.a2.a1	BAJ99737.1	predicted protein [Hordeum vulgare subsp. vulgare]	-21.3484	0.15642	37330.5	358	30	14	4	3	5	11	0.454545	1.84804	4	6
b75	b75.a2	b75.a2.a2	BAK05961.1	predicted protein [Hordeum vulgare subsp. vulgare]	-21.3484	0.15642	37330.5	358	30	14	4	3	5	11	0.454545	1.84804	4	6
b75	b75.a2	b75.a2.a3	KAE8791716.1	malate dehydrogenase, glyoxysomal [Hordeum vulgare]	-21.3484	0.16867	34501.1	332	30	14	4	3	5	10	0.5	2.16228	4	6
b75	b75.a2	b75.a2.a4	XP_044950558.1	malate dehydrogenase, glyoxysomal [Hordeum vulgare subsp. vulgare]	-21.3484	0.15642	37312.6	358	30	14	4	3	5	11	0.454545	1.84804	4	6
b76	b76.a1	b76.a1.a1	CAA46701.1	sucrose synthase [Hordeum vulgare subsp. vulgare]	-184.252	0.39653	92153.1	807	111	108	22	21	26	36	0.722222	4.275	2	6
b76	b76.a1	b76.a1.a2	sp|P31922.1|SUS1_HORVU	RecName: Full=Sucrose synthase 1; AltName: Full=Sucrose-UDP glucosyltransferase 1	-184.252	0.39653	92153.1	807	111	108	22	21	26	36	0.722222	4.275	2	6
b76	b76.a2	b76.a2.a1	CAA49551.1	sucrose synthase [Hordeum vulgare subsp. vulgare]	-15.851	0.04289	92516.1	816	10	7	3	2	3	36	0.0833333	0.211528	6	5
b76	b76.a2	b76.a2.a2	CAA75793.1	sucrose synthase 2 [Hordeum vulgare subsp. vulgare]	-15.851	0.04253	93475.8	823	10	7	3	2	3	37	0.0810811	0.205261	6	5
b76	b76.a2	b76.a2.a3	KAE8810101.1	Sucrose synthase 2 [Hordeum vulgare]	-15.851	0.04289	92501	816	10	7	3	2	3	36	0.0833333	0.211528	6	5
b76	b76.a2	b76.a2.a4	XP_044964915.1	sucrose synthase 2 [Hordeum vulgare subsp. vulgare]	-15.851	0.04289	92528	816	10	7	3	2	3	36	0.0833333	0.211528	6	5
b76	b76.a2	b76.a2.a5	XP_044964917.1	sucrose synthase 2 [Hordeum vulgare subsp. vulgare]	-15.851	0.04289	92528	816	10	7	3	2	3	36	0.0833333	0.211528	6	5
b76	b76.a2	b76.a2.a6	sp|P31923.1|SUS2_HORVU	RecName: Full=Sucrose synthase 2; AltName: Full=Sucrose-UDP glucosyltransferase 2	-15.851	0.04289	92516.1	816	10	7	3	2	3	36	0.0833333	0.211528	6	5
b76	b76.a3	b76.a3.a1	CAZ65725.1	sucrose synthase [Hordeum vulgare subsp. vulgare]	-5.29705	0.03708	92096.5	809	4	1	2	1	2	27	0.0740741	0.185971	3	3
b76	b76.a3	b76.a3.a2	KAE8774982.1	sucrose synthase [Hordeum vulgare]	-5.29705	0.03708	92096.5	809	4	1	2	1	2	27	0.0740741	0.185971	3	3
b76	b76.a3	b76.a3.a3	XP_044981581.1	sucrose synthase 4 [Hordeum vulgare subsp. vulgare]	-5.29705	0.03708	92096.5	809	4	1	2	1	2	27	0.0740741	0.185971	3	3
b77	b77.a1	b77.a1.a1	XP_044981762.1	protein SUPPRESSOR OF QUENCHING 1, chloroplastic isoform X2 [Hordeum vulgare subsp. vulgare]	-143.74	0.3214	117655	1089	83	71	21	19	25	38	0.657895	3.54878	1	6
b77	b77.a2	b77.a2.a1	BAJ85249.1	predicted protein [Hordeum vulgare subsp. vulgare]	-29.8674	0.20455	32330.7	308	15	3	3	1	4	10	0.4	1.51189	1	6
b78	b78.a1	b78.a1.a1	AAN59956.1	actin [Hordeum vulgare]	-157.645	0.65782	41700.9	377	164	28	16	3	30	15	2	99	4	6
b78	b78.a1	b78.a1.a2	BAJ88055.1	predicted protein [Hordeum vulgare subsp. vulgare]	-157.645	0.65782	41700.9	377	164	28	16	3	30	15	2	99	4	6
b78	b78.a1	b78.a1.a3	XP_044970247.1	actin-97-like [Hordeum vulgare subsp. vulgare]	-157.645	0.65782	41700.9	377	164	28	16	3	30	15	2	99	4	6
b78	b78.a1	b78.a1.a4	XP_044970310.1	actin-97-like [Hordeum vulgare subsp. vulgare]	-157.645	0.65782	41700.9	377	164	28	16	3	30	15	2	99	4	6
b78	b78.a2	b78.a2.a1	BAJ93412.1	predicted protein [Hordeum vulgare subsp. vulgare]	-162.056	0.65782	41628.9	377	171	29	16	3	29	15	1.93333	84.7696	4	6
b78	b78.a2	b78.a2.a2	BAJ96385.1	predicted protein [Hordeum vulgare subsp. vulgare]	-162.056	0.65782	41628.9	377	171	29	16	3	29	15	1.93333	84.7696	4	6
b78	b78.a2	b78.a2.a3	KAE8781485.1	Actin-3 [Hordeum vulgare]	-162.056	0.65782	41628.9	377	171	29	16	3	29	15	1.93333	84.7696	4	6
b78	b78.a2	b78.a2.a4	XP_044949308.1	actin-3-like [Hordeum vulgare subsp. vulgare]	-162.056	0.65782	41628.9	377	171	29	16	3	29	15	1.93333	84.7696	4	6
b78	b78.a3	b78.a3.a1	XP_044945765.1	actin-3 [Hordeum vulgare subsp. vulgare]	-160.567	0.65782	41593.9	377	146	4	16	2	26	15	1.73333	53.117	1	6
b78	b78.a4	b78.a4.a1	BAJ85474.1	predicted protein [Hordeum vulgare subsp. vulgare]	-134.295	0.55968	41789.9	377	151	20	14	3	25	15	1.66667	45.4159	2	6
b78	b78.a4	b78.a4.a2	XP_044980075.1	actin-1 [Hordeum vulgare subsp. vulgare]	-134.295	0.55968	41789.9	377	151	20	14	3	25	15	1.66667	45.4159	2	6
b78	b78.a5	b78.a5.a1	BAJ89905.1	predicted protein [Hordeum vulgare subsp. vulgare]	-106.964	0.4867	41563.6	376	126	38	13	6	22	15	1.46667	28.2864	3	6
b78	b78.a5	b78.a5.a2	KAE8814769.1	Actin-7 [Hordeum vulgare]	-106.964	0.4867	41563.6	376	126	38	13	6	22	15	1.46667	28.2864	3	6
b78	b78.a5	b78.a5.a3	XP_044977594.1	actin-7-like [Hordeum vulgare subsp. vulgare]	-106.964	0.4867	41563.6	376	126	38	13	6	22	15	1.46667	28.2864	3	6
b78	b78.a6	b78.a6.a1	KAE8787041.1	Actin-7 [Hordeum vulgare]	-58.9033	0.34574	41548.7	376	98	10	11	4	17	15	1.13333	12.5936	2	6
b78	b78.a6	b78.a6.a2	XP_044978915.1	actin-7 [Hordeum vulgare subsp. vulgare]	-58.9033	0.34574	41548.7	376	98	10	11	4	17	15	1.13333	12.5936	2	6
b79	b79.a1	b79.a1.a1	BAJ90709.1	predicted protein [Hordeum vulgare subsp. vulgare]	-154.227	0.7003	36588.7	337	134	102	17	12	27	16	1.6875	47.6968	2	6
b79	b79.a1	b79.a1.a2	XP_044955733.1	glyceraldehyde-3-phosphate dehydrogenase 2, cytosolic [Hordeum vulgare subsp. vulgare]	-154.227	0.7003	36588.7	337	134	102	17	12	27	16	1.6875	47.6968	2	6
b79	b79.a2	b79.a2.a1	BAJ86470.1	predicted protein [Hordeum vulgare subsp. vulgare]	-139.169	0.65282	36490.8	337	107	73	13	8	24	13	1.84615	69.1704	5	6
b79	b79.a2	b79.a2.a2	BAJ86589.1	predicted protein [Hordeum vulgare subsp. vulgare]	-139.169	0.65282	36490.8	337	107	73	13	8	24	13	1.84615	69.1704	5	6
b79	b79.a2	b79.a2.a3	CAA42901.1	glyceraldehyde 3-phosphate dehydrogenase [Hordeum vulgare]	-139.169	0.65282	36490.8	337	107	73	13	8	24	13	1.84615	69.1704	5	6
b79	b79.a2	b79.a2.a4	XP_044962418.1	glyceraldehyde-3-phosphate dehydrogenase 1, cytosolic [Hordeum vulgare subsp. vulgare]	-139.169	0.65282	36490.8	337	107	73	13	8	24	13	1.84615	69.1704	5	6
b79	b79.a2	b79.a2.a5	sp|P26517.1|G3PC1_HORVU	RecName: Full=Glyceraldehyde-3-phosphate dehydrogenase 1, cytosolic	-139.169	0.65282	36490.8	337	107	73	13	8	24	13	1.84615	69.1704	5	6
b79	b79.a3	b79.a3.a1	KAE8795895.1	glyceraldehyde-3-phosphate dehydrogenase GAPCP1, chloroplastic-like [Hordeum vulgare]	-34.1038	0.17548	43859.4	416	20	2	5	2	6	19	0.315789	1.06914	1	6
b80	b80.a1	b80.a1.a1	BAK01819.1	predicted protein [Hordeum vulgare subsp. vulgare]	-191.221	0.66254	34762.2	323	132	126	21	20	26	17	1.52941	32.8386	2	6
b80	b80.a1	b80.a1.a2	XP_044977939.1	fructokinase-1 [Hordeum vulgare subsp. vulgare]	-191.221	0.66254	34762.2	323	132	126	21	20	26	17	1.52941	32.8386	2	6
b80	b80.a2	b80.a2.a1	BAJ95563.1	predicted protein [Hordeum vulgare subsp. vulgare]	-109.539	0.42969	40681.9	384	62	56	13	12	14	20	0.7	4.01187	5	6
b80	b80.a2	b80.a2.a2	BAJ97881.1	predicted protein [Hordeum vulgare subsp. vulgare]	-109.539	0.42969	40681.9	384	62	56	13	12	14	20	0.7	4.01187	5	6
b80	b80.a2	b80.a2.a3	KAE8779543.1	putative fructokinase-6, chloroplastic [Hordeum vulgare]	-109.539	0.42969	40681.9	384	62	56	13	12	14	20	0.7	4.01187	5	6
b80	b80.a2	b80.a2.a4	XP_044957215.1	probable fructokinase-6, chloroplastic [Hordeum vulgare subsp. vulgare]	-109.539	0.42969	40681.9	384	62	56	13	12	14	20	0.7	4.01187	5	6
b80	b80.a2	b80.a2.a5	XP_044957216.1	probable fructokinase-6, chloroplastic [Hordeum vulgare subsp. vulgare]	-109.539	0.42969	40681.9	384	62	56	13	12	14	20	0.7	4.01187	5	6
b81	b81.a1	b81.a1.a1	XP_044956338.1	6-phosphogluconate dehydrogenase, decarboxylating 1 [Hordeum vulgare subsp. vulgare]	-151.976	0.55532	52494.7	479	117	114	17	16	27	18	1.5	30.6228	3	6
b81	b81.a1	b81.a1.a2	XP_044956339.1	6-phosphogluconate dehydrogenase, decarboxylating 1 [Hordeum vulgare subsp. vulgare]	-151.976	0.55532	52494.7	479	117	114	17	16	27	18	1.5	30.6228	3	6
b81	b81.a1	b81.a1.a3	XP_044956340.1	6-phosphogluconate dehydrogenase, decarboxylating 1 [Hordeum vulgare subsp. vulgare]	-151.976	0.55532	52494.7	479	117	114	17	16	27	18	1.5	30.6228	3	6
b81	b81.a2	b81.a2.a1	BAK00156.1	predicted protein [Hordeum vulgare subsp. vulgare]	-8.67654	0.03593	53749.6	501	8	5	2	1	2	19	0.105263	0.274275	3	6
b81	b81.a2	b81.a2.a2	KAE8773802.1	6-phosphogluconate dehydrogenase, decarboxylating 2, chloroplastic [Hordeum vulgare]	-8.67654	0.03805	51187.2	473	8	5	2	1	2	18	0.111111	0.29155	3	6
b81	b81.a2	b81.a2.a3	XP_044981281.1	6-phosphogluconate dehydrogenase, decarboxylating 2, chloroplastic [Hordeum vulgare subsp. vulgare]	-8.67654	0.03593	53750.6	501	8	5	2	1	2	19	0.105263	0.274275	3	6
b82	b82.a1	b82.a1.a1	XP_044946269.1	carotenoid 9,10(9',10')-cleavage dioxygenase-like [Hordeum vulgare subsp. vulgare]	-160.742	0.52995	61819.4	551	105	105	19	19	27	25	1.08	11.0226	1	6
b83	b83.a1	b83.a1.a1	XP_044975400.1	phosphoenolpyruvate carboxylase 1-like [Hordeum vulgare subsp. vulgare]	-168.443	0.32602	113307	1003	99	84	21	19	24	56	0.428571	1.6827	1	6
b83	b83.a2	b83.a2.a1	BAJ85327.1	predicted protein [Hordeum vulgare subsp. vulgare]	-159.452	0.32407	110155	972	97	72	22	18	23	56	0.410714	1.57463	5	6
b83	b83.a2	b83.a2.a2	BAJ97144.1	predicted protein [Hordeum vulgare subsp. vulgare]	-159.452	0.32407	110097	972	97	72	22	18	23	56	0.410714	1.57463	5	6
b83	b83.a2	b83.a2.a3	BAK06909.1	predicted protein [Hordeum vulgare subsp. vulgare]	-159.452	0.32407	110155	972	97	72	22	18	23	56	0.410714	1.57463	5	6
b83	b83.a2	b83.a2.a4	KAE8802783.1	Phosphoenolpyruvate carboxylase 2 [Hordeum vulgare]	-159.452	0.32407	110155	972	97	72	22	18	23	56	0.410714	1.57463	5	6
b83	b83.a2	b83.a2.a5	XP_044950267.1	phosphoenolpyruvate carboxylase 2 [Hordeum vulgare subsp. vulgare]	-159.452	0.32407	110155	972	97	72	22	18	23	56	0.410714	1.57463	5	6
b83	b83.a3	b83.a3.a1	BAJ88050.1	predicted protein [Hordeum vulgare subsp. vulgare]	-135.134	0.28778	109487	966	88	46	18	10	21	51	0.411765	1.58086	4	6
b83	b83.a3	b83.a3.a2	BAJ94338.1	predicted protein [Hordeum vulgare subsp. vulgare]	-135.134	0.28778	109487	966	88	46	18	10	21	51	0.411765	1.58086	4	6
b83	b83.a3	b83.a3.a3	KAE8767855.1	phosphoenolpyruvate carboxylase 1-like [Hordeum vulgare]	-135.134	0.28989	108840	959	88	46	18	10	21	50	0.42	1.63027	4	6
b83	b83.a3	b83.a3.a4	XP_044958127.1	phosphoenolpyruvate carboxylase 1-like [Hordeum vulgare subsp. vulgare]	-135.134	0.28778	109487	966	88	46	18	10	21	51	0.411765	1.58086	4	6
b83	b83.a4	b83.a4.a1	BAJ87123.1	predicted protein [Hordeum vulgare subsp. vulgare]	-60.595	0.13764	109086	959	42	4	10	3	11	45	0.244444	0.755676	2	6
b83	b83.a4	b83.a4.a2	XP_044953478.1	phosphoenolpyruvate carboxylase 1 [Hordeum vulgare subsp. vulgare]	-60.595	0.13636	109870	968	42	4	10	3	11	45	0.244444	0.755676	2	6
b84	b84.a1	b84.a1.a1	BAK04290.1	predicted protein [Hordeum vulgare subsp. vulgare]	-166.591	0.37257	85315.4	773	97	97	20	20	24	30	0.8	5.30957	2	6
b84	b84.a1	b84.a1.a2	XP_044966215.1	6-phosphofructo-2-kinase/fructose-2,6-bisphosphatase [Hordeum vulgare subsp. vulgare]	-166.591	0.37257	85315.4	773	97	97	20	20	24	30	0.8	5.30957	2	6
b85	b85.a1	b85.a1.a1	BAD21122.1	ATP-dependent RNA helicase [Hordeum vulgare subsp. vulgare]	-157.785	0.41623	81714.7	764	85	85	22	22	22	30	0.733333	4.4117	4	6
b85	b85.a1	b85.a1.a2	BAK05234.1	predicted protein [Hordeum vulgare subsp. vulgare]	-157.785	0.41623	81714.7	764	85	85	22	22	22	30	0.733333	4.4117	4	6
b85	b85.a1	b85.a1.a3	KAE8793972.1	ATP-dependent RNA helicase [Hordeum vulgare]	-157.785	0.41623	81714.7	764	85	85	22	22	22	30	0.733333	4.4117	4	6
b85	b85.a1	b85.a1.a4	XP_044985841.1	DEAD-box ATP-dependent RNA helicase 3, chloroplastic [Hordeum vulgare subsp. vulgare]	-157.785	0.41623	81714.7	764	85	85	22	22	22	30	0.733333	4.4117	4	6
b86	b86.a1	b86.a1.a1	BAJ89086.1	predicted protein [Hordeum vulgare subsp. vulgare]	-138.227	0.23333	142185	1290	77	77	21	21	22	63	0.349206	1.23463	4	6
b86	b86.a1	b86.a1.a2	BAJ93559.1	predicted protein [Hordeum vulgare subsp. vulgare]	-138.227	0.23333	142243	1290	77	77	21	21	22	63	0.349206	1.23463	4	6
b86	b86.a1	b86.a1.a3	KAE8771197.1	kinesin-like protein KCA2 [Hordeum vulgare]	-138.227	0.23333	142185	1290	77	77	21	21	22	63	0.349206	1.23463	4	6
b86	b86.a1	b86.a1.a4	XP_044961924.1	kinesin-like protein KIN-14L [Hordeum vulgare subsp. vulgare]	-138.227	0.23333	142226	1290	77	77	21	21	22	63	0.349206	1.23463	4	6
b87	b87.a1	b87.a1.a1	AAA84047.1	membrane polypeptide D2 (chloroplast) [Hordeum vulgare]	-120.597	0.37394	39531.8	353	281	281	11	11	28	6	4.66667	46414.9	61	6
b87	b87.a1	b87.a1.a2	ABK79398.1	photosystem II protein D2 (chloroplast) [Hordeum vulgare subsp. vulgare]	-120.597	0.37394	39531.8	353	281	281	11	11	28	6	4.66667	46414.9	61	6
b87	b87.a1	b87.a1.a3	AGP50740.1	photosystem II protein D2 (chloroplast) [Hordeum vulgare subsp. vulgare]	-120.597	0.37394	39531.8	353	281	281	11	11	28	6	4.66667	46414.9	61	6
b87	b87.a1	b87.a1.a4	AGP50816.1	photosystem II protein D2 (chloroplast) [Hordeum vulgare subsp. spontaneum]	-120.597	0.37394	39531.8	353	281	281	11	11	28	6	4.66667	46414.9	61	6
b87	b87.a1	b87.a1.a5	AGP50896.1	photosystem II protein D2 (chloroplast) [Hordeum vulgare subsp. spontaneum]	-120.597	0.37394	39531.8	353	281	281	11	11	28	6	4.66667	46414.9	61	6
b87	b87.a1	b87.a1.a6	AMA20231.1	photosystem II protein D2 (chloroplast) [Hordeum vulgare subsp. vulgare]	-120.597	0.37394	39531.8	353	281	281	11	11	28	6	4.66667	46414.9	61	6
b87	b87.a1	b87.a1.a7	ASD42727.1	photosystem II protein D2 (chloroplast) [Hordeum vulgare]	-120.597	0.37394	39531.8	353	281	281	11	11	28	6	4.66667	46414.9	61	6
b87	b87.a1	b87.a1.a8	ASD42804.1	photosystem II protein D2 (chloroplast) [Hordeum vulgare]	-120.597	0.37394	39531.8	353	281	281	11	11	28	6	4.66667	46414.9	61	6
b87	b87.a1	b87.a1.a9	CAA30401.1	unnamed protein product (chloroplast) [Hordeum vulgare subsp. vulgare]	-120.597	0.37394	39643.8	353	281	281	11	11	28	6	4.66667	46414.9	61	6
b87	b87.a1	b87.a1.b10	KAE8810797.1	photosystem II protein D2 [Hordeum vulgare]	-120.597	0.37394	39531.8	353	281	281	11	11	28	6	4.66667	46414.9	61	6
b87	b87.a1	b87.a1.b11	QDA21784.1	photosystem II protein D2 (chloroplast) [Hordeum vulgare subsp. spontaneum]	-120.597	0.37394	39531.8	353	281	281	11	11	28	6	4.66667	46414.9	61	6
b87	b87.a1	b87.a1.b12	QDA21867.1	photosystem II protein D2 (chloroplast) [Hordeum vulgare subsp. spontaneum]	-120.597	0.37394	39531.8	353	281	281	11	11	28	6	4.66667	46414.9	61	6
b87	b87.a1	b87.a1.b13	QGL07087.1	PsbD (chloroplast) [Hordeum vulgare subsp. spontaneum]	-120.597	0.37394	39531.8	353	281	281	11	11	28	6	4.66667	46414.9	61	6
b87	b87.a1	b87.a1.b14	QGL07170.1	PsbD (chloroplast) [Hordeum vulgare subsp. spontaneum]	-120.597	0.37394	39531.8	353	281	281	11	11	28	6	4.66667	46414.9	61	6
b87	b87.a1	b87.a1.b15	QGL07253.1	PsbD (chloroplast) [Hordeum vulgare subsp. spontaneum]	-120.597	0.37394	39531.8	353	281	281	11	11	28	6	4.66667	46414.9	61	6
b87	b87.a1	b87.a1.b16	QGL07336.1	PsbD (chloroplast) [Hordeum vulgare subsp. spontaneum]	-120.597	0.37394	39531.8	353	281	281	11	11	28	6	4.66667	46414.9	61	6
b87	b87.a1	b87.a1.b17	QGL07419.1	PsbD (chloroplast) [Hordeum vulgare subsp. spontaneum]	-120.597	0.37394	39531.8	353	281	281	11	11	28	6	4.66667	46414.9	61	6
b87	b87.a1	b87.a1.b18	QGL07502.1	PsbD (chloroplast) [Hordeum vulgare subsp. spontaneum]	-120.597	0.37394	39531.8	353	281	281	11	11	28	6	4.66667	46414.9	61	6
b87	b87.a1	b87.a1.b19	QGL07585.1	PsbD (chloroplast) [Hordeum vulgare subsp. spontaneum]	-120.597	0.37394	39531.8	353	281	281	11	11	28	6	4.66667	46414.9	61	6
b87	b87.a1	b87.a1.b20	QGL07668.1	PsbD (chloroplast) [Hordeum vulgare subsp. spontaneum]	-120.597	0.37394	39531.8	353	281	281	11	11	28	6	4.66667	46414.9	61	6
b87	b87.a1	b87.a1.b21	QGL07751.1	PsbD (chloroplast) [Hordeum vulgare subsp. spontaneum]	-120.597	0.37394	39531.8	353	281	281	11	11	28	6	4.66667	46414.9	61	6
b87	b87.a1	b87.a1.b22	QGL07834.1	PsbD (chloroplast) [Hordeum vulgare subsp. spontaneum]	-120.597	0.37394	39531.8	353	281	281	11	11	28	6	4.66667	46414.9	61	6
b87	b87.a1	b87.a1.b23	QGL07917.1	PsbD (chloroplast) [Hordeum vulgare subsp. vulgare]	-120.597	0.37394	39531.8	353	281	281	11	11	28	6	4.66667	46414.9	61	6
b87	b87.a1	b87.a1.b24	QGL08000.1	PsbD (chloroplast) [Hordeum vulgare subsp. vulgare]	-120.597	0.37394	39531.8	353	281	281	11	11	28	6	4.66667	46414.9	61	6
b87	b87.a1	b87.a1.b25	QGL08083.1	PsbD (chloroplast) [Hordeum vulgare subsp. vulgare]	-120.597	0.37394	39531.8	353	281	281	11	11	28	6	4.66667	46414.9	61	6
b87	b87.a1	b87.a1.b26	QGL08166.1	PsbD (chloroplast) [Hordeum vulgare subsp. vulgare]	-120.597	0.37394	39531.8	353	281	281	11	11	28	6	4.66667	46414.9	61	6
b87	b87.a1	b87.a1.b27	QGL08249.1	PsbD (chloroplast) [Hordeum vulgare subsp. vulgare]	-120.597	0.37394	39531.8	353	281	281	11	11	28	6	4.66667	46414.9	61	6
b87	b87.a1	b87.a1.b28	QGL08332.1	PsbD (chloroplast) [Hordeum vulgare subsp. vulgare]	-120.597	0.37394	39531.8	353	281	281	11	11	28	6	4.66667	46414.9	61	6
b87	b87.a1	b87.a1.b29	QGL08415.1	PsbD (chloroplast) [Hordeum vulgare subsp. vulgare]	-120.597	0.37394	39531.8	353	281	281	11	11	28	6	4.66667	46414.9	61	6
b87	b87.a1	b87.a1.b30	QQL92792.1	photosystem II protein D2 (chloroplast) [Hordeum vulgare]	-120.597	0.37394	39531.8	353	281	281	11	11	28	6	4.66667	46414.9	61	6
b87	b87.a1	b87.a1.b31	QXE40090.1	photosystem II protein D2 (chloroplast) [Hordeum vulgare f. agriocrithon]	-120.597	0.37394	39531.8	353	281	281	11	11	28	6	4.66667	46414.9	61	6
b87	b87.a1	b87.a1.b32	QXE40173.1	photosystem II protein D2 (chloroplast) [Hordeum vulgare var. distichon]	-120.597	0.37394	39531.8	353	281	281	11	11	28	6	4.66667	46414.9	61	6
b87	b87.a1	b87.a1.b33	XP_044962917.1	photosystem II D2 protein [Hordeum vulgare subsp. vulgare]	-120.597	0.37394	39531.8	353	281	281	11	11	28	6	4.66667	46414.9	61	6
b87	b87.a1	b87.a1.b34	XP_044962954.1	photosystem II D2 protein [Hordeum vulgare subsp. vulgare]	-120.597	0.37394	39531.8	353	281	281	11	11	28	6	4.66667	46414.9	61	6
b87	b87.a1	b87.a1.b35	XP_044963006.1	photosystem II D2 protein [Hordeum vulgare subsp. vulgare]	-120.597	0.37394	39531.8	353	281	281	11	11	28	6	4.66667	46414.9	61	6
b87	b87.a1	b87.a1.b36	XP_044963018.1	photosystem II D2 protein [Hordeum vulgare subsp. vulgare]	-120.597	0.37394	39531.8	353	281	281	11	11	28	6	4.66667	46414.9	61	6
b87	b87.a1	b87.a1.b37	XP_044963062.1	photosystem II D2 protein [Hordeum vulgare subsp. vulgare]	-120.597	0.37394	39531.8	353	281	281	11	11	28	6	4.66667	46414.9	61	6
b87	b87.a1	b87.a1.b38	XP_044963099.1	photosystem II D2 protein [Hordeum vulgare subsp. vulgare]	-120.597	0.37394	39531.8	353	281	281	11	11	28	6	4.66667	46414.9	61	6
b87	b87.a1	b87.a1.b39	XP_044963188.1	photosystem II D2 protein [Hordeum vulgare subsp. vulgare]	-120.597	0.37394	39531.8	353	281	281	11	11	28	6	4.66667	46414.9	61	6
b87	b87.a1	b87.a1.b40	XP_044963200.1	photosystem II D2 protein [Hordeum vulgare subsp. vulgare]	-120.597	0.37394	39531.8	353	281	281	11	11	28	6	4.66667	46414.9	61	6
b87	b87.a1	b87.a1.b41	XP_044963236.1	photosystem II D2 protein [Hordeum vulgare subsp. vulgare]	-120.597	0.37394	39531.8	353	281	281	11	11	28	6	4.66667	46414.9	61	6
b87	b87.a1	b87.a1.b42	XP_044963383.1	photosystem II D2 protein [Hordeum vulgare subsp. vulgare]	-120.597	0.37394	39531.8	353	281	281	11	11	28	6	4.66667	46414.9	61	6
b87	b87.a1	b87.a1.b43	XP_044963490.1	photosystem II D2 protein [Hordeum vulgare subsp. vulgare]	-120.597	0.37394	39531.8	353	281	281	11	11	28	6	4.66667	46414.9	61	6
b87	b87.a1	b87.a1.b44	XP_044963512.1	photosystem II D2 protein [Hordeum vulgare subsp. vulgare]	-120.597	0.37394	39531.8	353	281	281	11	11	28	6	4.66667	46414.9	61	6
b87	b87.a1	b87.a1.b45	XP_044963524.1	photosystem II D2 protein [Hordeum vulgare subsp. vulgare]	-120.597	0.37394	39531.8	353	281	281	11	11	28	6	4.66667	46414.9	61	6
b87	b87.a1	b87.a1.b46	XP_044963539.1	photosystem II D2 protein [Hordeum vulgare subsp. vulgare]	-120.597	0.37394	39531.8	353	281	281	11	11	28	6	4.66667	46414.9	61	6
b87	b87.a1	b87.a1.b47	XP_044963577.1	photosystem II D2 protein [Hordeum vulgare subsp. vulgare]	-120.597	0.37394	39531.8	353	281	281	11	11	28	6	4.66667	46414.9	61	6
b87	b87.a1	b87.a1.b48	XP_044963607.1	photosystem II D2 protein [Hordeum vulgare subsp. vulgare]	-120.597	0.37394	39531.8	353	281	281	11	11	28	6	4.66667	46414.9	61	6
b87	b87.a1	b87.a1.b49	XP_044963651.1	photosystem II D2 protein [Hordeum vulgare subsp. vulgare]	-120.597	0.37394	39531.8	353	281	281	11	11	28	6	4.66667	46414.9	61	6
b87	b87.a1	b87.a1.b50	XP_044963695.1	photosystem II D2 protein [Hordeum vulgare subsp. vulgare]	-120.597	0.37394	39531.8	353	281	281	11	11	28	6	4.66667	46414.9	61	6
b87	b87.a1	b87.a1.b51	XP_044963704.1	photosystem II D2 protein [Hordeum vulgare subsp. vulgare]	-120.597	0.37394	39531.8	353	281	281	11	11	28	6	4.66667	46414.9	61	6
b87	b87.a1	b87.a1.b52	XP_044963720.1	photosystem II D2 protein [Hordeum vulgare subsp. vulgare]	-120.597	0.37394	39531.8	353	281	281	11	11	28	6	4.66667	46414.9	61	6
b87	b87.a1	b87.a1.b53	XP_044963757.1	photosystem II D2 protein [Hordeum vulgare subsp. vulgare]	-120.597	0.37394	39531.8	353	281	281	11	11	28	6	4.66667	46414.9	61	6
b87	b87.a1	b87.a1.b54	XP_044963765.1	photosystem II D2 protein [Hordeum vulgare subsp. vulgare]	-120.597	0.37394	39531.8	353	281	281	11	11	28	6	4.66667	46414.9	61	6
b87	b87.a1	b87.a1.b55	XP_044963774.1	photosystem II D2 protein [Hordeum vulgare subsp. vulgare]	-120.597	0.37394	39531.8	353	281	281	11	11	28	6	4.66667	46414.9	61	6
b87	b87.a1	b87.a1.b56	XP_044963814.1	photosystem II D2 protein [Hordeum vulgare subsp. vulgare]	-120.597	0.37394	39531.8	353	281	281	11	11	28	6	4.66667	46414.9	61	6
b87	b87.a1	b87.a1.b57	XP_044963852.1	photosystem II D2 protein [Hordeum vulgare subsp. vulgare]	-120.597	0.37394	39531.8	353	281	281	11	11	28	6	4.66667	46414.9	61	6
b87	b87.a1	b87.a1.b58	YP_009648998.1	photosystem II protein D2 (chloroplast) [Hordeum vulgare subsp. spontaneum]	-120.597	0.37394	39531.8	353	281	281	11	11	28	6	4.66667	46414.9	61	6
b87	b87.a1	b87.a1.b59	YP_010144410.1	photosystem II protein D2 (chloroplast) [Hordeum vulgare]	-120.597	0.37394	39531.8	353	281	281	11	11	28	6	4.66667	46414.9	61	6
b87	b87.a1	b87.a1.b60	YP_874638.1	photosystem II protein D2 (chloroplast) [Hordeum vulgare subsp. vulgare]	-120.597	0.37394	39531.8	353	281	281	11	11	28	6	4.66667	46414.9	61	6
b87	b87.a1	b87.a1.b61	sp|P11849.2|PSBD_HORVU	RecName: Full=Photosystem II D2 protein; Short=PSII D2 protein; AltName: Full=Photosystem Q(A) protein	-120.597	0.37394	39531.8	353	281	281	11	11	28	6	4.66667	46414.9	61	6
b88	b88.a1	b88.a1.a1	BAJ85422.1	predicted protein [Hordeum vulgare subsp. vulgare]	-156.319	0.76245	29246.7	261	130	94	16	11	28	17	1.64706	43.3669	4	6
b88	b88.a1	b88.a1.a2	CAA44259.1	14-3-3 protein homologue [Hordeum vulgare subsp. vulgare]	-156.319	0.76245	29246.7	261	130	94	16	11	28	17	1.64706	43.3669	4	6
b88	b88.a1	b88.a1.a3	KAE8786971.1	14-3-3 protein [Hordeum vulgare]	-156.319	0.76245	29246.7	261	130	94	16	11	28	17	1.64706	43.3669	4	6
b88	b88.a1	b88.a1.a4	XP_044979976.1	14-3-3-like protein A [Hordeum vulgare subsp. vulgare]	-156.319	0.76245	29246.7	261	130	94	16	11	28	17	1.64706	43.3669	4	6
b88	b88.a2	b88.a2.a1	CAA63658.1	Hv14-3-3b [Hordeum vulgare subsp. vulgare]	-99.1785	0.60305	29672.8	262	89	31	12	4	19	15	1.26667	17.4785	7	6
b88	b88.a2	b88.a2.a2	CAX03835.1	unnamed protein product [Hordeum vulgare]	-99.1785	0.60305	29672.8	262	89	31	12	4	19	15	1.26667	17.4785	7	6
b88	b88.a2	b88.a2.a3	CAY32971.1	unnamed protein product [Hordeum vulgare]	-99.1785	0.60305	29672.8	262	89	31	12	4	19	15	1.26667	17.4785	7	6
b88	b88.a2	b88.a2.a4	CBD09180.1	unnamed protein product [Hordeum vulgare]	-99.1785	0.60305	29672.8	262	89	31	12	4	19	15	1.26667	17.4785	7	6
b88	b88.a2	b88.a2.a5	KAE8804385.1	14-3-3-like protein B [Hordeum vulgare]	-99.1785	0.60305	29672.8	262	89	31	12	4	19	15	1.26667	17.4785	7	6
b88	b88.a2	b88.a2.a6	XP_044974641.1	14-3-3-like protein B [Hordeum vulgare subsp. vulgare]	-99.1785	0.60305	29672.8	262	89	31	12	4	19	15	1.26667	17.4785	7	6
b88	b88.a2	b88.a2.a7	sp|Q43470.1|1433B_HORVU	RecName: Full=14-3-3-like protein B; Short=14-3-3B	-99.1785	0.60305	29672.8	262	89	31	12	4	19	15	1.26667	17.4785	7	6
b88	b88.a3	b88.a3.a1	CAA74592.1	14-3-3 protein [Hordeum vulgare]	-91.0207	0.54373	29924	263	82	24	12	4	20	15	1.33333	20.5443	6	6
b88	b88.a3	b88.a3.a2	CAX03775.1	unnamed protein product [Hordeum vulgare]	-91.0207	0.54373	29924	263	82	24	12	4	20	15	1.33333	20.5443	6	6
b88	b88.a3	b88.a3.a3	CAY32853.1	unnamed protein product [Hordeum vulgare]	-91.0207	0.54373	29924	263	82	24	12	4	20	15	1.33333	20.5443	6	6
b88	b88.a3	b88.a3.a4	CBD09060.1	unnamed protein product [Hordeum vulgare]	-91.0207	0.54373	29924	263	82	24	12	4	20	15	1.33333	20.5443	6	6
b88	b88.a3	b88.a3.a5	XP_044966780.1	14-3-3-like protein GF14-B [Hordeum vulgare subsp. vulgare]	-91.0207	0.54373	29924	263	82	24	12	4	20	15	1.33333	20.5443	6	6
b88	b88.a3	b88.a3.a6	XP_044966781.1	14-3-3-like protein GF14-B [Hordeum vulgare subsp. vulgare]	-91.0207	0.54373	29924	263	82	24	12	4	20	15	1.33333	20.5443	6	6
b88	b88.a4	b88.a4.a1	ABC00200.1	14-3-3D [Hordeum vulgare subsp. vulgare]	-87.0854	0.55598	28628.2	259	57	38	10	7	12	16	0.75	4.62341	5	6
b88	b88.a4	b88.a4.a2	CAY32844.1	unnamed protein product [Hordeum vulgare]	-87.0854	0.55598	28628.2	259	57	38	10	7	12	16	0.75	4.62341	5	6
b88	b88.a4	b88.a4.a3	CBD34929.1	unnamed protein product [Hordeum vulgare]	-87.0854	0.55598	28628.2	259	57	38	10	7	12	16	0.75	4.62341	5	6
b88	b88.a4	b88.a4.a4	KAE8804838.1	hypothetical protein D1007_19072 [Hordeum vulgare]	-87.0854	0.55598	28628.2	259	57	38	10	7	12	16	0.75	4.62341	5	6
b88	b88.a4	b88.a4.a5	XP_044962494.1	14-3-3-like protein GF14-A [Hordeum vulgare subsp. vulgare]	-87.0854	0.55598	28628.2	259	57	38	10	7	12	16	0.75	4.62341	5	6
b88	b88.a5	b88.a5.a1	ABC00201.1	14-3-3E [Hordeum vulgare subsp. vulgare]	-70.185	0.47368	29418.6	266	49	30	8	5	12	15	0.8	5.30957	6	6
b88	b88.a5	b88.a5.a2	BAJ90355.1	predicted protein [Hordeum vulgare subsp. vulgare]	-70.185	0.47368	29418.6	266	49	30	8	5	12	15	0.8	5.30957	6	6
b88	b88.a5	b88.a5.a3	CAX03859.1	unnamed protein product [Hordeum vulgare]	-70.185	0.47368	29418.6	266	49	30	8	5	12	15	0.8	5.30957	6	6
b88	b88.a5	b88.a5.a4	CAY32845.1	unnamed protein product [Hordeum vulgare]	-70.185	0.47368	29418.6	266	49	30	8	5	12	15	0.8	5.30957	6	6
b88	b88.a5	b88.a5.a5	CBD09228.1	unnamed protein product [Hordeum vulgare]	-70.185	0.47368	29418.6	266	49	30	8	5	12	15	0.8	5.30957	6	6
b88	b88.a5	b88.a5.a6	XP_044981478.1	14-3-3-like protein GF14-D [Hordeum vulgare subsp. vulgare]	-70.185	0.47368	29418.6	266	49	30	8	5	12	15	0.8	5.30957	6	6
b88	b88.a6	b88.a6.a1	BAK02253.1	predicted protein [Hordeum vulgare subsp. vulgare]	-25.082	0.16279	29008.3	258	15	2	3	1	5	15	0.333333	1.15443	1	6
b89	b89.a1	b89.a1.a1	CAA62689.1	UDP-glucose pyrophosphorylase [Hordeum vulgare subsp. vulgare]	-147.424	0.63214	51612.2	473	113	113	21	21	25	26	0.961538	8.15247	4	6
b89	b89.a1	b89.a1.a2	KAE8781975.1	UTP--glucose-1-phosphate uridylyltransferase [Hordeum vulgare]	-147.424	0.63214	51612.2	473	113	113	21	21	25	26	0.961538	8.15247	4	6
b89	b89.a1	b89.a1.a3	XP_044984396.1	UTP--glucose-1-phosphate uridylyltransferase [Hordeum vulgare subsp. vulgare]	-147.424	0.63214	51612.2	473	113	113	21	21	25	26	0.961538	8.15247	4	6
b89	b89.a1	b89.a1.a4	sp|Q43772.1|UGPA_HORVU	RecName: Full=UTP--glucose-1-phosphate uridylyltransferase; AltName: Full=UDP-glucose pyrophosphorylase; Short=UDPGP; Short=UGPase	-147.424	0.63214	51612.2	473	113	113	21	21	25	26	0.961538	8.15247	4	6
b90	b90.a1	b90.a1.a1	CAJ01705.1	putative AdoMet synthase 4 [Hordeum vulgare subsp. vulgare]	-180.311	0.57323	43183.6	396	107	62	16	9	26	16	1.625	41.1697	6	6
b90	b90.a1	b90.a1.a2	KAE8809539.1	S-adenosylmethionine synthase 4 [Hordeum vulgare]	-180.311	0.57323	43130.5	396	107	62	16	9	26	17	1.52941	32.8386	6	6
b90	b90.a1	b90.a1.a3	XP_044955427.1	S-adenosylmethionine synthase 4 [Hordeum vulgare subsp. vulgare]	-180.311	0.57323	43130.5	396	107	62	16	9	26	17	1.52941	32.8386	6	6
b90	b90.a1	b90.a1.a4	XP_044955428.1	S-adenosylmethionine synthase 4 [Hordeum vulgare subsp. vulgare]	-180.311	0.57323	43130.5	396	107	62	16	9	26	17	1.52941	32.8386	6	6
b90	b90.a1	b90.a1.a5	XP_044955429.1	S-adenosylmethionine synthase 4 [Hordeum vulgare subsp. vulgare]	-180.311	0.57323	43130.5	396	107	62	16	9	26	17	1.52941	32.8386	6	6
b90	b90.a1	b90.a1.a6	sp|Q4LB21.1|METK4_HORVU	RecName: Full=S-adenosylmethionine synthase 4; Short=AdoMet synthase 4; AltName: Full=Methionine adenosyltransferase 4; Short=MAT 4	-180.311	0.57323	43183.6	396	107	62	16	9	26	16	1.625	41.1697	6	6
b90	b90.a2	b90.a2.a1	BAJ85976.1	predicted protein [Hordeum vulgare subsp. vulgare]	-160.222	0.57614	42800.6	394	96	26	16	4	21	17	1.23529	16.1907	9	6
b90	b90.a2	b90.a2.a2	BAJ92001.1	predicted protein [Hordeum vulgare subsp. vulgare]	-160.222	0.57614	42786.6	394	96	26	16	4	21	17	1.23529	16.1907	9	6
b90	b90.a2	b90.a2.a3	CAJ01702.1	putative AdoMet synthase 1 [Hordeum vulgare subsp. vulgare]	-160.222	0.57614	42786.6	394	96	26	16	4	21	17	1.23529	16.1907	9	6
b90	b90.a2	b90.a2.a4	CAJ01703.1	putative AdoMet synthase 2 [Hordeum vulgare subsp. vulgare]	-160.222	0.57614	42800.6	394	96	26	16	4	21	17	1.23529	16.1907	9	6
b90	b90.a2	b90.a2.a5	KAE8788600.1	putative AdoMet synthase 1 [Hordeum vulgare]	-160.222	0.57614	42786.6	394	96	26	16	4	21	17	1.23529	16.1907	9	6
b90	b90.a2	b90.a2.a6	KAE8807982.1	S-adenosylmethionine synthase 2 [Hordeum vulgare]	-160.222	0.57614	42800.6	394	96	26	16	4	21	17	1.23529	16.1907	9	6
b90	b90.a2	b90.a2.a7	XP_044955523.1	S-adenosylmethionine synthase 2 [Hordeum vulgare subsp. vulgare]	-160.222	0.57614	42800.6	394	96	26	16	4	21	17	1.23529	16.1907	9	6
b90	b90.a2	b90.a2.a8	XP_044955696.1	S-adenosylmethionine synthase 2-like [Hordeum vulgare subsp. vulgare]	-160.222	0.57614	42786.6	394	96	26	16	4	21	17	1.23529	16.1907	9	6
b90	b90.a2	b90.a2.a9	sp|Q4LB23.1|METK2_HORVU	RecName: Full=S-adenosylmethionine synthase 2; Short=AdoMet synthase 2; AltName: Full=Methionine adenosyltransferase 2; Short=MAT 2	-160.222	0.57614	42800.6	394	96	26	16	4	21	17	1.23529	16.1907	9	6
b90	b90.a3	b90.a3.a1	BAJ85492.1	predicted protein [Hordeum vulgare subsp. vulgare]	-162.679	0.57107	42738.7	394	83	18	17	6	21	17	1.23529	16.1907	5	6
b90	b90.a3	b90.a3.a2	CAJ01704.1	putative AdoMet synthase 3 [Hordeum vulgare subsp. vulgare]	-162.679	0.57107	42738.7	394	83	18	17	6	21	17	1.23529	16.1907	5	6
b90	b90.a3	b90.a3.a3	KAE8788604.1	S-adenosylmethionine synthase 3 [Hordeum vulgare]	-162.679	0.57107	42738.7	394	83	18	17	6	21	17	1.23529	16.1907	5	6
b90	b90.a3	b90.a3.a4	XP_044955393.1	S-adenosylmethionine synthase 3 [Hordeum vulgare subsp. vulgare]	-162.679	0.57107	42738.7	394	83	18	17	6	21	17	1.23529	16.1907	5	6
b90	b90.a3	b90.a3.a5	sp|Q4LB22.1|METK3_HORVU	RecName: Full=S-adenosylmethionine synthase 3; Short=AdoMet synthase 3; AltName: Full=Methionine adenosyltransferase 3; Short=MAT 3	-162.679	0.57107	42738.7	394	83	18	17	6	21	17	1.23529	16.1907	5	6
b91	b91.a1	b91.a1.a1	CAY35073.1	unnamed protein product [Hordeum vulgare]	-156.487	0.51641	49863.5	457	106	106	20	20	25	25	1	9	6	6
b91	b91.a1	b91.a1.a2	CBG18435.1	unnamed protein product [Hordeum vulgare]	-156.487	0.51641	49863.5	457	106	106	20	20	25	25	1	9	6	6
b91	b91.a1	b91.a1.a3	CBV31790.1	unnamed protein product [Hordeum vulgare]	-156.487	0.51641	49863.5	457	106	106	20	20	25	25	1	9	6	6
b91	b91.a1	b91.a1.a4	KAE8782676.1	Aspartate aminotransferase, chloroplastic [Hordeum vulgare]	-156.487	0.51641	49863.5	457	106	106	20	20	25	25	1	9	6	6
b91	b91.a1	b91.a1.a5	XP_044952413.1	aspartate aminotransferase, chloroplastic isoform X1 [Hordeum vulgare subsp. vulgare]	-156.487	0.51304	50133.6	460	106	106	20	20	25	25	1	9	6	6
b91	b91.a1	b91.a1.a6	XP_044952414.1	aspartate aminotransferase, chloroplastic isoform X2 [Hordeum vulgare subsp. vulgare]	-156.487	0.51528	49934.5	458	106	106	20	20	25	25	1	9	6	6
b92	b92.a1	b92.a1.a1	BAJ90391.1	predicted protein [Hordeum vulgare subsp. vulgare]	-195.723	0.67661	46319.8	436	104	16	18	2	25	20	1.25	16.7828	2	6
b92	b92.a1	b92.a1.a2	XP_044979358.1	monodehydroascorbate reductase 3, cytosolic [Hordeum vulgare subsp. vulgare]	-195.723	0.67661	46319.8	436	104	16	18	2	25	20	1.25	16.7828	2	6
b92	b92.a2	b92.a2.a1	KAE8817356.1	Monodehydroascorbate reductase [Hordeum vulgare]	-171.436	0.55417	51116.6	480	89	4	16	1	22	20	1.1	11.5893	1	6
b92	b92.a3	b92.a3.a1	KAE8771943.1	monodehydroasorbate reductase [Hordeum vulgare]	-76.5803	0.35402	46531.8	435	40	32	10	8	10	22	0.454545	1.84804	2	6
b92	b92.a3	b92.a3.a2	XP_044960114.1	monodehydroascorbate reductase 4, cytosolic [Hordeum vulgare subsp. vulgare]	-76.5803	0.35402	46531.8	435	40	32	10	8	10	22	0.454545	1.84804	2	6
b93	b93.a1	b93.a1.a1	ABE41789.1	glucose-6-phosphate isomerase [Hordeum vulgare]	-139.555	0.45855	62185.2	567	84	84	18	18	21	28	0.75	4.62341	3	6
b93	b93.a1	b93.a1.a2	BAJ88324.1	predicted protein [Hordeum vulgare subsp. vulgare]	-139.555	0.45855	62185.2	567	84	84	18	18	21	28	0.75	4.62341	3	6
b93	b93.a1	b93.a1.a3	XP_044981568.1	glucose-6-phosphate isomerase, cytosolic [Hordeum vulgare subsp. vulgare]	-139.555	0.45855	62185.2	567	84	84	18	18	21	28	0.75	4.62341	3	6
b94	b94.a1	b94.a1.a1	XP_044976185.1	carbamoyl-phosphate synthase large chain, chloroplastic [Hordeum vulgare subsp. vulgare]	-144.288	0.23891	127598	1172	83	83	19	19	22	46	0.478261	2.00788	1	6
b95	b95.a1	b95.a1.a1	KAE8817951.1	malate dehydrogenase 1, mitochondrial-like [Hordeum vulgare]	-121.386	0.64348	35803.8	345	72	60	12	10	21	9	2.33333	214.443	2	6
b95	b95.a1	b95.a1.a2	XP_044976503.1	malate dehydrogenase 1, mitochondrial-like [Hordeum vulgare subsp. vulgare]	-121.386	0.65294	35372.6	340	72	60	12	10	21	9	2.33333	214.443	2	6
b95	b95.a2	b95.a2.a1	BAJ85181.1	predicted protein [Hordeum vulgare subsp. vulgare]	-133.413	0.50435	35844.9	345	83	77	11	10	17	8	2.125	132.352	3	6
b95	b95.a2	b95.a2.a2	KAE8801002.1	malate dehydrogenase 1, mitochondrial-like [Hordeum vulgare]	-133.413	0.50435	35844.9	345	83	77	11	10	17	8	2.125	132.352	3	6
b95	b95.a2	b95.a2.a3	XP_044984173.1	malate dehydrogenase 1, mitochondrial-like [Hordeum vulgare subsp. vulgare]	-133.413	0.50435	35844.9	345	83	77	11	10	17	8	2.125	132.352	3	6
b95	b95.a3	b95.a3.a1	ALH06515.1	malate dehydrogenase [Hordeum vulgare]	-58.1707	0.25063	41149.8	395	28	22	6	5	6	17	0.352941	1.25393	3	6
b95	b95.a3	b95.a3.a2	BAJ95501.1	predicted protein [Hordeum vulgare subsp. vulgare]	-58.1707	0.25063	41148.8	395	28	22	6	5	6	17	0.352941	1.25393	3	6
b95	b95.a3	b95.a3.a3	XP_044957056.1	malate dehydrogenase, chloroplastic-like [Hordeum vulgare subsp. vulgare]	-58.1707	0.21336	48270.6	464	28	22	6	5	6	17	0.352941	1.25393	3	6
b96	b96.a1	b96.a1.a1	ABK79425.1	cytochrome f (chloroplast) [Hordeum vulgare subsp. vulgare]	-164.929	0.49062	35340.8	320	178	178	16	16	31	15	2.06667	115.591	33	6
b96	b96.a1	b96.a1.a2	AGP50767.1	cytochrome f (chloroplast) [Hordeum vulgare subsp. vulgare]	-164.929	0.49062	35340.8	320	178	178	16	16	31	15	2.06667	115.591	33	6
b96	b96.a1	b96.a1.a3	AGP50844.1	cytochrome f (chloroplast) [Hordeum vulgare subsp. spontaneum]	-164.929	0.49062	35340.8	320	178	178	16	16	31	15	2.06667	115.591	33	6
b96	b96.a1	b96.a1.a4	AGP50923.1	cytochrome f (chloroplast) [Hordeum vulgare subsp. spontaneum]	-164.929	0.49062	35340.8	320	178	178	16	16	31	15	2.06667	115.591	33	6
b96	b96.a1	b96.a1.a5	AMA20258.1	cytochrome f (chloroplast) [Hordeum vulgare subsp. vulgare]	-164.929	0.49062	35340.8	320	178	178	16	16	31	15	2.06667	115.591	33	6
b96	b96.a1	b96.a1.a6	ASD42731.1	cytochrome f (chloroplast) [Hordeum vulgare]	-164.929	0.49062	35340.8	320	178	178	16	16	31	15	2.06667	115.591	33	6
b96	b96.a1	b96.a1.a7	ASD42808.1	cytochrome f (chloroplast) [Hordeum vulgare]	-164.929	0.49062	35340.8	320	178	178	16	16	31	15	2.06667	115.591	33	6
b96	b96.a1	b96.a1.a8	QDA21811.1	cytochrome f (chloroplast) [Hordeum vulgare subsp. spontaneum]	-164.929	0.49062	35340.8	320	178	178	16	16	31	15	2.06667	115.591	33	6
b96	b96.a1	b96.a1.a9	QDA21894.1	cytochrome f (chloroplast) [Hordeum vulgare subsp. spontaneum]	-164.929	0.49062	35340.8	320	178	178	16	16	31	15	2.06667	115.591	33	6
b96	b96.a1	b96.a1.b10	QGL07114.1	PetA (chloroplast) [Hordeum vulgare subsp. spontaneum]	-164.929	0.49062	35340.8	320	178	178	16	16	31	15	2.06667	115.591	33	6
b96	b96.a1	b96.a1.b11	QGL07197.1	PetA (chloroplast) [Hordeum vulgare subsp. spontaneum]	-164.929	0.49062	35340.8	320	178	178	16	16	31	15	2.06667	115.591	33	6
b96	b96.a1	b96.a1.b12	QGL07280.1	PetA (chloroplast) [Hordeum vulgare subsp. spontaneum]	-164.929	0.49062	35340.8	320	178	178	16	16	31	15	2.06667	115.591	33	6
b96	b96.a1	b96.a1.b13	QGL07363.1	PetA (chloroplast) [Hordeum vulgare subsp. spontaneum]	-164.929	0.49062	35340.8	320	178	178	16	16	31	15	2.06667	115.591	33	6
b96	b96.a1	b96.a1.b14	QGL07446.1	PetA (chloroplast) [Hordeum vulgare subsp. spontaneum]	-164.929	0.49062	35340.8	320	178	178	16	16	31	15	2.06667	115.591	33	6
b96	b96.a1	b96.a1.b15	QGL07529.1	PetA (chloroplast) [Hordeum vulgare subsp. spontaneum]	-164.929	0.49062	35340.8	320	178	178	16	16	31	15	2.06667	115.591	33	6
b96	b96.a1	b96.a1.b16	QGL07612.1	PetA (chloroplast) [Hordeum vulgare subsp. spontaneum]	-164.929	0.49062	35340.8	320	178	178	16	16	31	15	2.06667	115.591	33	6
b96	b96.a1	b96.a1.b17	QGL07695.1	PetA (chloroplast) [Hordeum vulgare subsp. spontaneum]	-164.929	0.49062	35340.8	320	178	178	16	16	31	15	2.06667	115.591	33	6
b96	b96.a1	b96.a1.b18	QGL07778.1	PetA (chloroplast) [Hordeum vulgare subsp. spontaneum]	-164.929	0.49062	35340.8	320	178	178	16	16	31	15	2.06667	115.591	33	6
b96	b96.a1	b96.a1.b19	QGL07861.1	PetA (chloroplast) [Hordeum vulgare subsp. spontaneum]	-164.929	0.49062	35340.8	320	178	178	16	16	31	15	2.06667	115.591	33	6
b96	b96.a1	b96.a1.b20	QGL07944.1	PetA (chloroplast) [Hordeum vulgare subsp. vulgare]	-164.929	0.49062	35340.8	320	178	178	16	16	31	15	2.06667	115.591	33	6
b96	b96.a1	b96.a1.b21	QGL08027.1	PetA (chloroplast) [Hordeum vulgare subsp. vulgare]	-164.929	0.49062	35340.8	320	178	178	16	16	31	15	2.06667	115.591	33	6
b96	b96.a1	b96.a1.b22	QGL08110.1	PetA (chloroplast) [Hordeum vulgare subsp. vulgare]	-164.929	0.49062	35340.8	320	178	178	16	16	31	15	2.06667	115.591	33	6
b96	b96.a1	b96.a1.b23	QGL08193.1	PetA (chloroplast) [Hordeum vulgare subsp. vulgare]	-164.929	0.49062	35340.8	320	178	178	16	16	31	15	2.06667	115.591	33	6
b96	b96.a1	b96.a1.b24	QGL08276.1	PetA (chloroplast) [Hordeum vulgare subsp. vulgare]	-164.929	0.49062	35340.8	320	178	178	16	16	31	15	2.06667	115.591	33	6
b96	b96.a1	b96.a1.b25	QGL08359.1	PetA (chloroplast) [Hordeum vulgare subsp. vulgare]	-164.929	0.49062	35340.8	320	178	178	16	16	31	15	2.06667	115.591	33	6
b96	b96.a1	b96.a1.b26	QGL08442.1	PetA (chloroplast) [Hordeum vulgare subsp. vulgare]	-164.929	0.49062	35340.8	320	178	178	16	16	31	15	2.06667	115.591	33	6
b96	b96.a1	b96.a1.b27	QQL92779.1	cytochrome f (chloroplast) [Hordeum vulgare]	-164.929	0.49062	35340.8	320	178	178	16	16	31	15	2.06667	115.591	33	6
b96	b96.a1	b96.a1.b28	QXE40117.1	cytochrome f (chloroplast) [Hordeum vulgare f. agriocrithon]	-164.929	0.49062	35340.8	320	178	178	16	16	31	15	2.06667	115.591	33	6
b96	b96.a1	b96.a1.b29	QXE40200.1	cytochrome f (chloroplast) [Hordeum vulgare var. distichon]	-164.929	0.49062	35340.8	320	178	178	16	16	31	15	2.06667	115.591	33	6
b96	b96.a1	b96.a1.b30	YP_009649025.1	cytochrome f (chloroplast) [Hordeum vulgare subsp. spontaneum]	-164.929	0.49062	35340.8	320	178	178	16	16	31	15	2.06667	115.591	33	6
b96	b96.a1	b96.a1.b31	YP_010144438.1	cytochrome f (chloroplast) [Hordeum vulgare]	-164.929	0.49062	35340.8	320	178	178	16	16	31	15	2.06667	115.591	33	6
b96	b96.a1	b96.a1.b32	YP_874665.1	cytochrome f (chloroplast) [Hordeum vulgare subsp. vulgare]	-164.929	0.49062	35340.8	320	178	178	16	16	31	15	2.06667	115.591	33	6
b96	b96.a1	b96.a1.b33	sp|A1E9K3.1|CYF_HORVU	RecName: Full=Cytochrome f; Flags: Precursor	-164.929	0.49062	35340.8	320	178	178	16	16	31	15	2.06667	115.591	33	6
b97	b97.a1	b97.a1.a1	KAE8814634.1	ATP synthase subunit [Hordeum vulgare]	-102.016	0.36695	39680.9	357	169	169	15	15	27	16	1.6875	47.6968	2	6
b97	b97.a1	b97.a1.a2	XP_044965610.1	ATP synthase subunit gamma, chloroplastic [Hordeum vulgare subsp. vulgare]	-102.016	0.36695	39680.9	357	169	169	15	15	27	16	1.6875	47.6968	2	6
b98	b98.a1	b98.a1.a1	CAA39602.1	aspartic proteinase [Hordeum vulgare subsp. vulgare]	-190.605	0.57874	54191.4	508	125	125	18	18	26	20	1.3	18.9526	7	6
b98	b98.a1	b98.a1.a2	KAE8806867.1	Phytepsin [Hordeum vulgare]	-190.605	0.57874	54205.4	508	125	125	18	18	26	20	1.3	18.9526	7	6
b98	b98.a1	b98.a1.a3	XP_044983780.1	phytepsin [Hordeum vulgare subsp. vulgare]	-190.605	0.57874	54191.4	508	125	125	18	18	26	20	1.3	18.9526	7	6
b98	b98.a1	b98.a1.a4	pdb|1QDM|A	Chain A, PROPHYTEPSIN	-190.605	0.61506	51247.7	478	125	125	18	18	26	20	1.3	18.9526	7	6
b98	b98.a1	b98.a1.a5	pdb|1QDM|B	Chain B, PROPHYTEPSIN	-190.605	0.61506	51247.7	478	125	125	18	18	26	20	1.3	18.9526	7	6
b98	b98.a1	b98.a1.a6	pdb|1QDM|C	Chain C, PROPHYTEPSIN	-190.605	0.61506	51247.7	478	125	125	18	18	26	20	1.3	18.9526	7	6
b98	b98.a1	b98.a1.a7	sp|P42210.1|ASPR_HORVU	RecName: Full=Phytepsin; AltName: Full=Aspartic proteinase; Contains: RecName: Full=Phytepsin 32 kDa subunit; Contains: RecName: Full=Phytepsin 29 kDa subunit; Contains: RecName: Full=Phytepsin 16 kDa subunit; Contains: RecName: Full=Phytepsin 11 kDa subunit; Flags: Precursor	-190.605	0.57874	54191.4	508	125	125	18	18	26	20	1.3	18.9526	7	6
b99	b99.a1	b99.a1.a1	BAJ98333.1	predicted protein [Hordeum vulgare subsp. vulgare]	-167.569	0.69536	32279.5	302	118	118	17	17	25	16	1.5625	35.5174	3	6
b99	b99.a1	b99.a1.a2	BAK08008.1	predicted protein [Hordeum vulgare subsp. vulgare]	-167.569	0.69536	32279.5	302	118	118	17	17	25	16	1.5625	35.5174	3	6
b99	b99.a1	b99.a1.a3	XP_044950461.1	triosephosphate isomerase, chloroplastic [Hordeum vulgare subsp. vulgare]	-167.569	0.69536	32279.5	302	118	118	17	17	25	16	1.5625	35.5174	3	6
c100	c100.a1	c100.a1.a1	AFP72240.1	sucrose:fructan 6-fructosyltransferase [Hordeum vulgare subsp. vulgare]	-165.028	0.37198	68724.5	621	100	100	19	19	25	23	1.08696	11.2168	2	6
c100	c100.a1	c100.a1.a2	XP_044959223.1	sucrose:sucrose 1-fructosyltransferase-like [Hordeum vulgare subsp. vulgare]	-165.028	0.37198	68724.5	621	100	100	19	19	25	23	1.08696	11.2168	2	6
c101	c101.a1	c101.a1.a1	XP_044976783.1	protein PLASTID TRANSCRIPTIONALLY ACTIVE 16, chloroplastic [Hordeum vulgare subsp. vulgare]	-145.954	0.49398	52404.3	498	98	6	18	1	24	26	0.923077	7.37678	1	6
c101	c101.a2	c101.a2.a1	BAJ93967.1	predicted protein [Hordeum vulgare subsp. vulgare]	-150.283	0.49398	52405.3	498	97	5	18	1	24	26	0.923077	7.37678	1	6
c102	c102.a1	c102.a1.a1	KAE8796537.1	Glutamate-1-semialdehyde 2,1-aminomutase, chloroplastic [Hordeum vulgare]	-146.124	0.50628	59213	557	93	93	16	16	23	20	1.15	13.1254	2	6
c102	c102.a1	c102.a1.a2	XP_044956328.1	glutamate-1-semialdehyde 2,1-aminomutase, chloroplastic [Hordeum vulgare subsp. vulgare]	-146.124	0.60128	49534.3	469	93	93	16	16	23	16	1.4375	26.3842	2	6
c103	c103.a1	c103.a1.a1	XP_044980042.1	NADH dehydrogenase [ubiquinone] iron-sulfur protein 1, mitochondrial [Hordeum vulgare subsp. vulgare]	-147.827	0.3871	80161.7	744	87	87	19	19	20	29	0.689655	3.8939	1	6
c104	c104.a1	c104.a1.a1	CAA81231.1	alanine aminotransferase [Hordeum vulgare subsp. vulgare]	-130.42	0.54979	52844.1	482	81	81	16	16	21	18	1.16667	13.678	6	6
c104	c104.a1	c104.a1.a2	CAC60224.1	unnamed protein product [Hordeum vulgare]	-130.42	0.54979	52844.1	482	81	81	16	16	21	18	1.16667	13.678	6	6
c104	c104.a1	c104.a1.a3	CBF80199.1	unnamed protein product [Hordeum vulgare]	-130.42	0.54979	52844.1	482	81	81	16	16	21	18	1.16667	13.678	6	6
c104	c104.a1	c104.a1.a4	CBU99379.1	unnamed protein product [Hordeum vulgare]	-130.42	0.54979	52844.1	482	81	81	16	16	21	18	1.16667	13.678	6	6
c104	c104.a1	c104.a1.a5	XP_044963969.1	alanine aminotransferase 2 [Hordeum vulgare subsp. vulgare]	-130.42	0.54979	52844.1	482	81	81	16	16	21	18	1.16667	13.678	6	6
c104	c104.a1	c104.a1.a6	sp|P52894.1|ALA2_HORVU	RecName: Full=Alanine aminotransferase 2; Short=ALAAT-2; AltName: Full=Glutamate pyruvate transaminase 2; Short=GPT; AltName: Full=Glutamic--alanine transaminase 2; AltName: Full=Glutamic--pyruvic transaminase 2	-130.42	0.54979	52844.1	482	81	81	16	16	21	18	1.16667	13.678	6	6
c105	c105.a1	c105.a1.a1	BAK04705.1	predicted protein [Hordeum vulgare subsp. vulgare]	-128.547	0.51082	50641	462	76	76	18	18	22	26	0.846154	6.01704	3	6
c105	c105.a1	c105.a1.a2	KAE8816700.1	Geranylgeranyl diphosphate reductase, chloroplastic [Hordeum vulgare]	-128.547	0.51082	50653	462	76	76	18	18	22	26	0.846154	6.01704	3	6
c105	c105.a1	c105.a1.a3	XP_044951304.1	geranylgeranyl diphosphate reductase, chloroplastic [Hordeum vulgare subsp. vulgare]	-128.547	0.51082	50641	462	76	76	18	18	22	26	0.846154	6.01704	3	6
c106	c106.a1	c106.a1.a1	BAJ87691.1	predicted protein [Hordeum vulgare subsp. vulgare]	-112.477	0.3986	30724.8	286	369	369	11	11	25	12	2.08333	120.153	10	6
c106	c106.a1	c106.a1.a2	CAA44777.1	Precursor of CP29, core chlorophyll a/b binding (CAB) protein of photosystem II (PSII) [Hordeum vulgare subsp. vulgare]	-112.477	0.3986	30724.8	286	369	369	11	11	25	12	2.08333	120.153	10	6
c106	c106.a1	c106.a1.a3	CAW94047.1	unnamed protein product [Hordeum vulgare]	-112.477	0.3986	30724.8	286	369	369	11	11	25	12	2.08333	120.153	10	6
c106	c106.a1	c106.a1.a4	CAW99846.1	unnamed protein product [Hordeum vulgare]	-112.477	0.3986	30724.8	286	369	369	11	11	25	12	2.08333	120.153	10	6
c106	c106.a1	c106.a1.a5	CBC95948.1	unnamed protein product [Hordeum vulgare]	-112.477	0.3986	30724.8	286	369	369	11	11	25	12	2.08333	120.153	10	6
c106	c106.a1	c106.a1.a6	CBD03054.1	unnamed protein product [Hordeum vulgare]	-112.477	0.3986	30724.8	286	369	369	11	11	25	12	2.08333	120.153	10	6
c106	c106.a1	c106.a1.a7	CBD34234.1	unnamed protein product [Hordeum vulgare]	-112.477	0.3986	30724.8	286	369	369	11	11	25	12	2.08333	120.153	10	6
c106	c106.a1	c106.a1.a8	KAE8819928.1	Precursor of CP29, core chlorophyll a/b binding (CAB) protein of photosystem II (PSII) [Hordeum vulgare]	-112.477	0.3986	30724.8	286	369	369	11	11	25	12	2.08333	120.153	10	6
c106	c106.a1	c106.a1.a9	XP_044980465.1	chlorophyll a-b binding protein CP26, chloroplastic [Hordeum vulgare subsp. vulgare]	-112.477	0.3986	30724.8	286	369	369	11	11	25	12	2.08333	120.153	10	6
c106	c106.a1	c106.a1.b10	prf||1908428A	chlorophyll a/b-binding protein	-112.477	0.3986	30724.8	286	369	369	11	11	25	12	2.08333	120.153	10	6
c107	c107.a1	c107.a1.a1	KAE8777391.1	light-harvesting complex IIa protein [Hordeum vulgare]	-123.907	0.59441	31147	286	233	233	12	12	24	9	2.66667	463.159	2	6
c107	c107.a1	c107.a1.a2	XP_044965359.1	chlorophyll a-b binding protein CP29.2, chloroplastic-like [Hordeum vulgare subsp. vulgare]	-123.907	0.59441	31147	286	233	233	12	12	24	9	2.66667	463.159	2	6
c108	c108.a1	c108.a1.a1	BAJ99180.1	predicted protein [Hordeum vulgare subsp. vulgare]	-96.1458	0.54422	15447	147	137	137	8	8	22	5	4.4	25117.9	6	6
c108	c108.a1	c108.a1.a2	CAA68782.1	unnamed protein product [Hordeum vulgare]	-96.1458	0.54422	15447	147	137	137	8	8	22	5	4.4	25117.9	6	6
c108	c108.a1	c108.a1.a3	KAE8814844.1	Photosystem I reaction center subunit IV, chloroplastic [Hordeum vulgare]	-96.1458	0.54422	15447	147	137	137	8	8	22	5	4.4	25117.9	6	6
c108	c108.a1	c108.a1.a4	XP_044985764.1	photosystem I reaction center subunit IV, chloroplastic [Hordeum vulgare subsp. vulgare]	-96.1458	0.54422	15447	147	137	137	8	8	22	5	4.4	25117.9	6	6
c108	c108.a1	c108.a1.a5	prf||1413233A	10.8kD photosystem I protein	-96.1458	0.54422	15447	147	137	137	8	8	22	5	4.4	25117.9	6	6
c108	c108.a1	c108.a1.a6	sp|P13194.2|PSAE_HORVU	RecName: Full=Photosystem I reaction center subunit IV, chloroplastic; Short=PSI-E; AltName: Full=Photosystem I 10.8 kDa polypeptide; Flags: Precursor	-96.1458	0.54422	15447	147	137	137	8	8	22	5	4.4	25117.9	6	6
c109	c109.a1	c109.a1.a1	KAE8792816.1	protein TIC 62, chloroplastic [Hordeum vulgare]	-159.709	0.572	50356.3	500	138	138	18	18	25	16	1.5625	35.5174	1	6
c110	c110.a1	c110.a1.a1	BAJ90137.1	predicted protein [Hordeum vulgare subsp. vulgare]	-154.433	0.58559	35578.2	333	128	128	13	13	25	14	1.78571	60.054	4	6
c110	c110.a1	c110.a1.a2	BAK01368.1	predicted protein [Hordeum vulgare subsp. vulgare]	-154.433	0.58559	35578.2	333	128	128	13	13	25	14	1.78571	60.054	4	6
c110	c110.a1	c110.a1.a3	KAE8794882.1	cytosolic malate dehydrogenase [Hordeum vulgare]	-154.433	0.58559	35578.2	333	128	128	13	13	25	14	1.78571	60.054	4	6
c110	c110.a1	c110.a1.a4	XP_044970910.1	malate dehydrogenase, cytoplasmic [Hordeum vulgare subsp. vulgare]	-154.433	0.58559	35578.2	333	128	128	13	13	25	14	1.78571	60.054	4	6
c111	c111.a1	c111.a1.a1	AAF90200.1	chlorophyll a/b-binding protein precursor, partial [Hordeum vulgare]	-114.385	0.75439	25086.7	228	121	121	10	10	22	5	4.4	25117.9	5	6
c111	c111.a1	c111.a1.a2	BAJ85392.1	predicted protein [Hordeum vulgare subsp. vulgare]	-114.385	0.70204	26722.6	245	121	121	10	10	22	6	3.66667	4640.59	5	6
c111	c111.a1	c111.a1.a3	BAJ89800.1	predicted protein [Hordeum vulgare subsp. vulgare]	-114.385	0.70204	26722.6	245	121	121	10	10	22	6	3.66667	4640.59	5	6
c111	c111.a1	c111.a1.a4	KAE8771057.1	Chlorophyll a-b binding protein 1B-20, chloroplastic [Hordeum vulgare]	-114.385	0.70204	26722.6	245	121	121	10	10	22	6	3.66667	4640.59	5	6
c111	c111.a1	c111.a1.a5	XP_044948740.1	chlorophyll a-b binding protein 1B-20, chloroplastic [Hordeum vulgare subsp. vulgare]	-114.385	0.70204	26722.6	245	121	121	10	10	22	6	3.66667	4640.59	5	6
c112	c112.a1	c112.a1.a1	BAK02719.1	predicted protein [Hordeum vulgare subsp. vulgare]	-186.825	0.53861	52914.7	505	117	107	18	17	27	21	1.28571	18.307	2	6
c112	c112.a1	c112.a1.a2	XP_044958161.1	dihydrolipoyl dehydrogenase 1, mitochondrial-like [Hordeum vulgare subsp. vulgare]	-186.825	0.53861	52914.7	505	117	107	18	17	27	21	1.28571	18.307	2	6
c112	c112.a2	c112.a2.a1	BAK03695.1	predicted protein [Hordeum vulgare subsp. vulgare]	-137.111	0.46215	52769.5	502	78	68	15	14	20	24	0.833333	5.81292	2	6
c112	c112.a2	c112.a2.a2	XP_044965980.1	dihydrolipoyl dehydrogenase 1, mitochondrial-like [Hordeum vulgare subsp. vulgare]	-137.111	0.46215	52803.4	502	78	68	15	14	20	24	0.833333	5.81292	2	6
c113	c113.a1	c113.a1.a1	BAJ85136.1	predicted protein [Hordeum vulgare subsp. vulgare]	-148.594	0.55746	45809.3	409	114	82	19	12	24	21	1.14286	12.895	4	6
c113	c113.a1	c113.a1.a2	BAJ90352.1	predicted protein [Hordeum vulgare subsp. vulgare]	-148.594	0.55746	45837.3	409	114	82	19	12	24	21	1.14286	12.895	4	6
c113	c113.a1	c113.a1.a3	KAE8797962.1	putative Isocitrate dehydrogenase (NADP), chloroplastic [Hordeum vulgare]	-148.594	0.35294	70544	646	114	82	19	12	24	24	1	9	4	6
c113	c113.a1	c113.a1.a4	XP_044976526.1	cytosolic isocitrate dehydrogenase [NADP] [Hordeum vulgare subsp. vulgare]	-148.594	0.55746	45809.3	409	114	82	19	12	24	21	1.14286	12.895	4	6
c113	c113.a2	c113.a2.a1	KAE8806035.1	isocitrate dehydrogenase [Hordeum vulgare]	-76.6702	0.3113	52470.9	469	39	25	11	7	11	26	0.423077	1.64897	2	6
c113	c113.a2	c113.a2.a2	XP_044967131.1	isocitrate dehydrogenase [NADP]-like [Hordeum vulgare subsp. vulgare]	-76.6702	0.30672	53442.5	476	39	25	11	7	11	26	0.423077	1.64897	2	6
c113	c113.a3	c113.a3.a1	BAJ89315.1	predicted protein [Hordeum vulgare subsp. vulgare]	-27.2695	0.1715	46688.8	414	27	2	6	1	7	21	0.333333	1.15443	6	6
c113	c113.a3	c113.a3.a2	KAE8819873.1	cytosolic isocitrate dehydrogenase [Hordeum vulgare]	-27.2695	0.1715	46684.8	414	27	2	6	1	7	21	0.333333	1.15443	6	6
c113	c113.a3	c113.a3.a3	XP_044975628.1	isocitrate dehydrogenase [NADP]-like [Hordeum vulgare subsp. vulgare]	-27.2695	0.1715	46688.8	414	27	2	6	1	7	21	0.333333	1.15443	6	6
c113	c113.a3	c113.a3.a4	XP_044975629.1	isocitrate dehydrogenase [NADP]-like [Hordeum vulgare subsp. vulgare]	-27.2695	0.1715	46688.8	414	27	2	6	1	7	21	0.333333	1.15443	6	6
c113	c113.a3	c113.a3.a5	XP_044975630.1	isocitrate dehydrogenase [NADP]-like [Hordeum vulgare subsp. vulgare]	-27.2695	0.1715	46688.8	414	27	2	6	1	7	21	0.333333	1.15443	6	6
c113	c113.a3	c113.a3.a6	XP_044975631.1	isocitrate dehydrogenase [NADP]-like [Hordeum vulgare subsp. vulgare]	-27.2695	0.1715	46688.8	414	27	2	6	1	7	21	0.333333	1.15443	6	6
c114	c114.a1	c114.a1.a1	BAJ87275.1	predicted protein [Hordeum vulgare subsp. vulgare]	-173.585	0.52895	41458.7	380	109	61	16	9	25	16	1.5625	35.5174	1	6
c114	c114.a2	c114.a2.a1	BAJ97403.1	predicted protein [Hordeum vulgare subsp. vulgare]	-56.7417	0.20402	37453.1	348	43	14	5	2	9	18	0.5	2.16228	4	6
c114	c114.a2	c114.a2.a2	KAE8773258.1	putative L-ascorbate peroxidase 7, chloroplastic [Hordeum vulgare]	-56.7417	0.20402	37530	348	43	14	5	2	9	18	0.5	2.16228	4	6
c114	c114.a2	c114.a2.a3	XP_044966580.1	probable L-ascorbate peroxidase 7, chloroplastic [Hordeum vulgare subsp. vulgare]	-56.7417	0.20402	37534	348	43	14	5	2	9	18	0.5	2.16228	4	6
c114	c114.a2	c114.a2.a4	XP_044966581.1	probable L-ascorbate peroxidase 7, chloroplastic [Hordeum vulgare subsp. vulgare]	-56.7417	0.20402	37534	348	43	14	5	2	9	18	0.5	2.16228	4	6
c114	c114.a3	c114.a3.a1	XP_044985588.1	probable L-ascorbate peroxidase 6, chloroplastic/mitochondrial [Hordeum vulgare subsp. vulgare]	-73.8997	0.29841	34378.5	315	34	24	7	6	9	19	0.473684	1.97635	1	6
c114	c114.a4	c114.a4.a1	KAE8782653.1	thylakoid-bound ascorbate peroxidase [Hordeum vulgare]	-55.1349	0.19878	35216.9	327	37	6	6	1	8	9	0.888889	6.74264	1	6
c115	c115.a1	c115.a1.a1	BAJ85348.1	predicted protein [Hordeum vulgare subsp. vulgare]	-136.517	0.6087	46914	414	108	12	18	1	24	20	1.2	14.8489	5	6
c115	c115.a1	c115.a1.a2	BAJ89461.1	predicted protein [Hordeum vulgare subsp. vulgare]	-136.517	0.6087	46914.9	414	108	12	18	1	24	20	1.2	14.8489	5	6
c115	c115.a1	c115.a1.a3	CBD21803.1	unnamed protein product [Hordeum vulgare]	-136.517	0.6087	46914.9	414	108	12	18	1	24	20	1.2	14.8489	5	6
c115	c115.a1	c115.a1.a4	KAE8806788.1	Eukaryotic initiation factor 4A [Hordeum vulgare]	-136.517	0.6087	46914.9	414	108	12	18	1	24	20	1.2	14.8489	5	6
c115	c115.a1	c115.a1.a5	XP_044962540.1	eukaryotic initiation factor 4A [Hordeum vulgare subsp. vulgare]	-136.517	0.6087	46914.9	414	108	12	18	1	24	20	1.2	14.8489	5	6
c115	c115.a2	c115.a2.a1	CAV33603.1	unnamed protein product [Hordeum vulgare]	-132.383	0.6087	46954	414	103	7	18	1	23	20	1.15	13.1254	6	6
c115	c115.a2	c115.a2.a2	CAV33633.1	unnamed protein product [Hordeum vulgare]	-132.383	0.6087	46954	414	103	7	18	1	23	20	1.15	13.1254	6	6
c115	c115.a2	c115.a2.a3	CBD21767.1	unnamed protein product [Hordeum vulgare]	-132.383	0.6087	46954	414	103	7	18	1	23	20	1.15	13.1254	6	6
c115	c115.a2	c115.a2.a4	CBD21802.1	unnamed protein product [Hordeum vulgare]	-132.383	0.6087	46954	414	103	7	18	1	23	20	1.15	13.1254	6	6
c115	c115.a2	c115.a2.a5	KAE8787793.1	Eukaryotic initiation factor 4A-1 [Hordeum vulgare]	-132.383	0.6087	46954	414	103	7	18	1	23	20	1.15	13.1254	6	6
c115	c115.a2	c115.a2.a6	XP_044955491.1	eukaryotic initiation factor 4A-1 [Hordeum vulgare subsp. vulgare]	-132.383	0.6087	46954	414	103	7	18	1	23	20	1.15	13.1254	6	6
c115	c115.a3	c115.a3.a1	BAJ95254.1	predicted protein [Hordeum vulgare subsp. vulgare]	-26.0876	0.12864	46145.8	412	13	6	4	3	5	20	0.25	0.778279	2	6
c115	c115.a3	c115.a3.a2	XP_044950784.1	eukaryotic initiation factor 4A-III homolog B [Hordeum vulgare subsp. vulgare]	-26.0876	0.12864	46145.8	412	13	6	4	3	5	20	0.25	0.778279	2	6
c116	c116.a1	c116.a1.a1	KAE8817142.1	putative mitochondrial-processing peptidase subunit beta [Hordeum vulgare]	-103.425	0.38931	57747.4	524	103	103	17	17	23	27	0.851852	6.10971	2	6
c116	c116.a1	c116.a1.a2	XP_044982461.1	probable mitochondrial-processing peptidase subunit beta, mitochondrial [Hordeum vulgare subsp. vulgare]	-103.425	0.38491	58532.9	530	103	103	17	17	23	27	0.851852	6.10971	2	6
c117	c117.a1	c117.a1.a1	CAB86384.1	allene oxide synthase [Hordeum vulgare subsp. vulgare]	-141.013	0.43958	52696.3	480	97	68	16	11	22	25	0.88	6.58578	3	6
c117	c117.a1	c117.a1.a2	KAE8793433.1	allene oxide synthase [Hordeum vulgare]	-141.013	0.43958	52696.3	480	97	68	16	11	22	25	0.88	6.58578	3	6
c117	c117.a1	c117.a1.a3	XP_044982338.1	allene oxide synthase 2-like [Hordeum vulgare subsp. vulgare]	-141.013	0.43958	52696.3	480	97	68	16	11	22	25	0.88	6.58578	3	6
c117	c117.a2	c117.a2.a1	BAJ87344.1	predicted protein [Hordeum vulgare subsp. vulgare]	-76.0415	0.28131	53487	487	49	20	10	5	12	27	0.444444	1.78256	4	6
c117	c117.a2	c117.a2.a2	BAK05658.1	predicted protein [Hordeum vulgare subsp. vulgare]	-76.0415	0.28131	53487	487	49	20	10	5	12	27	0.444444	1.78256	4	6
c117	c117.a2	c117.a2.a3	KAE8793435.1	allene oxide synthase [Hordeum vulgare]	-76.0415	0.28131	53487	487	49	20	10	5	12	27	0.444444	1.78256	4	6
c117	c117.a2	c117.a2.a4	XP_044982339.1	allene oxide synthase 2-like [Hordeum vulgare subsp. vulgare]	-76.0415	0.28131	53487	487	49	20	10	5	12	27	0.444444	1.78256	4	6
c118	c118.a1	c118.a1.a1	BAJ89129.1	predicted protein, partial [Hordeum vulgare subsp. vulgare]	-147.555	0.38848	60171.2	538	94	94	17	17	22	30	0.733333	4.4117	3	6
c118	c118.a1	c118.a1.a2	KAE8803774.1	Trigger factor [Hordeum vulgare]	-147.555	0.39734	58960.6	526	94	94	17	17	22	29	0.758621	4.73615	3	6
c118	c118.a1	c118.a1.a3	XP_044960080.1	trigger factor-like protein TIG, Chloroplastic [Hordeum vulgare subsp. vulgare]	-147.555	0.39734	58960.6	526	94	94	17	17	22	29	0.758621	4.73615	3	6
c119	c119.a1	c119.a1.a1	BAF80308.1	chloroplastic glutathione reductase [Hordeum vulgare subsp. vulgare]	-164.262	0.46545	59215.6	550	91	91	19	19	22	23	0.956522	8.04736	2	6
c119	c119.a1	c119.a1.a2	XP_044982696.1	glutathione reductase, chloroplastic [Hordeum vulgare subsp. vulgare]	-164.262	0.46545	59215.6	550	91	91	19	19	22	23	0.956522	8.04736	2	6
c120	c120.a1	c120.a1.a1	KAE8796189.1	Protein tas [Hordeum vulgare]	-144.211	0.64198	45450.3	405	86	86	17	17	23	15	1.53333	33.1455	2	6
c120	c120.a1	c120.a1.a2	XP_044980401.1	protein tas-like [Hordeum vulgare subsp. vulgare]	-144.211	0.64198	45503.4	405	86	86	17	17	23	15	1.53333	33.1455	2	6
c121	c121.a1	c121.a1.a1	BAB62757.1	mitochondrial aldehyde dehydrogenase ALDH2 [Hordeum vulgare subsp. vulgare]	-142.987	0.36248	59301.8	549	83	83	18	18	20	19	1.05263	10.2884	6	6
c121	c121.a1	c121.a1.a2	BAJ86905.1	predicted protein [Hordeum vulgare subsp. vulgare]	-142.987	0.36248	59301.8	549	83	83	18	18	20	19	1.05263	10.2884	6	6
c121	c121.a1	c121.a1.a3	BAJ90704.1	predicted protein [Hordeum vulgare subsp. vulgare]	-142.987	0.36248	59301.8	549	83	83	18	18	20	19	1.05263	10.2884	6	6
c121	c121.a1	c121.a1.a4	CBK51349.1	unnamed protein product [Hordeum vulgare]	-142.987	0.36248	59301.8	549	83	83	18	18	20	19	1.05263	10.2884	6	6
c121	c121.a1	c121.a1.a5	KAE8805142.1	mitochondrial aldehyde dehydrogenase ALDH2 [Hordeum vulgare]	-142.987	0.36248	59301.8	549	83	83	18	18	20	19	1.05263	10.2884	6	6
c121	c121.a1	c121.a1.a6	XP_044962253.1	aldehyde dehydrogenase family 2 member B7, mitochondrial-like [Hordeum vulgare subsp. vulgare]	-142.987	0.36248	59301.8	549	83	83	18	18	20	19	1.05263	10.2884	6	6
c122	c122.a1	c122.a1.a1	KAE8781988.1	hypothetical protein D1007_44735 [Hordeum vulgare]	-132.898	0.30839	94020.2	882	81	81	18	18	19	47	0.404255	1.53662	3	6
c122	c122.a1	c122.a1.a2	XP_044984405.1	protein PLASTID MOVEMENT IMPAIRED 1 [Hordeum vulgare subsp. vulgare]	-132.898	0.30839	94020.2	882	81	81	18	18	19	47	0.404255	1.53662	3	6
c122	c122.a1	c122.a1.a3	XP_044984406.1	protein PLASTID MOVEMENT IMPAIRED 1 [Hordeum vulgare subsp. vulgare]	-132.898	0.30839	94020.2	882	81	81	18	18	19	47	0.404255	1.53662	3	6
c123	c123.a1	c123.a1.a1	XP_044975928.1	protein translocase subunit SECA1, chloroplastic isoform X1 [Hordeum vulgare subsp. vulgare]	-140.283	0.24835	119927	1063	77	77	19	19	22	56	0.392857	1.47091	2	6
c123	c123.a1	c123.a1.a2	XP_044975929.1	protein translocase subunit SECA1, chloroplastic isoform X2 [Hordeum vulgare subsp. vulgare]	-140.283	0.26506	112034	996	77	77	19	19	22	53	0.415094	1.60072	2	6
c124	c124.a1	c124.a1.a1	KAE8795610.1	adenylosuccinate synthetase 2, chloroplastic [Hordeum vulgare]	-123.781	0.40083	52580.3	484	75	60	15	13	19	24	0.791667	5.18966	2	6
c124	c124.a1	c124.a1.a2	XP_044979830.1	adenylosuccinate synthetase 2, chloroplastic [Hordeum vulgare subsp. vulgare]	-123.781	0.40083	52570.3	484	75	60	15	13	19	24	0.791667	5.18966	2	6
c124	c124.a2	c124.a2.a1	BAJ96279.1	predicted protein [Hordeum vulgare subsp. vulgare]	-63.2842	0.17418	52385.9	488	30	15	6	4	9	21	0.428571	1.6827	4	6
c124	c124.a2	c124.a2.a2	BAK06307.1	predicted protein [Hordeum vulgare subsp. vulgare]	-63.2842	0.17418	52385.9	488	30	15	6	4	9	21	0.428571	1.6827	4	6
c124	c124.a2	c124.a2.a3	KAE8802659.1	Adenylosuccinate synthetase, chloroplastic [Hordeum vulgare]	-63.2842	0.17418	52385.9	488	30	15	6	4	9	21	0.428571	1.6827	4	6
c124	c124.a2	c124.a2.a4	XP_044982792.1	adenylosuccinate synthetase, chloroplastic [Hordeum vulgare subsp. vulgare]	-63.2842	0.17418	52385.9	488	30	15	6	4	9	21	0.428571	1.6827	4	6
c125	c125.a1	c125.a1.a1	BAK08085.1	predicted protein [Hordeum vulgare subsp. vulgare]	-135.464	0.3475	71802.5	659	73	73	17	17	22	24	0.916667	7.25404	2	6
c125	c125.a1	c125.a1.a2	XP_044966690.1	zeaxanthin epoxidase, chloroplastic isoform X3 [Hordeum vulgare subsp. vulgare]	-135.464	0.3475	71802.5	659	73	73	17	17	22	24	0.916667	7.25404	2	6
c126	c126.a1	c126.a1.a1	XP_044964528.1	protein HIGH CHLOROPHYLL FLUORESCENCE PHENOTYPE 173, chloroplastic [Hordeum vulgare subsp. vulgare]	-153.396	0.47022	69197.8	638	74	74	17	17	22	28	0.785714	5.1054	1	6
c127	c127.a1	c127.a1.a1	XP_044968639.1	K(+) efflux antiporter 2, chloroplastic-like [Hordeum vulgare subsp. vulgare]	-124.347	0.22578	122950	1156	72	72	16	16	20	39	0.512821	2.25702	1	6
c128	c128.a1	c128.a1.a1	BAK02080.1	predicted protein [Hordeum vulgare subsp. vulgare]	-137.566	0.17325	145441	1368	68	8	16	3	19	44	0.431818	1.70283	2	6
c128	c128.a1	c128.a1.a2	XP_044985230.1	indole-3-acetaldehyde oxidase-like [Hordeum vulgare subsp. vulgare]	-137.566	0.17325	145407	1368	68	8	16	3	19	44	0.431818	1.70283	2	6
c128	c128.a2	c128.a2.a1	KAE8779271.1	putative aldehyde oxidase 2 [Hordeum vulgare]	-115.656	0.13962	145473	1368	61	1	14	1	15	43	0.348837	1.23274	1	6
c129	c129.a1	c129.a1.a1	QDH06145.1	chloroplast acetyl-CoA carboxylase [Hordeum vulgare]	-102.71	0.10948	255192	2311	51	51	19	19	19	108	0.175926	0.499429	4	6
c129	c129.a1	c129.a1.a2	QEO19140.1	chloroplast acetyl-CoA carboxylase [Hordeum vulgare subsp. vulgare]	-102.71	0.10948	255290	2311	51	51	19	19	19	108	0.175926	0.499429	4	6
c129	c129.a1	c129.a1.a3	QEO19141.1	chloroplast acetyl-CoA carboxylase [Hordeum vulgare]	-102.71	0.10948	255192	2311	51	51	19	19	19	108	0.175926	0.499429	4	6
c129	c129.a1	c129.a1.a4	XP_044964062.1	acetyl-CoA carboxylase 2-like [Hordeum vulgare subsp. vulgare]	-102.71	0.10948	255290	2311	51	51	19	19	19	108	0.175926	0.499429	4	6
c130	c130.a1	c130.a1.a1	BAJ85189.1	predicted protein [Hordeum vulgare subsp. vulgare]	-110.072	0.54118	27374.1	255	170	170	11	11	22	10	2.2	157.489	4	6
c130	c130.a1	c130.a1.a2	BAJ89706.1	predicted protein [Hordeum vulgare subsp. vulgare]	-110.072	0.54118	27374.1	255	170	170	11	11	22	10	2.2	157.489	4	6
c130	c130.a1	c130.a1.a3	BAK04677.1	predicted protein [Hordeum vulgare subsp. vulgare]	-110.072	0.54118	27374.1	255	170	170	11	11	22	10	2.2	157.489	4	6
c130	c130.a1	c130.a1.a4	XP_044966728.1	chlorophyll a-b binding protein CP24 10B, chloroplastic [Hordeum vulgare subsp. vulgare]	-110.072	0.54118	27374.1	255	170	170	11	11	22	10	2.2	157.489	4	6
c131	c131.a1	c131.a1.a1	AAL08496.1	ascorbate peroxidase [Hordeum vulgare subsp. vulgare]	-130.079	0.70703	27621.8	256	105	100	12	11	24	11	2.18182	150.991	9	6
c131	c131.a1	c131.a1.a2	CAW32546.1	unnamed protein product [Hordeum vulgare]	-130.079	0.70703	27621.8	256	105	100	12	11	24	11	2.18182	150.991	9	6
c131	c131.a1	c131.a1.a3	CAW75910.1	unnamed protein product [Hordeum vulgare]	-130.079	0.70703	27621.8	256	105	100	12	11	24	11	2.18182	150.991	9	6
c131	c131.a1	c131.a1.a4	CAW86648.1	unnamed protein product [Hordeum vulgare]	-130.079	0.70703	27621.8	256	105	100	12	11	24	11	2.18182	150.991	9	6
c131	c131.a1	c131.a1.a5	CBB98661.1	unnamed protein product [Hordeum vulgare]	-130.079	0.70703	27621.8	256	105	100	12	11	24	11	2.18182	150.991	9	6
c131	c131.a1	c131.a1.a6	CBC70282.1	unnamed protein product [Hordeum vulgare]	-130.079	0.70703	27621.8	256	105	100	12	11	24	11	2.18182	150.991	9	6
c131	c131.a1	c131.a1.a7	CBC89430.1	unnamed protein product [Hordeum vulgare]	-130.079	0.70703	27621.8	256	105	100	12	11	24	11	2.18182	150.991	9	6
c131	c131.a1	c131.a1.a8	CBD24543.1	unnamed protein product [Hordeum vulgare]	-130.079	0.70703	27621.8	256	105	100	12	11	24	11	2.18182	150.991	9	6
c131	c131.a1	c131.a1.a9	XP_044964157.1	L-ascorbate peroxidase 2, cytosolic [Hordeum vulgare subsp. vulgare]	-130.079	0.70703	27621.8	256	105	100	12	11	24	11	2.18182	150.991	9	6
c131	c131.a2	c131.a2.a1	CAA06996.1	ascorbate peroxidase [Hordeum vulgare subsp. vulgare]	-53.4602	0.388	27418	250	32	27	7	6	8	13	0.615385	3.12463	11	6
c131	c131.a2	c131.a2.a2	CAW32456.1	unnamed protein product [Hordeum vulgare]	-53.4602	0.388	27418	250	32	27	7	6	8	13	0.615385	3.12463	11	6
c131	c131.a2	c131.a2.a3	CAW75820.1	unnamed protein product [Hordeum vulgare]	-53.4602	0.388	27418	250	32	27	7	6	8	13	0.615385	3.12463	11	6
c131	c131.a2	c131.a2.a4	CAW86440.1	unnamed protein product [Hordeum vulgare]	-53.4602	0.388	27418	250	32	27	7	6	8	13	0.615385	3.12463	11	6
c131	c131.a2	c131.a2.a5	CBB98571.1	unnamed protein product [Hordeum vulgare]	-53.4602	0.388	27418	250	32	27	7	6	8	13	0.615385	3.12463	11	6
c131	c131.a2	c131.a2.a6	CBC70100.1	unnamed protein product [Hordeum vulgare]	-53.4602	0.388	27418	250	32	27	7	6	8	13	0.615385	3.12463	11	6
c131	c131.a2	c131.a2.a7	CBC89248.1	unnamed protein product [Hordeum vulgare]	-53.4602	0.388	27418	250	32	27	7	6	8	13	0.615385	3.12463	11	6
c131	c131.a2	c131.a2.a8	CBD24453.1	unnamed protein product [Hordeum vulgare]	-53.4602	0.388	27418	250	32	27	7	6	8	13	0.615385	3.12463	11	6
c131	c131.a2	c131.a2.a9	CBD31501.1	unnamed protein product [Hordeum vulgare]	-53.4602	0.388	27418	250	32	27	7	6	8	13	0.615385	3.12463	11	6
c131	c131.a2	c131.a2.b10	KAE8792636.1	ascorbate peroxidase [Hordeum vulgare]	-53.4602	0.25867	42013.1	375	32	27	7	6	8	15	0.533333	2.41455	11	6
c131	c131.a2	c131.a2.b11	XP_044981934.1	L-ascorbate peroxidase 1, cytosolic [Hordeum vulgare subsp. vulgare]	-53.4602	0.388	27446	250	32	27	7	6	8	13	0.615385	3.12463	11	6
c132	c132.a1	c132.a1.a1	XP_044951676.1	2-methylene-furan-3-one reductase-like [Hordeum vulgare subsp. vulgare]	-130.507	0.54308	39671.9	383	104	24	14	3	23	20	1.15	13.1254	1	6
c132	c132.a2	c132.a2.a1	KAE8807418.1	Quinone oxidoreductase-like protein [Hordeum vulgare]	-102.12	0.56774	32679.5	310	81	1	12	1	19	16	1.1875	14.3993	1	6
c133	c133.a1	c133.a1.a1	BAK06780.1	predicted protein [Hordeum vulgare subsp. vulgare]	-138.258	0.73913	26762	253	103	103	14	14	22	10	2.2	157.489	6	6
c133	c133.a1	c133.a1.a2	BAK08156.1	predicted protein [Hordeum vulgare subsp. vulgare]	-138.258	0.73913	26762	253	103	103	14	14	22	10	2.2	157.489	6	6
c133	c133.a1	c133.a1.a3	CBG02745.1	unnamed protein product [Hordeum vulgare]	-138.258	0.73913	26762	253	103	103	14	14	22	10	2.2	157.489	6	6
c133	c133.a1	c133.a1.a4	CBV16265.1	unnamed protein product [Hordeum vulgare]	-138.258	0.73913	26762	253	103	103	14	14	22	10	2.2	157.489	6	6
c133	c133.a1	c133.a1.a5	KAE8768021.1	Triosephosphate isomerase, cytosolic [Hordeum vulgare]	-138.258	0.73913	26762	253	103	103	14	14	22	10	2.2	157.489	6	6
c133	c133.a1	c133.a1.a6	XP_044974738.1	triosephosphate isomerase, cytosolic [Hordeum vulgare subsp. vulgare]	-138.258	0.73913	26762	253	103	103	14	14	22	10	2.2	157.489	6	6
c134	c134.a1	c134.a1.a1	KAE8798203.1	ATP synthase delta chain, chloroplastic-like [Hordeum vulgare]	-107.963	0.5743	26551.6	249	102	6	11	1	22	9	2.44444	277.256	3	6
c134	c134.a1	c134.a1.a2	XP_044952623.1	ATP synthase delta chain, chloroplastic-like [Hordeum vulgare subsp. vulgare]	-107.963	0.5743	26551.6	249	102	6	11	1	22	9	2.44444	277.256	3	6
c134	c134.a1	c134.a1.a3	XP_044952624.1	ATP synthase delta chain, chloroplastic-like [Hordeum vulgare subsp. vulgare]	-107.963	0.5743	26551.6	249	102	6	11	1	22	9	2.44444	277.256	3	6
c134	c134.a2	c134.a2.a1	BAJ86280.1	predicted protein [Hordeum vulgare subsp. vulgare]	-107.705	0.5743	26581.7	249	97	1	11	1	21	9	2.33333	214.443	6	6
c134	c134.a2	c134.a2.a2	BAJ87091.1	predicted protein [Hordeum vulgare subsp. vulgare]	-107.705	0.5743	26581.7	249	97	1	11	1	21	9	2.33333	214.443	6	6
c134	c134.a2	c134.a2.a3	BAJ89221.1	predicted protein [Hordeum vulgare subsp. vulgare]	-107.705	0.5743	26581.7	249	97	1	11	1	21	9	2.33333	214.443	6	6
c134	c134.a2	c134.a2.a4	BAJ90750.1	predicted protein [Hordeum vulgare subsp. vulgare]	-107.705	0.5743	26581.7	249	97	1	11	1	21	9	2.33333	214.443	6	6
c134	c134.a2	c134.a2.a5	BAJ93027.1	predicted protein [Hordeum vulgare subsp. vulgare]	-107.705	0.5743	26581.7	249	97	1	11	1	21	9	2.33333	214.443	6	6
c134	c134.a2	c134.a2.a6	BAJ97499.1	predicted protein [Hordeum vulgare subsp. vulgare]	-107.705	0.5743	26623.7	249	97	1	11	1	21	10	2.1	124.893	6	6
c135	c135.a1	c135.a1.a1	BAJ92668.1	predicted protein [Hordeum vulgare subsp. vulgare]	-156.606	0.51025	54061.5	488	102	95	16	15	23	21	1.09524	11.452	2	6
c135	c135.a1	c135.a1.a2	XP_044974395.1	glutamate decarboxylase-like isoform X2 [Hordeum vulgare subsp. vulgare]	-156.606	0.51025	54061.5	488	102	95	16	15	23	21	1.09524	11.452	2	6
c135	c135.a2	c135.a2.a1	KAE8795550.1	Glutamate decarboxylase 1 [Hordeum vulgare]	-124.517	0.42222	55741	495	77	70	13	12	18	22	0.818182	5.57933	2	6
c135	c135.a2	c135.a2.a2	XP_044980106.1	glutamate decarboxylase 1-like [Hordeum vulgare subsp. vulgare]	-124.517	0.42222	55741	495	77	70	13	12	18	22	0.818182	5.57933	2	6
c136	c136.a1	c136.a1.a1	XP_044957090.1	peptidyl-prolyl cis-trans isomerase, chloroplastic isoform X1 [Hordeum vulgare subsp. vulgare]	-141.221	0.48227	46481.8	423	101	101	16	16	20	19	1.05263	10.2884	1	6
c137	c137.a1	c137.a1.a1	KAE8776499.1	4-hydroxy-3-methylbut-2-en-1-yl diphosphate synthase (ferredoxin), chloroplastic [Hordeum vulgare]	-139.44	0.34274	82164.1	744	92	92	18	18	22	37	0.594595	2.93183	2	6
c137	c137.a1	c137.a1.a2	XP_044951262.1	4-hydroxy-3-methylbut-2-en-1-yl diphosphate synthase (ferredoxin), chloroplastic [Hordeum vulgare subsp. vulgare]	-139.44	0.34274	82164.1	744	92	92	18	18	22	37	0.594595	2.93183	2	6
c138	c138.a1	c138.a1.a1	KAE8796485.1	Adenosine kinase 2 [Hordeum vulgare]	-138.684	0.62209	37148.8	344	91	91	16	16	22	13	1.69231	48.2388	2	6
c138	c138.a1	c138.a1.a2	XP_044955650.1	adenosine kinase 1 [Hordeum vulgare subsp. vulgare]	-138.684	0.62209	37148.8	344	91	91	16	16	22	13	1.69231	48.2388	2	6
c139	c139.a1	c139.a1.a1	AKZ17608.1	UDP-arabinose mutase 1 [Hordeum vulgare]	-121.654	0.66038	41682.9	371	85	73	15	12	21	19	1.10526	11.7427	2	6
c139	c139.a1	c139.a1.a2	XP_044981377.1	UDP-arabinopyranose mutase 1 [Hordeum vulgare subsp. vulgare]	-121.654	0.66038	41682.9	371	85	73	15	12	21	19	1.10526	11.7427	2	6
c139	c139.a2	c139.a2.a1	AKZ17610.1	UDP-arabinose mutase 3 [Hordeum vulgare]	-25.7243	0.21629	40474.3	356	17	5	6	3	6	18	0.333333	1.15443	3	6
c139	c139.a2	c139.a2.a2	KAE8807891.1	UDP-arabinose mutase 3 [Hordeum vulgare]	-25.7243	0.21629	40506.3	356	17	5	6	3	6	18	0.333333	1.15443	3	6
c139	c139.a2	c139.a2.a3	XP_044977131.1	UDP-arabinopyranose mutase 1-like [Hordeum vulgare subsp. vulgare]	-25.7243	0.21629	40506.3	356	17	5	6	3	6	18	0.333333	1.15443	3	6
c140	c140.a1	c140.a1.a1	BAJ89139.1	predicted protein [Hordeum vulgare subsp. vulgare]	-134.614	0.29354	92945.1	821	78	78	17	17	18	25	0.72	4.24807	2	6
c140	c140.a1	c140.a1.a2	XP_044982180.1	V-type proton ATPase subunit a3-like [Hordeum vulgare subsp. vulgare]	-134.614	0.29354	92945.1	821	78	78	17	17	18	25	0.72	4.24807	2	6
c141	c141.a1	c141.a1.a1	BAJ91879.1	predicted protein, partial [Hordeum vulgare subsp. vulgare]	-122.848	0.34309	64929.2	615	75	75	18	18	20	21	0.952381	7.96151	3	6
c141	c141.a1	c141.a1.a2	BAJ98664.1	predicted protein, partial [Hordeum vulgare subsp. vulgare]	-122.848	0.34421	64622	613	75	75	18	18	20	20	1	9	3	6
c141	c141.a1	c141.a1.a3	XP_044974087.1	uncharacterized protein LOC123442026 [Hordeum vulgare subsp. vulgare]	-122.848	0.1664	138852	1268	75	75	18	18	20	51	0.392157	1.46693	3	6
c142	c142.a1	c142.a1.a1	BAJ91248.1	predicted protein [Hordeum vulgare subsp. vulgare]	-119.029	0.31813	86865.7	811	72	72	17	17	19	37	0.513514	2.26222	4	6
c142	c142.a1	c142.a1.a2	BAJ97575.1	predicted protein [Hordeum vulgare subsp. vulgare]	-119.029	0.31813	86865.7	811	72	72	17	17	19	37	0.513514	2.26222	4	6
c142	c142.a1	c142.a1.a3	KAE8808315.1	protein TOC75, chloroplastic [Hordeum vulgare]	-119.029	0.31891	86751.7	809	72	72	17	17	19	37	0.513514	2.26222	4	6
c142	c142.a1	c142.a1.a4	XP_044982034.1	protein TOC75, chloroplastic [Hordeum vulgare subsp. vulgare]	-119.029	0.31813	86865.7	811	72	72	17	17	19	37	0.513514	2.26222	4	6
c143	c143.a1	c143.a1.a1	AAA70344.1	disulfide isomerase [Hordeum vulgare subsp. vulgare]	-119.599	0.46979	56427.8	513	71	71	17	17	21	25	0.84	5.91831	6	6
c143	c143.a1	c143.a1.a2	AAA70345.1	disulfide isomerase [Hordeum vulgare subsp. vulgare]	-119.599	0.46979	56427.8	513	71	71	17	17	21	25	0.84	5.91831	6	6
c143	c143.a1	c143.a1.a3	BAJ89205.1	predicted protein [Hordeum vulgare subsp. vulgare]	-119.599	0.46979	56393.8	513	71	71	17	17	21	25	0.84	5.91831	6	6
c143	c143.a1	c143.a1.a4	KAE8821170.1	Protein disulfide-isomerase [Hordeum vulgare]	-119.599	0.46979	56393.8	513	71	71	17	17	21	25	0.84	5.91831	6	6
c143	c143.a1	c143.a1.a5	XP_044980566.1	protein disulfide-isomerase [Hordeum vulgare subsp. vulgare]	-119.599	0.46979	56393.8	513	71	71	17	17	21	25	0.84	5.91831	6	6
c143	c143.a1	c143.a1.a6	sp|P80284.2|PDI_HORVU	RecName: Full=Protein disulfide-isomerase; Short=PDI; AltName: Full=Endosperm protein E-1; Flags: Precursor	-119.599	0.46979	56427.8	513	71	71	17	17	21	25	0.84	5.91831	6	6
c144	c144.a1	c144.a1.a1	KAE8796787.1	putative D-cysteine desulfhydrase 1, mitochondrial [Hordeum vulgare]	-128.064	0.46632	41422.4	386	66	66	16	16	21	14	1.5	30.6228	1	6
c145	c145.a1	c145.a1.a1	AAA84046.1	herbicide-binding protein (chloroplast) [Hordeum vulgare]	-82.6066	0.29745	38879.5	353	263	263	10	10	25	10	2.5	315.228	66	6
c145	c145.a1	c145.a1.a2	ABK79393.1	photosystem II protein D1 (chloroplast) [Hordeum vulgare subsp. vulgare]	-82.6066	0.29745	38879.5	353	263	263	10	10	25	10	2.5	315.228	66	6
c145	c145.a1	c145.a1.a3	AGP50735.1	photosystem II protein D1 (chloroplast) [Hordeum vulgare subsp. vulgare]	-82.6066	0.29745	38879.5	353	263	263	10	10	25	10	2.5	315.228	66	6
c145	c145.a1	c145.a1.a4	AGP50811.1	photosystem II protein D1 (chloroplast) [Hordeum vulgare subsp. spontaneum]	-82.6066	0.29745	38879.5	353	263	263	10	10	25	10	2.5	315.228	66	6
c145	c145.a1	c145.a1.a5	AGP50891.1	photosystem II protein D1 (chloroplast) [Hordeum vulgare subsp. spontaneum]	-82.6066	0.29745	38879.5	353	263	263	10	10	25	10	2.5	315.228	66	6
c145	c145.a1	c145.a1.a6	AMA20226.1	photosystem II protein D1 (chloroplast) [Hordeum vulgare subsp. vulgare]	-82.6066	0.29745	38879.5	353	263	263	10	10	25	10	2.5	315.228	66	6
c145	c145.a1	c145.a1.a7	CAA30400.1	unnamed protein product (chloroplast) [Hordeum vulgare]	-82.6066	0.29745	38879.5	353	263	263	10	10	25	10	2.5	315.228	66	6
c145	c145.a1	c145.a1.a8	CAA30763.1	psbA protein (AA 1-353) (chloroplast) [Hordeum vulgare subsp. vulgare]	-82.6066	0.29745	38879.5	353	263	263	10	10	25	10	2.5	315.228	66	6
c145	c145.a1	c145.a1.a9	KAE8766192.1	photosystem II protein D1 [Hordeum vulgare]	-82.6066	0.29745	38879.5	353	263	263	10	10	25	10	2.5	315.228	66	6
c145	c145.a1	c145.a1.b10	KAE8766196.1	photosystem II protein D1 [Hordeum vulgare]	-82.6066	0.29745	38879.5	353	263	263	10	10	25	10	2.5	315.228	66	6
c145	c145.a1	c145.a1.b11	KAE8766214.1	photosystem II protein D1 [Hordeum vulgare]	-82.6066	0.29745	38879.5	353	263	263	10	10	25	10	2.5	315.228	66	6
c145	c145.a1	c145.a1.b12	KAE8766252.1	photosystem II protein D1 [Hordeum vulgare]	-82.6066	0.29745	38879.5	353	263	263	10	10	25	10	2.5	315.228	66	6
c145	c145.a1	c145.a1.b13	KAE8766344.1	photosystem II protein D1 [Hordeum vulgare]	-82.6066	0.29745	38909.5	353	263	263	10	10	25	10	2.5	315.228	66	6
c145	c145.a1	c145.a1.b14	QDA21779.1	photosystem II protein D1 (chloroplast) [Hordeum vulgare subsp. spontaneum]	-82.6066	0.29745	38879.5	353	263	263	10	10	25	10	2.5	315.228	66	6
c145	c145.a1	c145.a1.b15	QDA21862.1	photosystem II protein D1 (chloroplast) [Hordeum vulgare subsp. spontaneum]	-82.6066	0.29745	38879.5	353	263	263	10	10	25	10	2.5	315.228	66	6
c145	c145.a1	c145.a1.b16	QGL07082.1	PsbA (chloroplast) [Hordeum vulgare subsp. spontaneum]	-82.6066	0.29745	38879.5	353	263	263	10	10	25	10	2.5	315.228	66	6
c145	c145.a1	c145.a1.b17	QGL07165.1	PsbA (chloroplast) [Hordeum vulgare subsp. spontaneum]	-82.6066	0.29745	38879.5	353	263	263	10	10	25	10	2.5	315.228	66	6
c145	c145.a1	c145.a1.b18	QGL07248.1	PsbA (chloroplast) [Hordeum vulgare subsp. spontaneum]	-82.6066	0.29745	38879.5	353	263	263	10	10	25	10	2.5	315.228	66	6
c145	c145.a1	c145.a1.b19	QGL07331.1	PsbA (chloroplast) [Hordeum vulgare subsp. spontaneum]	-82.6066	0.29745	38879.5	353	263	263	10	10	25	10	2.5	315.228	66	6
c145	c145.a1	c145.a1.b20	QGL07414.1	PsbA (chloroplast) [Hordeum vulgare subsp. spontaneum]	-82.6066	0.29745	38879.5	353	263	263	10	10	25	10	2.5	315.228	66	6
c145	c145.a1	c145.a1.b21	QGL07497.1	PsbA (chloroplast) [Hordeum vulgare subsp. spontaneum]	-82.6066	0.29745	38879.5	353	263	263	10	10	25	10	2.5	315.228	66	6
c145	c145.a1	c145.a1.b22	QGL07580.1	PsbA (chloroplast) [Hordeum vulgare subsp. spontaneum]	-82.6066	0.29745	38879.5	353	263	263	10	10	25	10	2.5	315.228	66	6
c145	c145.a1	c145.a1.b23	QGL07663.1	PsbA (chloroplast) [Hordeum vulgare subsp. spontaneum]	-82.6066	0.29745	38879.5	353	263	263	10	10	25	10	2.5	315.228	66	6
c145	c145.a1	c145.a1.b24	QGL07746.1	PsbA (chloroplast) [Hordeum vulgare subsp. spontaneum]	-82.6066	0.29745	38879.5	353	263	263	10	10	25	10	2.5	315.228	66	6
c145	c145.a1	c145.a1.b25	QGL07829.1	PsbA (chloroplast) [Hordeum vulgare subsp. spontaneum]	-82.6066	0.29745	38879.5	353	263	263	10	10	25	10	2.5	315.228	66	6
c145	c145.a1	c145.a1.b26	QGL07912.1	PsbA (chloroplast) [Hordeum vulgare subsp. vulgare]	-82.6066	0.29745	38879.5	353	263	263	10	10	25	10	2.5	315.228	66	6
c145	c145.a1	c145.a1.b27	QGL07995.1	PsbA (chloroplast) [Hordeum vulgare subsp. vulgare]	-82.6066	0.29745	38879.5	353	263	263	10	10	25	10	2.5	315.228	66	6
c145	c145.a1	c145.a1.b28	QGL08078.1	PsbA (chloroplast) [Hordeum vulgare subsp. vulgare]	-82.6066	0.29745	38879.5	353	263	263	10	10	25	10	2.5	315.228	66	6
c145	c145.a1	c145.a1.b29	QGL08161.1	PsbA (chloroplast) [Hordeum vulgare subsp. vulgare]	-82.6066	0.29745	38879.5	353	263	263	10	10	25	10	2.5	315.228	66	6
c145	c145.a1	c145.a1.b30	QGL08244.1	PsbA (chloroplast) [Hordeum vulgare subsp. vulgare]	-82.6066	0.29745	38879.5	353	263	263	10	10	25	10	2.5	315.228	66	6
c145	c145.a1	c145.a1.b31	QGL08327.1	PsbA (chloroplast) [Hordeum vulgare subsp. vulgare]	-82.6066	0.29745	38879.5	353	263	263	10	10	25	10	2.5	315.228	66	6
c145	c145.a1	c145.a1.b32	QGL08410.1	PsbA (chloroplast) [Hordeum vulgare subsp. vulgare]	-82.6066	0.29745	38879.5	353	263	263	10	10	25	10	2.5	315.228	66	6
c145	c145.a1	c145.a1.b33	QQL92789.1	photosystem II protein D1 (chloroplast) [Hordeum vulgare]	-82.6066	0.29745	38879.5	353	263	263	10	10	25	10	2.5	315.228	66	6
c145	c145.a1	c145.a1.b34	QXE40085.1	photosystem II protein D1 (chloroplast) [Hordeum vulgare f. agriocrithon]	-82.6066	0.29745	38879.5	353	263	263	10	10	25	10	2.5	315.228	66	6
c145	c145.a1	c145.a1.b35	QXE40168.1	photosystem II protein D1 (chloroplast) [Hordeum vulgare var. distichon]	-82.6066	0.29745	38879.5	353	263	263	10	10	25	10	2.5	315.228	66	6
c145	c145.a1	c145.a1.b36	XP_044948597.1	photosystem II protein D1-like [Hordeum vulgare subsp. vulgare]	-82.6066	0.29745	38909.5	353	263	263	10	10	25	10	2.5	315.228	66	6
c145	c145.a1	c145.a1.b37	XP_044962918.1	photosystem II protein D1 [Hordeum vulgare subsp. vulgare]	-82.6066	0.29745	38879.5	353	263	263	10	10	25	10	2.5	315.228	66	6
c145	c145.a1	c145.a1.b38	XP_044962955.1	photosystem II protein D1 [Hordeum vulgare subsp. vulgare]	-82.6066	0.29745	38879.5	353	263	263	10	10	25	10	2.5	315.228	66	6
c145	c145.a1	c145.a1.b39	XP_044963007.1	photosystem II protein D1 [Hordeum vulgare subsp. vulgare]	-82.6066	0.29745	38879.5	353	263	263	10	10	25	10	2.5	315.228	66	6
c145	c145.a1	c145.a1.b40	XP_044963020.1	photosystem II protein D1 [Hordeum vulgare subsp. vulgare]	-82.6066	0.29745	38879.5	353	263	263	10	10	25	10	2.5	315.228	66	6
c145	c145.a1	c145.a1.b41	XP_044963063.1	photosystem II protein D1 [Hordeum vulgare subsp. vulgare]	-82.6066	0.29745	38879.5	353	263	263	10	10	25	10	2.5	315.228	66	6
c145	c145.a1	c145.a1.b42	XP_044963100.1	photosystem II protein D1 [Hordeum vulgare subsp. vulgare]	-82.6066	0.29745	38879.5	353	263	263	10	10	25	10	2.5	315.228	66	6
c145	c145.a1	c145.a1.b43	XP_044963137.1	photosystem II protein D1-like [Hordeum vulgare subsp. vulgare]	-82.6066	0.29745	38849.5	353	263	263	10	10	25	9	2.77778	598.484	66	6
c145	c145.a1	c145.a1.b44	XP_044963189.1	photosystem II protein D1 [Hordeum vulgare subsp. vulgare]	-82.6066	0.29745	38879.5	353	263	263	10	10	25	10	2.5	315.228	66	6
c145	c145.a1	c145.a1.b45	XP_044963201.1	photosystem II protein D1 [Hordeum vulgare subsp. vulgare]	-82.6066	0.29745	38879.5	353	263	263	10	10	25	10	2.5	315.228	66	6
c145	c145.a1	c145.a1.b46	XP_044963384.1	photosystem II protein D1 [Hordeum vulgare subsp. vulgare]	-82.6066	0.29745	38879.5	353	263	263	10	10	25	10	2.5	315.228	66	6
c145	c145.a1	c145.a1.b47	XP_044963412.1	photosystem II protein D1 [Hordeum vulgare subsp. vulgare]	-82.6066	0.29745	38879.5	353	263	263	10	10	25	10	2.5	315.228	66	6
c145	c145.a1	c145.a1.b48	XP_044963491.1	photosystem II protein D1 [Hordeum vulgare subsp. vulgare]	-82.6066	0.29745	38879.5	353	263	263	10	10	25	10	2.5	315.228	66	6
c145	c145.a1	c145.a1.b49	XP_044963525.1	photosystem II protein D1 [Hordeum vulgare subsp. vulgare]	-82.6066	0.29745	38879.5	353	263	263	10	10	25	10	2.5	315.228	66	6
c145	c145.a1	c145.a1.b50	XP_044963540.1	photosystem II protein D1 [Hordeum vulgare subsp. vulgare]	-82.6066	0.29745	38879.5	353	263	263	10	10	25	10	2.5	315.228	66	6
c145	c145.a1	c145.a1.b51	XP_044963595.1	photosystem II protein D1 [Hordeum vulgare subsp. vulgare]	-82.6066	0.29745	38879.5	353	263	263	10	10	25	10	2.5	315.228	66	6
c145	c145.a1	c145.a1.b52	XP_044963608.1	photosystem II protein D1 [Hordeum vulgare subsp. vulgare]	-82.6066	0.29745	38879.5	353	263	263	10	10	25	10	2.5	315.228	66	6
c145	c145.a1	c145.a1.b53	XP_044963632.1	photosystem II protein D1 [Hordeum vulgare subsp. vulgare]	-82.6066	0.29745	38879.5	353	263	263	10	10	25	10	2.5	315.228	66	6
c145	c145.a1	c145.a1.b54	XP_044963652.1	photosystem II protein D1 [Hordeum vulgare subsp. vulgare]	-82.6066	0.29745	38879.5	353	263	263	10	10	25	10	2.5	315.228	66	6
c145	c145.a1	c145.a1.b55	XP_044963696.1	photosystem II protein D1 [Hordeum vulgare subsp. vulgare]	-82.6066	0.29745	38879.5	353	263	263	10	10	25	10	2.5	315.228	66	6
c145	c145.a1	c145.a1.b56	XP_044963721.1	photosystem II protein D1 [Hordeum vulgare subsp. vulgare]	-82.6066	0.29745	38879.5	353	263	263	10	10	25	10	2.5	315.228	66	6
c145	c145.a1	c145.a1.b57	XP_044963758.1	photosystem II protein D1 [Hordeum vulgare subsp. vulgare]	-82.6066	0.29745	38879.5	353	263	263	10	10	25	10	2.5	315.228	66	6
c145	c145.a1	c145.a1.b58	XP_044963766.1	photosystem II protein D1 [Hordeum vulgare subsp. vulgare]	-82.6066	0.29745	38879.5	353	263	263	10	10	25	10	2.5	315.228	66	6
c145	c145.a1	c145.a1.b59	XP_044963775.1	photosystem II protein D1 [Hordeum vulgare subsp. vulgare]	-82.6066	0.29745	38879.5	353	263	263	10	10	25	10	2.5	315.228	66	6
c145	c145.a1	c145.a1.b60	XP_044963810.1	photosystem II protein D1 [Hordeum vulgare subsp. vulgare]	-82.6066	0.29745	38879.5	353	263	263	10	10	25	10	2.5	315.228	66	6
c145	c145.a1	c145.a1.b61	XP_044963832.1	photosystem II protein D1 [Hordeum vulgare subsp. vulgare]	-82.6066	0.29745	38879.5	353	263	263	10	10	25	10	2.5	315.228	66	6
c145	c145.a1	c145.a1.b62	XP_044963853.1	photosystem II protein D1 [Hordeum vulgare subsp. vulgare]	-82.6066	0.29745	38879.5	353	263	263	10	10	25	10	2.5	315.228	66	6
c145	c145.a1	c145.a1.b63	YP_009648993.1	photosystem II protein D1 (chloroplast) [Hordeum vulgare subsp. spontaneum]	-82.6066	0.29745	38879.5	353	263	263	10	10	25	10	2.5	315.228	66	6
c145	c145.a1	c145.a1.b64	YP_010144405.1	photosystem II protein D1 (chloroplast) [Hordeum vulgare]	-82.6066	0.29745	38879.5	353	263	263	10	10	25	10	2.5	315.228	66	6
c145	c145.a1	c145.a1.b65	YP_874633.1	photosystem II protein D1 (chloroplast) [Hordeum vulgare subsp. vulgare]	-82.6066	0.29745	38879.5	353	263	263	10	10	25	10	2.5	315.228	66	6
c145	c145.a1	c145.a1.b66	sp|P05337.1|PSBA_HORVU	RecName: Full=Photosystem II protein D1; Short=PSII D1 protein; AltName: Full=Photosystem II Q(B) protein; Flags: Precursor	-82.6066	0.29745	38879.5	353	263	263	10	10	25	10	2.5	315.228	66	6
c146	c146.a1	c146.a1.a1	BAJ91798.1	predicted protein [Hordeum vulgare subsp. vulgare]	-65.094	0.39777	29327.9	269	174	3	7	1	21	8	2.625	420.697	1	6
c146	c146.a2	c146.a2.a1	BAJ92159.1	predicted protein [Hordeum vulgare subsp. vulgare]	-68.492	0.39777	29328.9	269	178	7	7	1	19	8	2.375	236.137	2	6
c146	c146.a2	c146.a2.a2	XP_044950730.1	chlorophyll a-b binding protein 8, chloroplastic [Hordeum vulgare subsp. vulgare]	-68.492	0.39777	29328.9	269	178	7	7	1	19	8	2.375	236.137	2	6
c147	c147.a1	c147.a1.a1	BAJ89651.1	predicted protein [Hordeum vulgare subsp. vulgare]	-152.773	0.57267	37367.7	344	144	144	16	16	26	17	1.52941	32.8386	3	6
c147	c147.a1	c147.a1.a2	KAE8814773.1	fructose-1,6-bisphosphatase, cytosolic,putative,expressed [Hordeum vulgare]	-152.773	0.57267	37367.7	344	144	144	16	16	26	17	1.52941	32.8386	3	6
c147	c147.a1	c147.a1.a3	XP_044977591.1	fructose-1,6-bisphosphatase, cytosolic [Hordeum vulgare subsp. vulgare]	-152.773	0.57267	37367.7	344	144	144	16	16	26	17	1.52941	32.8386	3	6
c148	c148.a1	c148.a1.a1	BAJ88724.1	predicted protein [Hordeum vulgare subsp. vulgare]	-137.558	0.74837	32625.9	306	134	93	14	11	23	14	1.64286	42.9397	3	6
c148	c148.a1	c148.a1.a2	KAE8816906.1	mitochondrial dicarboxylate/tricarboxylate transporter DTC-like [Hordeum vulgare]	-137.558	0.74837	32625.9	306	134	93	14	11	23	14	1.64286	42.9397	3	6
c148	c148.a1	c148.a1.a3	XP_044975266.1	mitochondrial dicarboxylate/tricarboxylate transporter DTC-like [Hordeum vulgare subsp. vulgare]	-137.558	0.74837	32625.9	306	134	93	14	11	23	14	1.64286	42.9397	3	6
c148	c148.a2	c148.a2.a1	KAE8819532.1	mitochondrial dicarboxylate/tricarboxylate transporter DTC-like [Hordeum vulgare]	-104.921	0.60265	32384.6	302	88	47	12	9	15	14	1.07143	10.7877	2	6
c148	c148.a2	c148.a2.a2	XP_044967478.1	mitochondrial dicarboxylate/tricarboxylate transporter DTC-like [Hordeum vulgare subsp. vulgare]	-104.921	0.60265	32384.6	302	88	47	12	9	15	14	1.07143	10.7877	2	6
c149	c149.a1	c149.a1.a1	BAJ87776.1	predicted protein [Hordeum vulgare subsp. vulgare]	-129.16	0.54155	37422.2	349	111	111	15	15	24	20	1.2	14.8489	3	6
c149	c149.a1	c149.a1.a2	KAE8815591.1	thylakoid lumenal 29 kDa protein, chloroplastic [Hordeum vulgare]	-129.16	0.45874	44372.5	412	111	111	15	15	24	23	1.04348	10.053	3	6
c149	c149.a1	c149.a1.a3	XP_044967774.1	thylakoid lumenal 29 kDa protein, chloroplastic [Hordeum vulgare subsp. vulgare]	-129.16	0.54155	37422.2	349	111	111	15	15	24	20	1.2	14.8489	3	6
c150	c150.a1	c150.a1.a1	BAJ91393.1	predicted protein [Hordeum vulgare subsp. vulgare]	-157.857	0.59897	40901.4	389	104	104	16	16	24	19	1.26316	17.3298	5	6
c150	c150.a1	c150.a1.a2	CBL74439.1	unnamed protein product [Hordeum vulgare]	-157.857	0.59897	40901.4	389	104	104	16	16	24	19	1.26316	17.3298	5	6
c150	c150.a1	c150.a1.a3	CBL76026.1	unnamed protein product [Hordeum vulgare]	-157.857	0.59897	40901.4	389	104	104	16	16	24	19	1.26316	17.3298	5	6
c150	c150.a1	c150.a1.a4	KAE8782166.1	O-acetylserine (thiol)-lyase [Hordeum vulgare]	-157.857	0.59897	40901.4	389	104	104	16	16	24	19	1.26316	17.3298	5	6
c150	c150.a1	c150.a1.a5	XP_044974845.1	cysteine synthase-like [Hordeum vulgare subsp. vulgare]	-157.857	0.59897	40901.4	389	104	104	16	16	24	19	1.26316	17.3298	5	6
c151	c151.a1	c151.a1.a1	BAJ86509.1	predicted protein [Hordeum vulgare subsp. vulgare]	-112.631	0.5981	31702.5	316	101	101	13	13	22	15	1.46667	28.2864	6	6
c151	c151.a1	c151.a1.a2	BAJ88516.1	predicted protein [Hordeum vulgare subsp. vulgare]	-112.631	0.5981	31702.5	316	101	101	13	13	22	15	1.46667	28.2864	6	6
c151	c151.a1	c151.a1.a3	BAJ96743.1	predicted protein [Hordeum vulgare subsp. vulgare]	-112.631	0.5981	31702.5	316	101	101	13	13	22	15	1.46667	28.2864	6	6
c151	c151.a1	c151.a1.a4	BAK06448.1	predicted protein [Hordeum vulgare subsp. vulgare]	-112.631	0.5981	31702.5	316	101	101	13	13	22	15	1.46667	28.2864	6	6
c151	c151.a1	c151.a1.a5	KAE8770647.1	mitochondrial carnitine/acylcarnitine carrier-like protein [Hordeum vulgare]	-112.631	0.5981	31702.5	316	101	101	13	13	22	15	1.46667	28.2864	6	6
c151	c151.a1	c151.a1.a6	XP_044971537.1	mitochondrial carnitine/acylcarnitine carrier-like protein [Hordeum vulgare subsp. vulgare]	-112.631	0.5981	31702.5	316	101	101	13	13	22	15	1.46667	28.2864	6	6
c152	c152.a1	c152.a1.a1	CAA88450.1	ADP-glucose pyrophosphorylase small subunit [Hordeum vulgare subsp. vulgare]	-141.879	0.48343	56013.7	513	98	98	16	16	21	26	0.807692	5.42233	14	6
c152	c152.a1	c152.a1.a2	CAW47340.1	unnamed protein product [Hordeum vulgare]	-141.879	0.48343	56013.7	513	98	98	16	16	21	26	0.807692	5.42233	14	6
c152	c152.a1	c152.a1.a3	CAW63837.1	unnamed protein product [Hordeum vulgare]	-141.879	0.48343	56013.7	513	98	98	16	16	21	26	0.807692	5.42233	14	6
c152	c152.a1	c152.a1.a4	CAX51352.1	small subunit of ADP-glucose pyrophosphorylase [Hordeum vulgare subsp. vulgare]	-141.879	0.48249	56299.9	514	98	98	16	16	21	26	0.807692	5.42233	14	6
c152	c152.a1	c152.a1.a5	CBC13232.1	unnamed protein product [Hordeum vulgare]	-141.879	0.48343	56013.7	513	98	98	16	16	21	26	0.807692	5.42233	14	6
c152	c152.a1	c152.a1.a6	CBC46229.1	unnamed protein product [Hordeum vulgare]	-141.879	0.48343	56013.7	513	98	98	16	16	21	26	0.807692	5.42233	14	6
c152	c152.a1	c152.a1.a7	CBD29715.1	unnamed protein product [Hordeum vulgare]	-141.879	0.48343	56013.7	513	98	98	16	16	21	26	0.807692	5.42233	14	6
c152	c152.a1	c152.a1.a8	CBF65175.1	unnamed protein product [Hordeum vulgare]	-141.879	0.48343	56013.7	513	98	98	16	16	21	26	0.807692	5.42233	14	6
c152	c152.a1	c152.a1.a9	CBF78194.1	unnamed protein product [Hordeum vulgare]	-141.879	0.48343	56013.7	513	98	98	16	16	21	26	0.807692	5.42233	14	6
c152	c152.a1	c152.a1.b10	CBU90046.1	unnamed protein product [Hordeum vulgare]	-141.879	0.48343	56013.7	513	98	98	16	16	21	26	0.807692	5.42233	14	6
c152	c152.a1	c152.a1.b11	CBU98464.1	unnamed protein product [Hordeum vulgare]	-141.879	0.48343	56013.7	513	98	98	16	16	21	26	0.807692	5.42233	14	6
c152	c152.a1	c152.a1.b12	KAE8767704.1	small subunit of ADP-glucose pyrophosphorylase [Hordeum vulgare]	-141.879	0.48438	56097.8	512	98	98	16	16	21	26	0.807692	5.42233	14	6
c152	c152.a1	c152.a1.b13	XP_044956112.1	glucose-1-phosphate adenylyltransferase small subunit, chloroplastic/amyloplastic isoform X1 [Hordeum vulgare subsp. vulgare]	-141.879	0.48249	56299.9	514	98	98	16	16	21	26	0.807692	5.42233	14	6
c152	c152.a1	c152.a1.b14	sp|P55238.1|GLGS_HORVU	RecName: Full=Glucose-1-phosphate adenylyltransferase small subunit, chloroplastic/amyloplastic; AltName: Full=ADP-glucose pyrophosphorylase; AltName: Full=ADP-glucose synthase; AltName: Full=AGPase B; AltName: Full=Alpha-D-glucose-1-phosphate adenyl transferase; Flags: Precursor	-141.879	0.48343	56013.7	513	98	98	16	16	21	26	0.807692	5.42233	14	6
c153	c153.a1	c153.a1.a1	XP_044965947.1	protein MET1, chloroplastic [Hordeum vulgare subsp. vulgare]	-123.999	0.5184	36176	326	93	93	14	14	22	14	1.57143	36.2759	1	6
c154	c154.a1	c154.a1.a1	BAJ92761.1	predicted protein [Hordeum vulgare subsp. vulgare]	-141.968	0.43187	46885.9	433	92	92	15	15	21	19	1.10526	11.7427	7	6
c154	c154.a1	c154.a1.a2	CAW65363.1	unnamed protein product [Hordeum vulgare]	-141.968	0.43187	46885.9	433	92	92	15	15	21	19	1.10526	11.7427	7	6
c154	c154.a1	c154.a1.a3	CAW96681.1	unnamed protein product [Hordeum vulgare]	-141.968	0.43187	46885.9	433	92	92	15	15	21	19	1.10526	11.7427	7	6
c154	c154.a1	c154.a1.a4	CBC49221.1	unnamed protein product [Hordeum vulgare]	-141.968	0.43187	46885.9	433	92	92	15	15	21	19	1.10526	11.7427	7	6
c154	c154.a1	c154.a1.a5	CBC99405.1	unnamed protein product [Hordeum vulgare]	-141.968	0.43187	46885.9	433	92	92	15	15	21	19	1.10526	11.7427	7	6
c154	c154.a1	c154.a1.a6	KAE8810887.1	malate dehydrogenase [Hordeum vulgare]	-141.968	0.43187	46885.9	433	92	92	15	15	21	19	1.10526	11.7427	7	6
c154	c154.a1	c154.a1.a7	XP_044960207.1	malate dehydrogenase [NADP] 1, chloroplastic-like [Hordeum vulgare subsp. vulgare]	-141.968	0.43187	46885.9	433	92	92	15	15	21	19	1.10526	11.7427	7	6
c155	c155.a1	c155.a1.a1	AEB00841.1	hexokinase 5 [Hordeum vulgare subsp. vulgare]	-120.364	0.46746	54650.7	507	83	63	16	12	18	25	0.72	4.24807	3	6
c155	c155.a1	c155.a1.a2	BAJ93240.1	predicted protein [Hordeum vulgare subsp. vulgare]	-120.364	0.46746	54650.7	507	83	63	16	12	18	25	0.72	4.24807	3	6
c155	c155.a1	c155.a1.a3	XP_044979297.1	hexokinase-5 [Hordeum vulgare subsp. vulgare]	-120.364	0.46746	54650.7	507	83	63	16	12	18	25	0.72	4.24807	3	6
c155	c155.a2	c155.a2.a1	BAK06520.1	predicted protein [Hordeum vulgare subsp. vulgare]	-36.1107	0.16896	54822.4	509	21	7	5	2	6	18	0.333333	1.15443	4	6
c155	c155.a2	c155.a2.a2	BAK06729.1	predicted protein [Hordeum vulgare subsp. vulgare]	-36.1107	0.16896	54822.4	509	21	7	5	2	6	18	0.333333	1.15443	4	6
c155	c155.a2	c155.a2.a3	KAE8775837.1	Hexokinase-6 [Hordeum vulgare]	-36.1107	0.16896	54866.4	509	21	7	5	2	6	18	0.333333	1.15443	4	6
c155	c155.a2	c155.a2.a4	XP_044977006.1	hexokinase-6 [Hordeum vulgare subsp. vulgare]	-36.1107	0.16896	54822.4	509	21	7	5	2	6	18	0.333333	1.15443	4	6
c155	c155.a3	c155.a3.a1	BAJ87024.1	predicted protein [Hordeum vulgare subsp. vulgare]	-48.9312	0.20202	53131.7	495	19	13	6	5	6	20	0.3	0.995262	4	6
c155	c155.a3	c155.a3.a2	BAJ89593.1	predicted protein [Hordeum vulgare subsp. vulgare]	-48.9312	0.20202	53131.7	495	19	13	6	5	6	20	0.3	0.995262	4	6
c155	c155.a3	c155.a3.a3	KAE8772788.1	hexokinase-2 [Hordeum vulgare]	-48.9312	0.20202	53131.7	495	19	13	6	5	6	20	0.3	0.995262	4	6
c155	c155.a3	c155.a3.a4	XP_044981561.1	hexokinase-2 [Hordeum vulgare subsp. vulgare]	-48.9312	0.20202	53131.7	495	19	13	6	5	6	20	0.3	0.995262	4	6
c156	c156.a1	c156.a1.a1	BAK08168.1	predicted protein [Hordeum vulgare subsp. vulgare]	-139.993	0.60362	52973.5	497	82	82	15	15	20	19	1.05263	10.2884	2	6
c156	c156.a1	c156.a1.a2	XP_044951010.1	glutathione reductase, cytosolic [Hordeum vulgare subsp. vulgare]	-139.993	0.60362	53007.4	497	82	82	15	15	20	19	1.05263	10.2884	2	6
c157	c157.a1	c157.a1.a1	BAJ91598.1	predicted protein [Hordeum vulgare subsp. vulgare]	-138.331	0.27626	80124.5	771	74	20	15	6	20	18	1.11111	11.9155	3	6
c157	c157.a1	c157.a1.a2	KAE8792211.1	vacuolar proton-inorganic pyrophosphatase [Hordeum vulgare]	-138.331	0.27626	80124.5	771	74	20	15	6	20	18	1.11111	11.9155	3	6
c157	c157.a1	c157.a1.a3	XP_044961188.1	pyrophosphate-energized vacuolar membrane proton pump [Hordeum vulgare subsp. vulgare]	-138.331	0.27626	80124.5	771	74	20	15	6	20	18	1.11111	11.9155	3	6
c157	c157.a2	c157.a2.a1	ACA63883.1	vacuolar proton-inorganic pyrophosphatase [Hordeum vulgare]	-99.9395	0.17192	79481.9	762	70	16	11	2	16	20	0.8	5.30957	7	6
c157	c157.a2	c157.a2.a2	BAA02717.2	inorganic pyrophosphatase [Hordeum vulgare subsp. vulgare]	-99.9395	0.17192	79481	762	70	16	11	2	16	20	0.8	5.30957	7	6
c157	c157.a2	c157.a2.a3	BAJ88084.1	predicted protein [Hordeum vulgare subsp. vulgare]	-99.9395	0.17192	79511	762	70	16	11	2	16	20	0.8	5.30957	7	6
c157	c157.a2	c157.a2.a4	CBD24996.1	unnamed protein product [Hordeum vulgare]	-99.9395	0.17192	79481	762	70	16	11	2	16	20	0.8	5.30957	7	6
c157	c157.a2	c157.a2.a5	KAE8794474.1	Pyrophosphate-energized vacuolar membrane proton pump [Hordeum vulgare]	-99.9395	0.17192	79481	762	70	16	11	2	16	20	0.8	5.30957	7	6
c157	c157.a2	c157.a2.a6	XP_044957737.1	pyrophosphate-energized vacuolar membrane proton pump [Hordeum vulgare subsp. vulgare]	-99.9395	0.17192	79481	762	70	16	11	2	16	20	0.8	5.30957	7	6
c157	c157.a2	c157.a2.a7	sp|Q06572.2|AVP_HORVU	RecName: Full=Pyrophosphate-energized vacuolar membrane proton pump; AltName: Full=Pyrophosphate-energized inorganic pyrophosphatase; Short=H(+)-PPase	-99.9395	0.17192	79481	762	70	16	11	2	16	20	0.8	5.30957	7	6
c157	c157.a3	c157.a3.a1	BAJ95133.1	predicted protein [Hordeum vulgare subsp. vulgare]	-8.25964	0.02628	84741.3	799	9	4	2	1	2	26	0.0769231	0.193777	3	6
c157	c157.a3	c157.a3.a2	KAE8778308.1	pyrophosphate-energized membrane proton pump 3 [Hordeum vulgare]	-8.25964	0.02628	84741.3	799	9	4	2	1	2	26	0.0769231	0.193777	3	6
c157	c157.a3	c157.a3.a3	XP_044951190.1	pyrophosphate-energized membrane proton pump 3 [Hordeum vulgare subsp. vulgare]	-8.25964	0.02628	84741.3	799	9	4	2	1	2	26	0.0769231	0.193777	3	6
c158	c158.a1	c158.a1.a1	BAJ88002.1	predicted protein [Hordeum vulgare subsp. vulgare]	-136.707	0.67218	38879.7	363	74	74	15	15	19	18	1.05556	10.3646	2	6
c158	c158.a1	c158.a1.a2	XP_044956803.1	sorbitol dehydrogenase [Hordeum vulgare subsp. vulgare]	-136.707	0.67218	38879.7	363	74	74	15	15	19	18	1.05556	10.3646	2	6
c159	c159.a1	c159.a1.a1	BAJ91782.1	predicted protein [Hordeum vulgare subsp. vulgare]	-108.48	0.45337	42417	386	73	73	15	15	21	19	1.10526	11.7427	4	6
c159	c159.a1	c159.a1.a2	BAJ93830.1	predicted protein [Hordeum vulgare subsp. vulgare]	-108.48	0.45337	42417	386	73	73	15	15	21	19	1.10526	11.7427	4	6
c159	c159.a1	c159.a1.a3	KAE8814651.1	hypothetical protein D1007_08179 [Hordeum vulgare]	-108.48	0.45337	42417	386	73	73	15	15	21	19	1.10526	11.7427	4	6
c159	c159.a1	c159.a1.a4	XP_044959651.1	protein HIGH CHLOROPHYLL FLUORESCENCE PHENOTYPE 244, chloroplastic [Hordeum vulgare subsp. vulgare]	-108.48	0.45337	42417	386	73	73	15	15	21	19	1.10526	11.7427	4	6
c160	c160.a1	c160.a1.a1	BAJ87577.1	predicted protein [Hordeum vulgare subsp. vulgare]	-145.324	0.48913	47863.7	460	69	69	15	15	18	17	1.05882	10.4505	2	6
c160	c160.a1	c160.a1.a2	KAE8804007.1	3-ketoacyl-CoA thiolase-like protein [Hordeum vulgare]	-145.324	0.48913	47863.7	460	69	69	15	15	18	17	1.05882	10.4505	2	6
c161	c161.a1	c161.a1.a1	XP_044977106.1	aspartate aminotransferase, cytoplasmic [Hordeum vulgare subsp. vulgare]	-118.123	0.4183	49956.6	459	68	68	16	16	20	24	0.833333	5.81292	1	6
c162	c162.a1	c162.a1.a1	BAJ87403.1	predicted protein [Hordeum vulgare subsp. vulgare]	-123.764	0.39658	57400	527	65	65	13	13	19	21	0.904762	7.03086	4	6
c162	c162.a1	c162.a1.a2	BAJ94667.1	predicted protein [Hordeum vulgare subsp. vulgare]	-123.764	0.39658	57460.1	527	65	65	13	13	19	21	0.904762	7.03086	4	6
c162	c162.a1	c162.a1.a3	KAE8810738.1	Pyruvate kinase, cytosolic isozyme [Hordeum vulgare]	-123.764	0.39658	57400	527	65	65	13	13	19	21	0.904762	7.03086	4	6
c162	c162.a1	c162.a1.a4	XP_044949992.1	pyruvate kinase 1, cytosolic [Hordeum vulgare subsp. vulgare]	-123.764	0.39658	57400	527	65	65	13	13	19	21	0.904762	7.03086	4	6
c163	c163.a1	c163.a1.a1	BAJ96439.1	predicted protein [Hordeum vulgare subsp. vulgare]	-114.734	0.32476	69301.3	622	55	55	16	16	17	31	0.548387	2.53498	2	6
c163	c163.a1	c163.a1.a2	XP_044956183.1	protein adenylyltransferase SelO [Hordeum vulgare subsp. vulgare]	-114.734	0.32476	69301.3	622	55	55	16	16	17	31	0.548387	2.53498	2	6
c164	c164.a1	c164.a1.a1	BAJ86198.1	predicted protein [Hordeum vulgare subsp. vulgare]	-117.3	0.43068	60457.8	541	52	52	16	16	18	26	0.692308	3.92388	1	6
c165	c165.a1	c165.a1.a1	ABK79413.1	photosystem I P700 apoprotein A1 (chloroplast) [Hordeum vulgare subsp. vulgare]	-108.813	0.20133	83079.6	750	171	171	14	14	24	14	1.71429	50.7947	58	6
c165	c165.a1	c165.a1.a2	AGP50755.1	photosystem I P700 apoprotein A1 (chloroplast) [Hordeum vulgare subsp. vulgare]	-108.813	0.20133	83079.6	750	171	171	14	14	24	14	1.71429	50.7947	58	6
c165	c165.a1	c165.a1.a3	AGP50831.1	photosystem I P700 apoprotein A1 (chloroplast) [Hordeum vulgare subsp. spontaneum]	-108.813	0.20133	83079.6	750	171	171	14	14	24	14	1.71429	50.7947	58	6
c165	c165.a1	c165.a1.a4	AGP50911.1	photosystem I P700 apoprotein A1 (chloroplast) [Hordeum vulgare subsp. spontaneum]	-108.813	0.20133	83079.6	750	171	171	14	14	24	14	1.71429	50.7947	58	6
c165	c165.a1	c165.a1.a5	AMA20246.1	photosystem I P700 apoprotein A1 (chloroplast) [Hordeum vulgare subsp. vulgare]	-108.813	0.20133	83079.6	750	171	171	14	14	24	14	1.71429	50.7947	58	6
c165	c165.a1	c165.a1.a6	ASD42708.1	photosystem I P700 apoprotein A1 (chloroplast) [Hordeum vulgare]	-108.813	0.20133	83079.6	750	171	171	14	14	24	14	1.71429	50.7947	58	6
c165	c165.a1	c165.a1.a7	ASD42785.1	photosystem I P700 apoprotein A1 (chloroplast) [Hordeum vulgare]	-108.813	0.20133	83079.6	750	171	171	14	14	24	14	1.71429	50.7947	58	6
c165	c165.a1	c165.a1.a8	QDA21799.1	photosystem I P700 apoprotein A1 (chloroplast) [Hordeum vulgare subsp. spontaneum]	-108.813	0.20133	83079.6	750	171	171	14	14	24	14	1.71429	50.7947	58	6
c165	c165.a1	c165.a1.a9	QDA21882.1	photosystem I P700 apoprotein A1 (chloroplast) [Hordeum vulgare subsp. spontaneum]	-108.813	0.20133	83079.6	750	171	171	14	14	24	14	1.71429	50.7947	58	6
c165	c165.a1	c165.a1.b10	QGL07102.1	PsaA (chloroplast) [Hordeum vulgare subsp. spontaneum]	-108.813	0.20133	83079.6	750	171	171	14	14	24	14	1.71429	50.7947	58	6
c165	c165.a1	c165.a1.b11	QGL07185.1	PsaA (chloroplast) [Hordeum vulgare subsp. spontaneum]	-108.813	0.20133	83079.6	750	171	171	14	14	24	14	1.71429	50.7947	58	6
c165	c165.a1	c165.a1.b12	QGL07268.1	PsaA (chloroplast) [Hordeum vulgare subsp. spontaneum]	-108.813	0.20133	83079.6	750	171	171	14	14	24	14	1.71429	50.7947	58	6
c165	c165.a1	c165.a1.b13	QGL07351.1	PsaA (chloroplast) [Hordeum vulgare subsp. spontaneum]	-108.813	0.20133	83079.6	750	171	171	14	14	24	14	1.71429	50.7947	58	6
c165	c165.a1	c165.a1.b14	QGL07434.1	PsaA (chloroplast) [Hordeum vulgare subsp. spontaneum]	-108.813	0.20133	83079.6	750	171	171	14	14	24	14	1.71429	50.7947	58	6
c165	c165.a1	c165.a1.b15	QGL07517.1	PsaA (chloroplast) [Hordeum vulgare subsp. spontaneum]	-108.813	0.20133	83079.6	750	171	171	14	14	24	14	1.71429	50.7947	58	6
c165	c165.a1	c165.a1.b16	QGL07600.1	PsaA (chloroplast) [Hordeum vulgare subsp. spontaneum]	-108.813	0.20133	83079.6	750	171	171	14	14	24	14	1.71429	50.7947	58	6
c165	c165.a1	c165.a1.b17	QGL07683.1	PsaA (chloroplast) [Hordeum vulgare subsp. spontaneum]	-108.813	0.20133	83079.6	750	171	171	14	14	24	14	1.71429	50.7947	58	6
c165	c165.a1	c165.a1.b18	QGL07766.1	PsaA (chloroplast) [Hordeum vulgare subsp. spontaneum]	-108.813	0.20133	83079.6	750	171	171	14	14	24	14	1.71429	50.7947	58	6
c165	c165.a1	c165.a1.b19	QGL07849.1	PsaA (chloroplast) [Hordeum vulgare subsp. spontaneum]	-108.813	0.20133	83079.6	750	171	171	14	14	24	14	1.71429	50.7947	58	6
c165	c165.a1	c165.a1.b20	QGL07932.1	PsaA (chloroplast) [Hordeum vulgare subsp. vulgare]	-108.813	0.20133	83079.6	750	171	171	14	14	24	14	1.71429	50.7947	58	6
c165	c165.a1	c165.a1.b21	QGL08015.1	PsaA (chloroplast) [Hordeum vulgare subsp. vulgare]	-108.813	0.20133	83079.6	750	171	171	14	14	24	14	1.71429	50.7947	58	6
c165	c165.a1	c165.a1.b22	QGL08098.1	PsaA (chloroplast) [Hordeum vulgare subsp. vulgare]	-108.813	0.20133	83079.6	750	171	171	14	14	24	14	1.71429	50.7947	58	6
c165	c165.a1	c165.a1.b23	QGL08181.1	PsaA (chloroplast) [Hordeum vulgare subsp. vulgare]	-108.813	0.20133	83079.6	750	171	171	14	14	24	14	1.71429	50.7947	58	6
c165	c165.a1	c165.a1.b24	QGL08264.1	PsaA (chloroplast) [Hordeum vulgare subsp. vulgare]	-108.813	0.20133	83079.6	750	171	171	14	14	24	14	1.71429	50.7947	58	6
c165	c165.a1	c165.a1.b25	QGL08347.1	PsaA (chloroplast) [Hordeum vulgare subsp. vulgare]	-108.813	0.20133	83079.6	750	171	171	14	14	24	14	1.71429	50.7947	58	6
c165	c165.a1	c165.a1.b26	QGL08430.1	PsaA (chloroplast) [Hordeum vulgare subsp. vulgare]	-108.813	0.20133	83079.6	750	171	171	14	14	24	14	1.71429	50.7947	58	6
c165	c165.a1	c165.a1.b27	QQL92784.1	photosystem I P700 apoprotein A1 (chloroplast) [Hordeum vulgare]	-108.813	0.20133	83079.6	750	171	171	14	14	24	14	1.71429	50.7947	58	6
c165	c165.a1	c165.a1.b28	QXE40105.1	photosystem I P700 apoprotein A1 (chloroplast) [Hordeum vulgare f. agriocrithon]	-108.813	0.20133	83079.6	750	171	171	14	14	24	14	1.71429	50.7947	58	6
c165	c165.a1	c165.a1.b29	QXE40188.1	photosystem I P700 apoprotein A1 (chloroplast) [Hordeum vulgare var. distichon]	-108.813	0.20133	83079.6	750	171	171	14	14	24	14	1.71429	50.7947	58	6
c165	c165.a1	c165.a1.b30	XP_044962924.1	photosystem I P700 chlorophyll a apoprotein A1 [Hordeum vulgare subsp. vulgare]	-108.813	0.20133	83079.6	750	171	171	14	14	24	14	1.71429	50.7947	58	6
c165	c165.a1	c165.a1.b31	XP_044963094.1	photosystem I P700 chlorophyll a apoprotein A1 [Hordeum vulgare subsp. vulgare]	-108.813	0.20133	83079.6	750	171	171	14	14	24	14	1.71429	50.7947	58	6
c165	c165.a1	c165.a1.b32	XP_044963122.1	photosystem I P700 chlorophyll a apoprotein A1 [Hordeum vulgare subsp. vulgare]	-108.813	0.20133	83079.6	750	171	171	14	14	24	14	1.71429	50.7947	58	6
c165	c165.a1	c165.a1.b33	XP_044963213.1	photosystem I P700 chlorophyll a apoprotein A1 [Hordeum vulgare subsp. vulgare]	-108.813	0.20133	83079.6	750	171	171	14	14	24	14	1.71429	50.7947	58	6
c165	c165.a1	c165.a1.b34	XP_044963231.1	photosystem I P700 chlorophyll a apoprotein A1 [Hordeum vulgare subsp. vulgare]	-108.813	0.20133	83079.6	750	171	171	14	14	24	14	1.71429	50.7947	58	6
c165	c165.a1	c165.a1.b35	XP_044963269.1	photosystem I P700 chlorophyll a apoprotein A1 [Hordeum vulgare subsp. vulgare]	-108.813	0.20133	83079.6	750	171	171	14	14	24	14	1.71429	50.7947	58	6
c165	c165.a1	c165.a1.b36	XP_044963329.1	photosystem I P700 chlorophyll a apoprotein A1 [Hordeum vulgare subsp. vulgare]	-108.813	0.20133	83079.6	750	171	171	14	14	24	14	1.71429	50.7947	58	6
c165	c165.a1	c165.a1.b37	XP_044963393.1	photosystem I P700 chlorophyll a apoprotein A1 [Hordeum vulgare subsp. vulgare]	-108.813	0.20133	83079.6	750	171	171	14	14	24	14	1.71429	50.7947	58	6
c165	c165.a1	c165.a1.b38	XP_044963442.1	photosystem I P700 chlorophyll a apoprotein A1 [Hordeum vulgare subsp. vulgare]	-108.813	0.20133	83079.6	750	171	171	14	14	24	14	1.71429	50.7947	58	6
c165	c165.a1	c165.a1.b39	XP_044963447.1	photosystem I P700 chlorophyll a apoprotein A1 [Hordeum vulgare subsp. vulgare]	-108.813	0.20133	83079.6	750	171	171	14	14	24	14	1.71429	50.7947	58	6
c165	c165.a1	c165.a1.b40	XP_044963507.1	photosystem I P700 chlorophyll a apoprotein A1 [Hordeum vulgare subsp. vulgare]	-108.813	0.20133	83079.6	750	171	171	14	14	24	14	1.71429	50.7947	58	6
c165	c165.a1	c165.a1.b41	XP_044963532.1	photosystem I P700 chlorophyll a apoprotein A1 [Hordeum vulgare subsp. vulgare]	-108.813	0.20133	83079.6	750	171	171	14	14	24	14	1.71429	50.7947	58	6
c165	c165.a1	c165.a1.b42	XP_044963562.1	photosystem I P700 chlorophyll a apoprotein A1 [Hordeum vulgare subsp. vulgare]	-108.813	0.20133	83079.6	750	171	171	14	14	24	14	1.71429	50.7947	58	6
c165	c165.a1	c165.a1.b43	XP_044963640.1	photosystem I P700 chlorophyll a apoprotein A1 [Hordeum vulgare subsp. vulgare]	-108.813	0.20133	83079.6	750	171	171	14	14	24	14	1.71429	50.7947	58	6
c165	c165.a1	c165.a1.b44	XP_044963667.1	photosystem I P700 chlorophyll a apoprotein A1 [Hordeum vulgare subsp. vulgare]	-108.813	0.20133	83079.6	750	171	171	14	14	24	14	1.71429	50.7947	58	6
c165	c165.a1	c165.a1.b45	XP_044963673.1	photosystem I P700 chlorophyll a apoprotein A1 [Hordeum vulgare subsp. vulgare]	-108.813	0.20133	83079.6	750	171	171	14	14	24	14	1.71429	50.7947	58	6
c165	c165.a1	c165.a1.b46	XP_044963690.1	photosystem I P700 chlorophyll a apoprotein A1 [Hordeum vulgare subsp. vulgare]	-108.813	0.20133	83079.6	750	171	171	14	14	24	14	1.71429	50.7947	58	6
c165	c165.a1	c165.a1.b47	XP_044963708.1	photosystem I P700 chlorophyll a apoprotein A1 [Hordeum vulgare subsp. vulgare]	-108.813	0.20133	83079.6	750	171	171	14	14	24	14	1.71429	50.7947	58	6
c165	c165.a1	c165.a1.b48	XP_044963724.1	photosystem I P700 chlorophyll a apoprotein A1 [Hordeum vulgare subsp. vulgare]	-108.813	0.20133	83079.6	750	171	171	14	14	24	14	1.71429	50.7947	58	6
c165	c165.a1	c165.a1.b49	XP_044963728.1	photosystem I P700 chlorophyll a apoprotein A1 [Hordeum vulgare subsp. vulgare]	-108.813	0.20133	83079.6	750	171	171	14	14	24	14	1.71429	50.7947	58	6
c165	c165.a1	c165.a1.b50	XP_044963743.1	photosystem I P700 chlorophyll a apoprotein A1 [Hordeum vulgare subsp. vulgare]	-108.813	0.20133	83079.6	750	171	171	14	14	24	14	1.71429	50.7947	58	6
c165	c165.a1	c165.a1.b51	XP_044963752.1	photosystem I P700 chlorophyll a apoprotein A1 [Hordeum vulgare subsp. vulgare]	-108.813	0.20133	83079.6	750	171	171	14	14	24	14	1.71429	50.7947	58	6
c165	c165.a1	c165.a1.b52	XP_044963781.1	photosystem I P700 chlorophyll a apoprotein A1 [Hordeum vulgare subsp. vulgare]	-108.813	0.20133	83079.6	750	171	171	14	14	24	14	1.71429	50.7947	58	6
c165	c165.a1	c165.a1.b53	XP_044963790.1	photosystem I P700 chlorophyll a apoprotein A1 [Hordeum vulgare subsp. vulgare]	-108.813	0.20133	83079.6	750	171	171	14	14	24	14	1.71429	50.7947	58	6
c165	c165.a1	c165.a1.b54	XP_044963799.1	photosystem I P700 chlorophyll a apoprotein A1 [Hordeum vulgare subsp. vulgare]	-108.813	0.20133	83079.6	750	171	171	14	14	24	14	1.71429	50.7947	58	6
c165	c165.a1	c165.a1.b55	YP_009649013.1	photosystem I P700 apoprotein A1 (chloroplast) [Hordeum vulgare subsp. spontaneum]	-108.813	0.20133	83079.6	750	171	171	14	14	24	14	1.71429	50.7947	58	6
c165	c165.a1	c165.a1.b56	YP_010144425.1	photosystem I P700 apoprotein A1 (chloroplast) [Hordeum vulgare]	-108.813	0.20133	83079.6	750	171	171	14	14	24	14	1.71429	50.7947	58	6
c165	c165.a1	c165.a1.b57	YP_874653.1	photosystem I P700 apoprotein A1 (chloroplast) [Hordeum vulgare subsp. vulgare]	-108.813	0.20133	83079.6	750	171	171	14	14	24	14	1.71429	50.7947	58	6
c165	c165.a1	c165.a1.b58	sp|A1E9J1.1|PSAA_HORVU	RecName: Full=Photosystem I P700 chlorophyll a apoprotein A1; AltName: Full=PSI-A; AltName: Full=PsaA	-108.813	0.20133	83079.6	750	171	171	14	14	24	14	1.71429	50.7947	58	6
c166	c166.a1	c166.a1.a1	ALH06519.1	eukaryotic elongation factor 1 gamma [Hordeum vulgare]	-141.52	0.48426	46773.7	413	104	104	15	15	22	19	1.15789	13.3845	2	6
c166	c166.a1	c166.a1.a2	XP_044960676.1	elongation factor 1-gamma 2-like [Hordeum vulgare subsp. vulgare]	-141.52	0.48426	46773.7	413	104	104	15	15	22	19	1.15789	13.3845	2	6
c167	c167.a1	c167.a1.a1	CBL74441.1	unnamed protein product [Hordeum vulgare]	-110.901	0.64615	34092.8	325	99	99	14	14	21	18	1.16667	13.678	5	6
c167	c167.a1	c167.a1.a2	CBL76028.1	unnamed protein product [Hordeum vulgare]	-110.901	0.64615	34092.8	325	99	99	14	14	21	18	1.16667	13.678	5	6
c167	c167.a1	c167.a1.a3	KAE8798328.1	Cysteine synthase [Hordeum vulgare]	-110.901	0.64615	34092.8	325	99	99	14	14	21	18	1.16667	13.678	5	6
c167	c167.a1	c167.a1.a4	XP_044984746.1	cysteine synthase isoform X1 [Hordeum vulgare subsp. vulgare]	-110.901	0.58659	38006.9	358	99	99	14	14	21	19	1.10526	11.7427	5	6
c167	c167.a1	c167.a1.a5	XP_044984747.1	cysteine synthase isoform X2 [Hordeum vulgare subsp. vulgare]	-110.901	0.64615	34092.8	325	99	99	14	14	21	18	1.16667	13.678	5	6
c168	c168.a1	c168.a1.a1	XP_044971556.1	probable plastid-lipid-associated protein 3, chloroplastic [Hordeum vulgare subsp. vulgare]	-117.378	0.36388	39487.3	371	98	98	15	15	22	10	2.2	157.489	1	6
c169	c169.a1	c169.a1.a1	ABK79468.1	NADH-plastoquinone oxidoreductase subunit 7 (chloroplast) [Hordeum vulgare subsp. vulgare]	-114.844	0.5369	45614.5	393	93	93	14	14	21	21	1	9	33	6
c169	c169.a1	c169.a1.a2	AGP50801.1	NADH-plastoquinone oxidoreductase subunit 7 (chloroplast) [Hordeum vulgare subsp. vulgare]	-114.844	0.57027	43086.1	370	93	93	14	14	21	20	1.05	10.2202	33	6
c169	c169.a1	c169.a1.a3	AGP50880.1	NADH-plastoquinone oxidoreductase subunit 7 (chloroplast) [Hordeum vulgare subsp. spontaneum]	-114.844	0.5369	45614.5	393	93	93	14	14	21	21	1	9	33	6
c169	c169.a1	c169.a1.a4	AGP50959.1	NADH-plastoquinone oxidoreductase subunit 7 (chloroplast) [Hordeum vulgare subsp. spontaneum]	-114.844	0.56873	43199.2	371	93	93	14	14	21	20	1.05	10.2202	33	6
c169	c169.a1	c169.a1.a5	AMA20302.1	NADH-plastoquinone oxidoreductase subunit 7 (chloroplast) [Hordeum vulgare subsp. vulgare]	-114.844	0.5369	45614.5	393	93	93	14	14	21	21	1	9	33	6
c169	c169.a1	c169.a1.a6	CAA09811.1	ndhH protein (chloroplast) [Hordeum vulgare subsp. vulgare]	-114.844	0.5369	45614.5	393	93	93	14	14	21	21	1	9	33	6
c169	c169.a1	c169.a1.a7	KAE8766287.1	NADH-plastoquinone oxidoreductase subunit 7 [Hordeum vulgare]	-114.844	0.5369	45614.5	393	93	93	14	14	21	21	1	9	33	6
c169	c169.a1	c169.a1.a8	QDA21845.1	NADH dehydrogenase subunit H (chloroplast) [Hordeum vulgare subsp. spontaneum]	-114.844	0.5369	45614.5	393	93	93	14	14	21	21	1	9	33	6
c169	c169.a1	c169.a1.a9	QDA21928.1	NADH dehydrogenase subunit H (chloroplast) [Hordeum vulgare subsp. spontaneum]	-114.844	0.5369	45614.5	393	93	93	14	14	21	21	1	9	33	6
c169	c169.a1	c169.a1.b10	QGL07157.1	NdhH (chloroplast) [Hordeum vulgare subsp. spontaneum]	-114.844	0.5369	45614.5	393	93	93	14	14	21	21	1	9	33	6
c169	c169.a1	c169.a1.b11	QGL07240.1	NdhH (chloroplast) [Hordeum vulgare subsp. spontaneum]	-114.844	0.5369	45614.5	393	93	93	14	14	21	21	1	9	33	6
c169	c169.a1	c169.a1.b12	QGL07323.1	NdhH (chloroplast) [Hordeum vulgare subsp. spontaneum]	-114.844	0.5369	45614.5	393	93	93	14	14	21	21	1	9	33	6
c169	c169.a1	c169.a1.b13	QGL07406.1	NdhH (chloroplast) [Hordeum vulgare subsp. spontaneum]	-114.844	0.5369	45614.5	393	93	93	14	14	21	21	1	9	33	6
c169	c169.a1	c169.a1.b14	QGL07489.1	NdhH (chloroplast) [Hordeum vulgare subsp. spontaneum]	-114.844	0.5369	45614.5	393	93	93	14	14	21	21	1	9	33	6
c169	c169.a1	c169.a1.b15	QGL07572.1	NdhH (chloroplast) [Hordeum vulgare subsp. spontaneum]	-114.844	0.5369	45614.5	393	93	93	14	14	21	21	1	9	33	6
c169	c169.a1	c169.a1.b16	QGL07655.1	NdhH (chloroplast) [Hordeum vulgare subsp. spontaneum]	-114.844	0.5369	45614.5	393	93	93	14	14	21	21	1	9	33	6
c169	c169.a1	c169.a1.b17	QGL07738.1	NdhH (chloroplast) [Hordeum vulgare subsp. spontaneum]	-114.844	0.5369	45614.5	393	93	93	14	14	21	21	1	9	33	6
c169	c169.a1	c169.a1.b18	QGL07821.1	NdhH (chloroplast) [Hordeum vulgare subsp. spontaneum]	-114.844	0.5369	45614.5	393	93	93	14	14	21	21	1	9	33	6
c169	c169.a1	c169.a1.b19	QGL07904.1	NdhH (chloroplast) [Hordeum vulgare subsp. spontaneum]	-114.844	0.5369	45614.5	393	93	93	14	14	21	21	1	9	33	6
c169	c169.a1	c169.a1.b20	QGL07987.1	NdhH (chloroplast) [Hordeum vulgare subsp. vulgare]	-114.844	0.5369	45614.5	393	93	93	14	14	21	21	1	9	33	6
c169	c169.a1	c169.a1.b21	QGL08070.1	NdhH (chloroplast) [Hordeum vulgare subsp. vulgare]	-114.844	0.5369	45614.5	393	93	93	14	14	21	21	1	9	33	6
c169	c169.a1	c169.a1.b22	QGL08153.1	NdhH (chloroplast) [Hordeum vulgare subsp. vulgare]	-114.844	0.5369	45614.5	393	93	93	14	14	21	21	1	9	33	6
c169	c169.a1	c169.a1.b23	QGL08236.1	NdhH (chloroplast) [Hordeum vulgare subsp. vulgare]	-114.844	0.5369	45614.5	393	93	93	14	14	21	21	1	9	33	6
c169	c169.a1	c169.a1.b24	QGL08319.1	NdhH (chloroplast) [Hordeum vulgare subsp. vulgare]	-114.844	0.5369	45614.5	393	93	93	14	14	21	21	1	9	33	6
c169	c169.a1	c169.a1.b25	QGL08402.1	NdhH (chloroplast) [Hordeum vulgare subsp. vulgare]	-114.844	0.5369	45614.5	393	93	93	14	14	21	21	1	9	33	6
c169	c169.a1	c169.a1.b26	QGL08485.1	NdhH (chloroplast) [Hordeum vulgare subsp. vulgare]	-114.844	0.5369	45614.5	393	93	93	14	14	21	21	1	9	33	6
c169	c169.a1	c169.a1.b27	QQL92775.1	NADH-plastoquinone oxidoreductase subunit 7 (chloroplast) [Hordeum vulgare]	-114.844	0.5369	45614.5	393	93	93	14	14	21	21	1	9	33	6
c169	c169.a1	c169.a1.b28	QXE40161.1	NADH-plastoquinone oxidoreductase subunit 7 (chloroplast) [Hordeum vulgare f. agriocrithon]	-114.844	0.5369	45614.5	393	93	93	14	14	21	21	1	9	33	6
c169	c169.a1	c169.a1.b29	QXE40244.1	NADH-plastoquinone oxidoreductase subunit 7 (chloroplast) [Hordeum vulgare var. distichon]	-114.844	0.5369	45614.5	393	93	93	14	14	21	21	1	9	33	6
c169	c169.a1	c169.a1.b30	YP_009649059.1	NADH dehydrogenase subunit H (chloroplast) [Hordeum vulgare subsp. spontaneum]	-114.844	0.5369	45614.5	393	93	93	14	14	21	21	1	9	33	6
c169	c169.a1	c169.a1.b31	YP_010144481.1	NADH-plastoquinone oxidoreductase subunit 7 (chloroplast) [Hordeum vulgare]	-114.844	0.5369	45614.5	393	93	93	14	14	21	21	1	9	33	6
c169	c169.a1	c169.a1.b32	YP_874708.1	NADH-plastoquinone oxidoreductase subunit 7 (chloroplast) [Hordeum vulgare subsp. vulgare]	-114.844	0.5369	45614.5	393	93	93	14	14	21	21	1	9	33	6
c169	c169.a1	c169.a1.b33	sp|O98691.1|NDHH_HORVU	RecName: Full=NAD(P)H-quinone oxidoreductase subunit H, chloroplastic; AltName: Full=NAD(P)H dehydrogenase subunit H; AltName: Full=NADH-plastoquinone oxidoreductase 49 kDa subunit; AltName: Full=NADH-plastoquinone oxidoreductase subunit H	-114.844	0.5369	45614.5	393	93	93	14	14	21	21	1	9	33	6
c170	c170.a1	c170.a1.a1	XP_044973784.1	uncharacterized protein At5g02240-like [Hordeum vulgare subsp. vulgare]	-126.819	0.52226	36023.9	337	93	93	14	14	20	15	1.33333	20.5443	1	6
c171	c171.a1	c171.a1.a1	BAJ91367.1	predicted protein [Hordeum vulgare subsp. vulgare]	-131.228	0.68953	29449.5	277	86	86	16	16	20	14	1.42857	25.827	2	6
c171	c171.a1	c171.a1.a2	XP_044982546.1	mitochondrial outer membrane protein porin 5 [Hordeum vulgare subsp. vulgare]	-131.228	0.68953	29449.5	277	86	86	16	16	20	14	1.42857	25.827	2	6
c172	c172.a1	c172.a1.a1	BAJ98167.1	predicted protein [Hordeum vulgare subsp. vulgare]	-144.531	0.63554	36141.9	332	76	72	14	13	18	14	1.28571	18.307	3	6
c172	c172.a1	c172.a1.a2	KAE8802824.1	guanine nucleotide-binding protein subunit beta-like protein A [Hordeum vulgare]	-144.531	0.63554	36141.9	332	76	72	14	13	18	14	1.28571	18.307	3	6
c172	c172.a1	c172.a1.a3	XP_044976695.1	guanine nucleotide-binding protein subunit beta-like protein A [Hordeum vulgare subsp. vulgare]	-144.531	0.63554	36141.9	332	76	72	14	13	18	14	1.28571	18.307	3	6
c172	c172.a2	c172.a2.a1	BAJ90663.1	predicted protein [Hordeum vulgare subsp. vulgare]	-99.534	0.58507	36260.1	335	54	50	11	10	11	15	0.733333	4.4117	5	6
c172	c172.a2	c172.a2.a2	BAJ91024.1	predicted protein [Hordeum vulgare subsp. vulgare]	-99.534	0.58507	36260.1	335	54	50	11	10	11	15	0.733333	4.4117	5	6
c172	c172.a2	c172.a2.a3	BAK06408.1	predicted protein [Hordeum vulgare subsp. vulgare]	-99.534	0.58507	36260.1	335	54	50	11	10	11	15	0.733333	4.4117	5	6
c172	c172.a2	c172.a2.a4	KAE8787065.1	guanine nucleotide-binding protein subunit beta-like protein A [Hordeum vulgare]	-99.534	0.58507	36260.1	335	54	50	11	10	11	15	0.733333	4.4117	5	6
c172	c172.a2	c172.a2.a5	XP_044982517.1	guanine nucleotide-binding protein subunit beta-like protein A [Hordeum vulgare subsp. vulgare]	-99.534	0.58507	36260.1	335	54	50	11	10	11	15	0.733333	4.4117	5	6
c173	c173.a1	c173.a1.a1	BAJ85473.1	predicted protein [Hordeum vulgare subsp. vulgare]	-108.341	0.3755	54174	498	69	69	12	12	17	16	1.0625	10.5478	3	6
c173	c173.a1	c173.a1.a2	BAJ87618.1	predicted protein [Hordeum vulgare subsp. vulgare]	-108.341	0.3755	54174	498	69	69	12	12	17	16	1.0625	10.5478	3	6
c173	c173.a1	c173.a1.a3	XP_044963778.1	aspartic proteinase [Hordeum vulgare subsp. vulgare]	-108.341	0.3755	54124	498	69	69	12	12	17	16	1.0625	10.5478	3	6
c174	c174.a1	c174.a1.a1	ACI46151.1	NADP-dependent malic enzyme [Hordeum vulgare]	-121.809	0.35965	62967.4	570	69	69	13	13	17	21	0.809524	5.44947	3	6
c174	c174.a1	c174.a1.a2	KAE8767789.1	NADP-dependent malic enzyme [Hordeum vulgare]	-121.809	0.35965	62967.4	570	69	69	13	13	17	21	0.809524	5.44947	3	6
c174	c174.a1	c174.a1.a3	XP_044967187.1	NADP-dependent malic enzyme, chloroplastic-like isoform X2 [Hordeum vulgare subsp. vulgare]	-121.809	0.35965	62967.4	570	69	69	13	13	17	21	0.809524	5.44947	3	6
c175	c175.a1	c175.a1.a1	BAK03071.1	predicted protein [Hordeum vulgare subsp. vulgare]	-119.665	0.31118	69131.5	617	67	38	15	8	19	29	0.655172	3.52035	3	6
c175	c175.a1	c175.a1.a2	KAE8782479.1	putative inactive purple acid phosphatase 27 [Hordeum vulgare]	-119.665	0.31788	67853.8	604	67	38	15	8	19	30	0.633333	3.29866	3	6
c175	c175.a1	c175.a1.a3	XP_044983184.1	nucleotide pyrophosphatase/phosphodiesterase [Hordeum vulgare subsp. vulgare]	-119.665	0.31118	69131.5	617	67	38	15	8	19	29	0.655172	3.52035	3	6
c175	c175.a2	c175.a2.a1	KAE8810631.1	nucleotide pyrophosphatase/phosphodiesterase [Hordeum vulgare]	-59.62	0.1672	69120.4	622	31	2	8	1	10	26	0.384615	1.42446	3	6
c175	c175.a2	c175.a2.a2	XP_044958305.1	nucleotide pyrophosphatase/phosphodiesterase-like isoform X1 [Hordeum vulgare subsp. vulgare]	-59.62	0.16667	69370.5	624	31	2	8	1	10	26	0.384615	1.42446	3	6
c175	c175.a2	c175.a2.a3	XP_044958308.1	nucleotide pyrophosphatase/phosphodiesterase-like isoform X2 [Hordeum vulgare subsp. vulgare]	-59.62	0.1672	69129.4	622	31	2	8	1	10	26	0.384615	1.42446	3	6
c176	c176.a1	c176.a1.a1	BAJ92898.1	predicted protein [Hordeum vulgare subsp. vulgare]	-111.442	0.34662	62165.6	577	64	55	15	13	18	16	1.125	12.3352	3	6
c176	c176.a1	c176.a1.a2	KAE8807554.1	ketol-acid reductoisomerase, chloroplastic [Hordeum vulgare]	-111.442	0.34662	62165.6	577	64	55	15	13	18	16	1.125	12.3352	3	6
c176	c176.a1	c176.a1.a3	XP_044984157.1	ketol-acid reductoisomerase, chloroplastic [Hordeum vulgare subsp. vulgare]	-111.442	0.3003	71617.3	666	64	55	15	13	18	21	0.857143	6.19686	3	6
c176	c176.a2	c176.a2.a1	KAE8805254.1	ketol-acid reductoisomerase, chloroplastic [Hordeum vulgare]	-20.2001	0.4	12033.3	110	10	1	3	1	4	7	0.571429	2.72759	2	6
c176	c176.a2	c176.a2.a2	KAE8806246.1	ketol-acid reductoisomerase, chloroplastic [Hordeum vulgare]	-20.2001	0.44	11015.9	100	10	1	3	1	4	6	0.666667	3.64159	2	6
c177	c177.a1	c177.a1.a1	KAE8802615.1	Mitochondrial-processing peptidase subunit alpha [Hordeum vulgare]	-129.214	0.53465	53449.8	505	64	64	15	15	17	20	0.85	6.07946	2	6
c177	c177.a1	c177.a1.a2	XP_044975017.1	mitochondrial-processing peptidase subunit alpha-like [Hordeum vulgare subsp. vulgare]	-129.214	0.53465	53449.8	505	64	64	15	15	17	20	0.85	6.07946	2	6
c178	c178.a1	c178.a1.a1	BAK08115.1	predicted protein [Hordeum vulgare subsp. vulgare]	-114.809	0.36119	78421.4	706	63	63	16	16	17	33	0.515152	2.27455	2	6
c178	c178.a1	c178.a1.a2	XP_044968928.1	protein ACTIVITY OF BC1 COMPLEX KINASE 3, chloroplastic [Hordeum vulgare subsp. vulgare]	-114.809	0.36119	78421.4	706	63	63	16	16	17	33	0.515152	2.27455	2	6
c179	c179.a1	c179.a1.a1	KAE8789435.1	Chaperonin CPN60-2, mitochondrial [Hordeum vulgare]	-89.0446	0.375	61076	576	61	26	13	5	18	27	0.666667	3.64159	2	6
c179	c179.a1	c179.a1.a2	XP_044982913.1	chaperonin CPN60-1, mitochondrial-like [Hordeum vulgare subsp. vulgare]	-89.0446	0.375	61076	576	61	26	13	5	18	27	0.666667	3.64159	2	6
c179	c179.a2	c179.a2.a1	BAK05600.1	predicted protein [Hordeum vulgare subsp. vulgare]	-78.3338	0.35714	60994.9	574	53	24	14	7	18	27	0.666667	3.64159	3	6
c179	c179.a2	c179.a2.a2	KAE8808463.1	Chaperonin CPN60-2, mitochondrial [Hordeum vulgare]	-78.3338	0.35714	60994.9	574	53	24	14	7	18	27	0.666667	3.64159	3	6
c179	c179.a2	c179.a2.a3	XP_044970111.1	chaperonin CPN60-1, mitochondrial [Hordeum vulgare subsp. vulgare]	-78.3338	0.35714	60994.9	574	53	24	14	7	18	27	0.666667	3.64159	3	6
c179	c179.a3	c179.a3.a1	BAJ88210.1	predicted protein [Hordeum vulgare subsp. vulgare]	-7.33536	0.03608	61385.1	582	7	1	2	1	2	30	0.0666667	0.165914	3	6
c179	c179.a3	c179.a3.a2	KAE8813668.1	chaperonin CPN60-like 2, mitochondrial [Hordeum vulgare]	-7.33536	0.03614	61328.1	581	7	1	2	1	2	29	0.0689655	0.172102	3	6
c179	c179.a3	c179.a3.a3	XP_044980975.1	chaperonin CPN60-like 2, mitochondrial [Hordeum vulgare subsp. vulgare]	-7.33536	0.03614	61328.1	581	7	1	2	1	2	29	0.0689655	0.172102	3	6
c180	c180.a1	c180.a1.a1	BAJ85269.1	predicted protein [Hordeum vulgare subsp. vulgare]	-122.465	0.42626	53703.9	495	61	61	13	13	19	21	0.904762	7.03086	2	6
c180	c180.a1	c180.a1.a2	XP_044980898.1	2-carboxy-D-arabinitol-1-phosphatase [Hordeum vulgare subsp. vulgare]	-122.465	0.42626	53703.9	495	61	61	13	13	19	21	0.904762	7.03086	2	6
c181	c181.a1	c181.a1.a1	AAS58474.1	coatomer alpha subunit [Hordeum vulgare subsp. vulgare]	-96.1075	0.17323	135725	1218	59	28	14	8	16	63	0.253968	0.794602	3	6
c181	c181.a1	c181.a1.a2	KAE8818462.1	coatomer alpha subunit [Hordeum vulgare]	-96.1075	0.17323	135755	1218	59	28	14	8	16	63	0.253968	0.794602	3	6
c181	c181.a1	c181.a1.a3	XP_044983325.1	coatomer subunit alpha-3-like [Hordeum vulgare subsp. vulgare]	-96.1075	0.17323	135725	1218	59	28	14	8	16	63	0.253968	0.794602	3	6
c181	c181.a2	c181.a2.a1	KAE8786965.1	Coatomer subunit alpha-3 [Hordeum vulgare]	-50.5316	0.0871	136273	1217	33	2	8	2	9	63	0.142857	0.389495	2	6
c181	c181.a2	c181.a2.a2	XP_044979989.1	coatomer subunit alpha-3 [Hordeum vulgare subsp. vulgare]	-50.5316	0.0871	136273	1217	33	2	8	2	9	63	0.142857	0.389495	2	6
c182	c182.a1	c182.a1.a1	BAJ99066.1	predicted protein [Hordeum vulgare subsp. vulgare]	-102.319	0.3891	56940.5	532	59	59	14	14	16	24	0.666667	3.64159	2	6
c182	c182.a1	c182.a1.a2	XP_044949716.1	bifunctional 3-dehydroquinate dehydratase/shikimate dehydrogenase, chloroplastic-like isoform X2 [Hordeum vulgare subsp. vulgare]	-102.319	0.3891	56940.5	532	59	59	14	14	16	24	0.666667	3.64159	2	6
c183	c183.a1	c183.a1.a1	BAJ88924.1	predicted protein, partial [Hordeum vulgare subsp. vulgare]	-99.0999	0.54108	36636	353	56	56	13	13	17	14	1.21429	15.3789	6	6
c183	c183.a1	c183.a1.a2	BAJ90544.1	predicted protein, partial [Hordeum vulgare subsp. vulgare]	-99.0999	0.54108	36636	353	56	56	13	13	17	14	1.21429	15.3789	6	6
c183	c183.a1	c183.a1.a3	BAK02240.1	predicted protein, partial [Hordeum vulgare subsp. vulgare]	-99.0999	0.55043	35827.5	347	56	56	13	13	17	14	1.21429	15.3789	6	6
c183	c183.a1	c183.a1.a4	KAE8777546.1	putative oxidoreductase GLYR1 [Hordeum vulgare]	-99.0999	0.56677	34829.9	337	56	56	13	13	17	14	1.21429	15.3789	6	6
c183	c183.a1	c183.a1.a5	XP_044976204.1	glyoxylate/succinic semialdehyde reductase 2, chloroplastic isoform X1 [Hordeum vulgare subsp. vulgare]	-99.0999	0.56509	34957.9	338	56	56	13	13	17	14	1.21429	15.3789	6	6
c183	c183.a1	c183.a1.a6	XP_044976205.1	glyoxylate/succinic semialdehyde reductase 2, chloroplastic isoform X2 [Hordeum vulgare subsp. vulgare]	-99.0999	0.56677	34829.9	337	56	56	13	13	17	14	1.21429	15.3789	6	6
c184	c184.a1	c184.a1.a1	CAM58980.1	beta tubulin 2 [Hordeum vulgare subsp. vulgare]	-93.0929	0.50897	50012.7	446	56	13	15	4	16	17	0.941176	7.73326	2	6
c184	c184.a1	c184.a1.a2	XP_044955394.1	tubulin beta-3 chain [Hordeum vulgare subsp. vulgare]	-93.0929	0.50897	50012.7	446	56	13	15	4	16	17	0.941176	7.73326	2	6
c184	c184.a2	c184.a2.a1	BAJ95180.1	predicted protein [Hordeum vulgare subsp. vulgare]	-76.073	0.4427	49938.7	445	49	3	13	1	15	19	0.789474	5.15848	5	6
c184	c184.a2	c184.a2.a2	BAJ97508.1	predicted protein [Hordeum vulgare subsp. vulgare]	-76.073	0.4427	49938.7	445	49	3	13	1	15	19	0.789474	5.15848	5	6
c184	c184.a2	c184.a2.a3	CAM58983.1	beta tubulin 5 [Hordeum vulgare subsp. vulgare]	-76.073	0.4427	49938.7	445	49	3	13	1	15	19	0.789474	5.15848	5	6
c184	c184.a2	c184.a2.a4	KAE8805906.1	beta tubulin 5 [Hordeum vulgare]	-76.073	0.4427	49938.7	445	49	3	13	1	15	19	0.789474	5.15848	5	6
c184	c184.a2	c184.a2.a5	XP_044985102.1	tubulin beta-4 chain [Hordeum vulgare subsp. vulgare]	-76.073	0.4427	49938.7	445	49	3	13	1	15	19	0.789474	5.15848	5	6
c184	c184.a3	c184.a3.a1	BAJ87463.1	predicted protein [Hordeum vulgare subsp. vulgare]	-78.8026	0.41163	50161.7	447	49	3	13	1	14	17	0.823529	5.66085	8	6
c184	c184.a3	c184.a3.a2	BAJ92333.1	predicted protein [Hordeum vulgare subsp. vulgare]	-78.8026	0.41163	50161.7	447	49	3	13	1	14	17	0.823529	5.66085	8	6
c184	c184.a3	c184.a3.a3	BAJ93445.1	predicted protein [Hordeum vulgare subsp. vulgare]	-78.8026	0.41163	50161.7	447	49	3	13	1	14	17	0.823529	5.66085	8	6
c184	c184.a3	c184.a3.a4	CAA70891.1	beta-tubulin 1 [Hordeum vulgare subsp. vulgare]	-78.8026	0.41163	50161.7	447	49	3	13	1	14	17	0.823529	5.66085	8	6
c184	c184.a3	c184.a3.a5	CAM58979.1	beta tubulin 1 [Hordeum vulgare subsp. vulgare]	-78.8026	0.41163	50161.7	447	49	3	13	1	14	17	0.823529	5.66085	8	6
c184	c184.a3	c184.a3.a6	KAE8797749.1	Tubulin beta chain [Hordeum vulgare]	-78.8026	0.39316	52529	468	49	3	13	1	14	18	0.777778	4.99484	8	6
c184	c184.a3	c184.a3.a7	XP_044977366.1	tubulin beta chain [Hordeum vulgare subsp. vulgare]	-78.8026	0.36874	55728.6	499	49	3	13	1	14	18	0.777778	4.99484	8	6
c184	c184.a3	c184.a3.a8	sp|P93176.1|TBB_HORVU	RecName: Full=Tubulin beta chain; AltName: Full=Beta-tubulin	-78.8026	0.41163	50161.7	447	49	3	13	1	14	17	0.823529	5.66085	8	6
c184	c184.a4	c184.a4.a1	CAM58982.1	beta tubulin 4 [Hordeum vulgare subsp. vulgare]	-72.1714	0.3736	50275.9	447	42	2	12	1	13	19	0.684211	3.83293	4	6
c184	c184.a4	c184.a4.a2	CAM58984.1	beta tubulin 6 [Hordeum vulgare subsp. vulgare]	-72.1714	0.37528	50103.8	445	42	2	12	1	13	19	0.684211	3.83293	4	6
c184	c184.a4	c184.a4.a3	XP_044975123.1	tubulin beta-1 chain [Hordeum vulgare subsp. vulgare]	-72.1714	0.37528	50103.8	445	42	2	12	1	13	19	0.684211	3.83293	4	6
c184	c184.a4	c184.a4.a4	XP_044976621.1	tubulin beta-5 chain [Hordeum vulgare subsp. vulgare]	-72.1714	0.3736	50275.9	447	42	2	12	1	13	19	0.684211	3.83293	4	6
c184	c184.a5	c184.a5.a1	CAB76916.1	beta tubulin 3, partial [Hordeum vulgare subsp. vulgare]	-38.684	0.37395	26821.2	238	20	1	7	1	8	13	0.615385	3.12463	1	6
c185	c185.a1	c185.a1.a1	BAJ94874.1	predicted protein [Hordeum vulgare subsp. vulgare]	-115.332	0.23093	106369	931	55	55	16	16	18	41	0.439024	1.74805	2	6
c185	c185.a1	c185.a1.a2	XP_044964464.1	4-alpha-glucanotransferase DPE2 [Hordeum vulgare subsp. vulgare]	-115.332	0.23093	106369	931	55	55	16	16	18	41	0.439024	1.74805	2	6
c186	c186.a1	c186.a1.a1	BAJ87654.1	predicted protein [Hordeum vulgare subsp. vulgare]	-70.4379	0.354	53809.3	500	48	48	12	12	17	22	0.772727	4.92553	2	6
c186	c186.a1	c186.a1.a2	KAE8811676.1	retinal dehydrogenase [Hordeum vulgare]	-70.4379	0.354	53781.3	500	48	48	12	12	17	22	0.772727	4.92553	2	6
c187	c187.a1	c187.a1.a1	BAK03082.1	predicted protein [Hordeum vulgare subsp. vulgare]	-107.86	0.19791	137822	1243	48	6	15	1	16	43	0.372093	1.35555	4	6
c187	c187.a1	c187.a1.a2	KAE8778983.1	Stromal processing peptidase, chloroplastic [Hordeum vulgare]	-107.86	0.19791	137778	1243	48	6	15	1	16	43	0.372093	1.35555	4	6
c187	c187.a1	c187.a1.a3	XP_044960815.1	stromal processing peptidase, chloroplastic isoform X1 [Hordeum vulgare subsp. vulgare]	-107.86	0.19775	137893	1244	48	6	15	1	16	43	0.372093	1.35555	4	6
c187	c187.a1	c187.a1.a4	XP_044960816.1	stromal processing peptidase, chloroplastic isoform X2 [Hordeum vulgare subsp. vulgare]	-107.86	0.19791	137822	1243	48	6	15	1	16	43	0.372093	1.35555	4	6
c187	c187.a2	c187.a2.a1	XP_044960817.1	stromal processing peptidase, chloroplastic isoform X3 [Hordeum vulgare subsp. vulgare]	-101.334	0.1971	137822	1243	43	1	15	1	16	43	0.372093	1.35555	1	6
c188	c188.a1	c188.a1.a1	AAA18567.1	PSI-D subunit [Hordeum vulgare subsp. vulgare]	-61.6751	0.39024	21919.4	205	154	154	9	9	19	9	2.11111	128.155	5	6
c188	c188.a1	c188.a1.a2	BAK07564.1	predicted protein [Hordeum vulgare subsp. vulgare]	-61.6751	0.39024	21919.4	205	154	154	9	9	19	9	2.11111	128.155	5	6
c188	c188.a1	c188.a1.a3	KAE8777236.1	Photosystem I reaction center subunit II, chloroplastic [Hordeum vulgare]	-61.6751	0.39024	21919.4	205	154	154	9	9	19	9	2.11111	128.155	5	6
c188	c188.a1	c188.a1.a4	XP_044985537.1	photosystem I reaction center subunit II, chloroplastic [Hordeum vulgare subsp. vulgare]	-61.6751	0.39024	21919.4	205	154	154	9	9	19	9	2.11111	128.155	5	6
c188	c188.a1	c188.a1.a5	sp|P36213.1|PSAD_HORVU	RecName: Full=Photosystem I reaction center subunit II, chloroplastic; AltName: Full=Photosystem I 20 kDa subunit; Short=PSI-D; Flags: Precursor	-61.6751	0.39024	21919.4	205	154	154	9	9	19	9	2.11111	128.155	5	6
c189	c189.a1	c189.a1.a1	BAJ98505.1	predicted protein [Hordeum vulgare subsp. vulgare]	-112.934	0.51527	28212.6	262	147	147	10	10	23	12	1.91667	81.5404	5	6
c189	c189.a1	c189.a1.a2	CBM40103.1	unnamed protein product [Hordeum vulgare]	-112.934	0.51527	28212.6	262	147	147	10	10	23	12	1.91667	81.5404	5	6
c189	c189.a1	c189.a1.a3	KAE8786044.1	2-Cys peroxiredoxin BAS1, chloroplastic [Hordeum vulgare]	-112.934	0.46552	31239.1	290	147	147	10	10	23	14	1.64286	42.9397	5	6
c189	c189.a1	c189.a1.a4	QPI69464.1	2-cys peroxiredoxin [Hordeum vulgare subsp. vulgare]	-112.934	0.59211	24949.8	228	147	147	10	10	23	10	2.3	198.526	5	6
c189	c189.a1	c189.a1.a5	XP_044966495.1	2-Cys peroxiredoxin BAS1, chloroplastic [Hordeum vulgare subsp. vulgare]	-112.934	0.51527	28212.6	262	147	147	10	10	23	12	1.91667	81.5404	5	6
c190	c190.a1	c190.a1.a1	KAE8805968.1	salt stress root protein RS1 [Hordeum vulgare]	-146.574	0.45808	36859.1	334	101	101	15	15	20	16	1.25	16.7828	3	6
c190	c190.a1	c190.a1.a2	XP_044975531.1	salt stress root protein RS1 [Hordeum vulgare subsp. vulgare]	-146.574	0.72857	22386.9	210	101	101	15	15	20	9	2.22222	165.81	3	6
c190	c190.a1	c190.a1.a3	XP_044975532.1	salt stress root protein RS1 [Hordeum vulgare subsp. vulgare]	-146.574	0.72857	22386.9	210	101	101	15	15	20	9	2.22222	165.81	3	6
c191	c191.a1	c191.a1.a1	BAJ85741.1	predicted protein [Hordeum vulgare subsp. vulgare]	-95.845	0.70079	12947.7	127	95	95	8	8	18	4	4.5	31621.8	4	6
c191	c191.a1	c191.a1.a2	BAJ87236.1	predicted protein [Hordeum vulgare subsp. vulgare]	-95.845	0.70079	12947.7	127	95	95	8	8	18	4	4.5	31621.8	4	6
c191	c191.a1	c191.a1.a3	KAE8806415.1	Photosystem II 10 kDa polypeptide, chloroplastic [Hordeum vulgare]	-95.845	0.70079	12947.7	127	95	95	8	8	18	4	4.5	31621.8	4	6
c191	c191.a1	c191.a1.a4	XP_044952685.1	photosystem II 10 kDa polypeptide, chloroplastic-like [Hordeum vulgare subsp. vulgare]	-95.845	0.70079	12947.7	127	95	95	8	8	18	4	4.5	31621.8	4	6
c192	c192.a1	c192.a1.a1	KAE8785635.1	Thiazole biosynthetic enzyme 1-2, chloroplastic [Hordeum vulgare]	-101.109	0.55271	37105.8	351	86	86	11	11	20	13	1.53846	33.5511	2	6
c192	c192.a1	c192.a1.a2	XP_044957844.1	thiamine thiazole synthase 2, chloroplastic [Hordeum vulgare subsp. vulgare]	-101.109	0.55271	37105.8	351	86	86	11	11	20	13	1.53846	33.5511	2	6
c193	c193.a1	c193.a1.a1	ABY61747.1	NADP-thioredoxin reductase C precursor, partial [Hordeum vulgare]	-156.671	0.44304	51951.3	474	86	86	14	14	22	19	1.15789	13.3845	4	6
c193	c193.a1	c193.a1.a2	BAJ89765.1	predicted protein [Hordeum vulgare subsp. vulgare]	-156.671	0.40619	56178.6	517	86	86	14	14	22	21	1.04762	10.1588	4	6
c193	c193.a1	c193.a1.a3	KAE8803565.1	NADP-thioredoxin reductase C precursor [Hordeum vulgare]	-156.671	0.40619	56178.6	517	86	86	14	14	22	21	1.04762	10.1588	4	6
c193	c193.a1	c193.a1.a4	XP_044964554.1	thioredoxin reductase NTRC [Hordeum vulgare subsp. vulgare]	-156.671	0.40619	56178.6	517	86	86	14	14	22	21	1.04762	10.1588	4	6
c194	c194.a1	c194.a1.a1	BAJ91603.1	predicted protein [Hordeum vulgare subsp. vulgare]	-110.723	0.53186	38016.2	361	83	83	13	13	17	18	0.944444	7.79923	3	6
c194	c194.a1	c194.a1.a2	KAE8780260.1	photosynthetic NDH subunit of subcomplex B 2, chloroplastic [Hordeum vulgare]	-110.723	0.53186	38003.2	361	83	83	13	13	17	18	0.944444	7.79923	3	6
c194	c194.a1	c194.a1.a3	XP_044982665.1	photosynthetic NDH subunit of subcomplex B 2, chloroplastic [Hordeum vulgare subsp. vulgare]	-110.723	0.53186	37976.2	361	83	83	13	13	17	18	0.944444	7.79923	3	6
c195	c195.a1	c195.a1.a1	BAJ91568.1	predicted protein [Hordeum vulgare subsp. vulgare]	-137.48	0.54839	32913.2	310	81	81	13	13	18	10	1.8	62.0957	2	6
c195	c195.a1	c195.a1.a2	XP_044966411.1	uncharacterized protein At1g32220, chloroplastic [Hordeum vulgare subsp. vulgare]	-137.48	0.54839	32913.2	310	81	81	13	13	18	10	1.8	62.0957	2	6
c196	c196.a1	c196.a1.a1	KAE8809703.1	rubisco accumulation factor 1, chloroplastic-like [Hordeum vulgare]	-104.649	0.33475	51807.8	472	81	81	13	13	20	22	0.909091	7.11131	2	6
c196	c196.a1	c196.a1.a2	XP_044969817.1	rubisco accumulation factor 1, chloroplastic-like [Hordeum vulgare subsp. vulgare]	-104.649	0.33475	51807.8	472	81	81	13	13	20	22	0.909091	7.11131	2	6
c197	c197.a1	c197.a1.a1	BAK03427.1	predicted protein [Hordeum vulgare subsp. vulgare]	-116.209	0.32815	69146.6	643	80	80	15	15	21	22	0.954545	8.00628	3	6
c197	c197.a1	c197.a1.a2	KAE8796084.1	9-cis epoxycarotenoid dioxygenase [Hordeum vulgare]	-116.209	0.32815	69146.5	643	80	80	15	15	21	22	0.954545	8.00628	3	6
c197	c197.a1	c197.a1.a3	XP_044951576.1	9-cis-epoxycarotenoid dioxygenase NCED1, chloroplastic-like [Hordeum vulgare subsp. vulgare]	-116.209	0.32815	69130.5	643	80	80	15	15	21	22	0.954545	8.00628	3	6
c198	c198.a1	c198.a1.a1	KAE8794552.1	citrate synthase 4, mitochondrial-like [Hordeum vulgare]	-124.399	0.42797	52511.2	472	77	77	13	13	17	19	0.894737	6.8476	2	6
c198	c198.a1	c198.a1.a2	XP_044950890.1	citrate synthase 4, mitochondrial-like [Hordeum vulgare subsp. vulgare]	-124.399	0.42797	52570.2	472	77	77	13	13	17	18	0.944444	7.79923	2	6
c199	c199.a1	c199.a1.a1	XP_044956301.1	uncharacterized aarF domain-containing protein kinase At5g05200, chloroplastic [Hordeum vulgare subsp. vulgare]	-110.073	0.38899	60672.4	545	77	77	15	15	19	24	0.791667	5.18966	1	6
c200	c200.a1	c200.a1.a1	KAE8813300.1	UDP-sulfoquinovose synthase, chloroplastic [Hordeum vulgare]	-116.304	0.41841	52584.5	478	63	63	13	13	17	23	0.73913	4.48442	3	6
c200	c200.a1	c200.a1.a2	XP_044972431.1	UDP-sulfoquinovose synthase, chloroplastic [Hordeum vulgare subsp. vulgare]	-116.304	0.41841	52584.5	478	63	63	13	13	17	23	0.73913	4.48442	3	6
c200	c200.a1	c200.a1.a3	XP_044972434.1	UDP-sulfoquinovose synthase, chloroplastic [Hordeum vulgare subsp. vulgare]	-116.304	0.41841	52584.5	478	63	63	13	13	17	23	0.73913	4.48442	3	6
c201	c201.a1	c201.a1.a1	BAJ86472.1	predicted protein [Hordeum vulgare subsp. vulgare]	-107.957	0.49655	30605.9	290	60	60	10	10	16	12	1.33333	20.5443	4	6
c201	c201.a1	c201.a1.a2	BAJ99317.1	predicted protein [Hordeum vulgare subsp. vulgare]	-107.957	0.49655	30605.9	290	60	60	10	10	16	12	1.33333	20.5443	4	6
c201	c201.a1	c201.a1.a3	KAE8773811.1	Voltage dependent anion channel (VDAC) [Hordeum vulgare]	-107.957	0.49655	30605.9	290	60	60	10	10	16	12	1.33333	20.5443	4	6
c201	c201.a1	c201.a1.a4	XP_044981173.1	mitochondrial outer membrane protein porin 2-like [Hordeum vulgare subsp. vulgare]	-107.957	0.49655	30605.9	290	60	60	10	10	16	12	1.33333	20.5443	4	6
c202	c202.a1	c202.a1.a1	BAJ98134.1	predicted protein [Hordeum vulgare subsp. vulgare]	-99.2787	0.18426	109796	1004	61	33	14	7	15	39	0.384615	1.42446	2	6
c202	c202.a1	c202.a1.a2	XP_044983352.1	alanine--tRNA ligase-like [Hordeum vulgare subsp. vulgare]	-99.2787	0.1839	109869	1006	61	33	14	7	15	42	0.357143	1.27585	2	6
c202	c202.a2	c202.a2.a1	BAJ96541.1	predicted protein, partial [Hordeum vulgare subsp. vulgare]	-66.9732	0.14187	109806	1008	33	5	10	3	11	40	0.275	0.883649	3	6
c202	c202.a2	c202.a2.a2	KAE8793046.1	Alanyl-tRNA synthetase, mitochondrial [Hordeum vulgare]	-66.9732	0.14958	104556	956	33	5	10	3	11	38	0.289474	0.947483	3	6
c202	c202.a2	c202.a2.a3	XP_044981016.1	alanine--tRNA ligase-like [Hordeum vulgare subsp. vulgare]	-66.9732	0.14187	109838	1008	33	5	10	3	11	40	0.275	0.883649	3	6
c203	c203.a1	c203.a1.a1	BAK00039.1	predicted protein [Hordeum vulgare subsp. vulgare]	-104.178	0.53333	39806.5	375	60	60	11	11	17	11	1.54545	34.1119	3	6
c203	c203.a1	c203.a1.a2	KAE8814304.1	GDSL esterase/lipase [Hordeum vulgare]	-104.178	0.53333	39833.6	375	60	60	11	11	17	12	1.41667	25.1016	3	6
c203	c203.a1	c203.a1.a3	XP_044961011.1	GDSL esterase/lipase At5g33370-like [Hordeum vulgare subsp. vulgare]	-104.178	0.53333	39833.6	375	60	60	11	11	17	12	1.41667	25.1016	3	6
c204	c204.a1	c204.a1.a1	BAK02783.1	predicted protein [Hordeum vulgare subsp. vulgare]	-135.498	0.36715	68150.7	621	60	60	14	14	15	21	0.714286	4.17947	3	6
c204	c204.a1	c204.a1.a2	KAE8805859.1	succinate dehydrogenase [Hordeum vulgare]	-135.498	0.36597	68315.8	623	60	60	14	14	15	22	0.681818	3.80638	3	6
c204	c204.a1	c204.a1.a3	XP_044985065.1	succinate dehydrogenase [ubiquinone] flavoprotein subunit, mitochondrial-like [Hordeum vulgare subsp. vulgare]	-135.498	0.36715	68173.8	621	60	60	14	14	15	21	0.714286	4.17947	3	6
c205	c205.a1	c205.a1.a1	KAE8795407.1	PGR5-like protein 1A, chloroplastic [Hordeum vulgare]	-98.69	0.4321	35835.3	324	60	60	10	10	17	12	1.41667	25.1016	2	6
c205	c205.a1	c205.a1.a2	XP_044946103.1	PGR5-like protein 1A, chloroplastic [Hordeum vulgare subsp. vulgare]	-98.69	0.4321	35835.3	324	60	60	10	10	17	12	1.41667	25.1016	2	6
c206	c206.a1	c206.a1.a1	KAE8820389.1	glucose-6-phosphate isomerase 1, chloroplastic [Hordeum vulgare]	-85.891	0.30732	67180.5	615	60	60	14	14	17	44	0.386364	1.43424	2	6
c206	c206.a1	c206.a1.a2	XP_044949310.1	glucose-6-phosphate isomerase 1, chloroplastic [Hordeum vulgare subsp. vulgare]	-85.891	0.30732	67208.5	615	60	60	14	14	17	44	0.386364	1.43424	2	6
c207	c207.a1	c207.a1.a1	KAE8811937.1	serine protease SPPA, chloroplastic [Hordeum vulgare]	-109.99	0.31623	78851.4	721	58	58	14	14	16	28	0.571429	2.72759	1	6
c208	c208.a1	c208.a1.a1	BAJ98760.1	predicted protein [Hordeum vulgare subsp. vulgare]	-86.5099	0.27352	76520.3	691	57	45	15	12	15	34	0.441176	1.7617	2	6
c208	c208.a1	c208.a1.a2	KAE8792659.1	glycine--tRNA ligase, mitochondrial 1 [Hordeum vulgare]	-86.5099	0.27352	76476.3	691	57	45	15	12	15	34	0.441176	1.7617	2	6
c208	c208.a2	c208.a2.a1	XP_044966381.1	glycine--tRNA ligase, mitochondrial 1-like [Hordeum vulgare subsp. vulgare]	-68.3729	0.1994	74307.9	667	33	21	9	6	9	31	0.290323	0.951293	1	6
c209	c209.a1	c209.a1.a1	BAK04984.1	predicted protein [Hordeum vulgare subsp. vulgare]	-96.4586	0.25991	73471.8	681	54	5	13	1	17	24	0.708333	4.10897	1	6
c209	c209.a2	c209.a2.a1	BAK01654.1	predicted protein, partial [Hordeum vulgare subsp. vulgare]	-83.5292	0.28326	68426.9	639	50	1	13	1	17	24	0.708333	4.10897	1	6
c209	c209.a3	c209.a3.a1	KAE8778797.1	patellin-3-like [Hordeum vulgare]	-90.3585	0.27627	64048.7	590	51	4	12	1	16	26	0.615385	3.12463	2	6
c209	c209.a3	c209.a3.a2	XP_044979194.1	patellin-3-like [Hordeum vulgare subsp. vulgare]	-90.3585	0.24697	71372.6	660	51	4	12	1	16	27	0.592593	2.91375	2	6
c209	c209.a4	c209.a4.a1	BAJ87818.1	predicted protein [Hordeum vulgare subsp. vulgare]	-14.2416	0.06552	63207.3	580	21	5	3	1	5	23	0.217391	0.649648	3	6
c209	c209.a4	c209.a4.a2	KAE8768082.1	patellin-3-like [Hordeum vulgare]	-14.2416	0.06563	63093.2	579	21	5	3	1	5	24	0.208333	0.615598	3	6
c209	c209.a4	c209.a4.a3	XP_044977532.1	patellin-3-like isoform X1 [Hordeum vulgare subsp. vulgare]	-14.2416	0.06563	63065.2	579	21	5	3	1	5	24	0.208333	0.615598	3	6
c210	c210.a1	c210.a1.a1	XP_044945939.1	probable acyl-activating enzyme 16, chloroplastic isoform X1 [Hordeum vulgare subsp. vulgare]	-107.779	0.45336	59220.6	536	54	52	13	12	16	21	0.761905	4.77969	1	6
c210	c210.a2	c210.a2.a1	KAE8783645.1	Long-chain-fatty-acid--CoA ligase FadD15 [Hordeum vulgare]	-58.3001	0.16016	81589.6	743	25	23	9	8	12	34	0.352941	1.25393	1	6
c211	c211.a1	c211.a1.a1	BAK02477.1	predicted protein [Hordeum vulgare subsp. vulgare]	-115.929	0.1552	152148	1424	52	52	14	14	16	51	0.313725	1.05933	4	6
c211	c211.a1	c211.a1.a2	KAE8772256.1	hypothetical protein D1007_55764 [Hordeum vulgare]	-115.929	0.1552	152194	1424	52	52	14	14	16	51	0.313725	1.05933	4	6
c211	c211.a1	c211.a1.a3	XP_044965234.1	translocase of chloroplast 101, chloroplastic isoform X1 [Hordeum vulgare subsp. vulgare]	-115.929	0.1552	152194	1424	52	52	14	14	16	51	0.313725	1.05933	4	6
c211	c211.a1	c211.a1.a4	XP_044965242.1	translocase of chloroplast 101, chloroplastic isoform X2 [Hordeum vulgare subsp. vulgare]	-115.929	0.15629	151090	1414	52	52	14	14	16	51	0.313725	1.05933	4	6
c212	c212.a1	c212.a1.a1	BAJ87281.1	predicted protein [Hordeum vulgare subsp. vulgare]	-115.75	0.55438	41465.3	377	49	49	14	14	16	16	1	9	4	6
c212	c212.a1	c212.a1.a2	BAJ95739.1	predicted protein [Hordeum vulgare subsp. vulgare]	-115.75	0.55438	41465.3	377	49	49	14	14	16	16	1	9	4	6
c212	c212.a1	c212.a1.a3	BAJ97191.1	predicted protein [Hordeum vulgare subsp. vulgare]	-115.75	0.55438	41465.3	377	49	49	14	14	16	16	1	9	4	6
c212	c212.a1	c212.a1.a4	XP_044956316.1	formate dehydrogenase, mitochondrial [Hordeum vulgare subsp. vulgare]	-115.75	0.55438	41465.3	377	49	49	14	14	16	16	1	9	4	6
c213	c213.a1	c213.a1.a1	XP_044948718.1	polyadenylate-binding protein 8-like [Hordeum vulgare subsp. vulgare]	-79.394	0.30108	70701.8	651	49	32	12	8	15	26	0.576923	2.77505	1	6
c213	c213.a2	c213.a2.a1	BAJ87575.1	predicted protein [Hordeum vulgare subsp. vulgare]	-27.0859	0.09955	71684.5	663	20	3	5	1	6	22	0.272727	0.873817	5	6
c213	c213.a2	c213.a2.a2	BAJ90169.1	predicted protein [Hordeum vulgare subsp. vulgare]	-27.0859	0.09955	71684.5	663	20	3	5	1	6	22	0.272727	0.873817	5	6
c213	c213.a2	c213.a2.a3	BAJ97269.1	predicted protein [Hordeum vulgare subsp. vulgare]	-27.0859	0.09955	71712.5	663	20	3	5	1	6	22	0.272727	0.873817	5	6
c213	c213.a2	c213.a2.a4	KAE8812635.1	polyadenylate-binding protein 2-like [Hordeum vulgare]	-27.0859	0.10201	70231.7	647	20	3	5	1	6	22	0.272727	0.873817	5	6
c213	c213.a2	c213.a2.a5	XP_044960153.1	polyadenylate-binding protein 2-like [Hordeum vulgare subsp. vulgare]	-27.0859	0.09955	71684.5	663	20	3	5	1	6	22	0.272727	0.873817	5	6
c214	c214.a1	c214.a1.a1	KAE8796315.1	Elongation factor 1-alpha [Hordeum vulgare]	-101.379	0.3915	49149.8	447	110	46	11	4	20	19	1.05263	10.2884	3	6
c214	c214.a1	c214.a1.a2	XP_044981917.1	elongation factor 1-alpha-like [Hordeum vulgare subsp. vulgare]	-101.379	0.3915	49149.8	447	110	46	11	4	20	19	1.05263	10.2884	3	6
c214	c214.a1	c214.a1.a3	XP_044981918.1	elongation factor 1-alpha-like [Hordeum vulgare subsp. vulgare]	-101.379	0.3915	49149.8	447	110	46	11	4	20	19	1.05263	10.2884	3	6
c214	c214.a2	c214.a2.a1	CAA80666.1	protein synthesis elongation factor-1 alpha [Hordeum vulgare subsp. vulgare]	-91.5518	0.3915	49110.7	447	94	30	11	4	18	21	0.857143	6.19686	11	6
c214	c214.a2	c214.a2.a2	CAW34300.1	unnamed protein product [Hordeum vulgare]	-91.5518	0.3915	49110.7	447	94	30	11	4	18	21	0.857143	6.19686	11	6
c214	c214.a2	c214.a2.a3	CAW48273.1	unnamed protein product [Hordeum vulgare]	-91.5518	0.3915	49110.7	447	94	30	11	4	18	21	0.857143	6.19686	11	6
c214	c214.a2	c214.a2.a4	CBC00335.1	unnamed protein product [Hordeum vulgare]	-91.5518	0.3915	49110.7	447	94	30	11	4	18	21	0.857143	6.19686	11	6
c214	c214.a2	c214.a2.a5	CBC15083.1	unnamed protein product [Hordeum vulgare]	-91.5518	0.3915	49110.7	447	94	30	11	4	18	21	0.857143	6.19686	11	6
c214	c214.a2	c214.a2.a6	CBD35497.1	unnamed protein product [Hordeum vulgare]	-91.5518	0.3915	49156.7	447	94	30	11	4	18	20	0.9	6.94328	11	6
c214	c214.a2	c214.a2.a7	KAE8783680.1	elongation factor 1 alpha [Hordeum vulgare]	-91.5518	0.3915	49156.7	447	94	30	11	4	18	20	0.9	6.94328	11	6
c214	c214.a2	c214.a2.a8	KAE8783686.1	elongation factor 1 alpha [Hordeum vulgare]	-91.5518	0.3915	49156.7	447	94	30	11	4	18	20	0.9	6.94328	11	6
c214	c214.a2	c214.a2.a9	XP_044964162.1	elongation factor 1-alpha [Hordeum vulgare subsp. vulgare]	-91.5518	0.3915	49156.7	447	94	30	11	4	18	20	0.9	6.94328	11	6
c214	c214.a2	c214.a2.b10	XP_044964163.1	elongation factor 1-alpha [Hordeum vulgare subsp. vulgare]	-91.5518	0.3915	49156.7	447	94	30	11	4	18	20	0.9	6.94328	11	6
c214	c214.a2	c214.a2.b11	sp|Q40034.1|EF1A2_HORVU	RecName: Full=Elongation factor 1-alpha; Short=EF-1-alpha	-91.5518	0.3915	49110.7	447	94	30	11	4	18	21	0.857143	6.19686	11	6
c215	c215.a1	c215.a1.a1	ABK79419.1	ATP synthase CF1 epsilon subunit (chloroplast) [Hordeum vulgare subsp. vulgare]	-64.5798	0.84672	15208.2	137	105	105	8	8	17	5	3.4	2510.89	34	6
c215	c215.a1	c215.a1.a2	AGP50761.1	ATP synthase CF1 epsilon subunit (chloroplast) [Hordeum vulgare subsp. vulgare]	-64.5798	0.84672	15208.2	137	105	105	8	8	17	5	3.4	2510.89	34	6
c215	c215.a1	c215.a1.a3	AGP50837.1	ATP synthase CF1 epsilon subunit (chloroplast) [Hordeum vulgare subsp. spontaneum]	-64.5798	0.84672	15208.2	137	105	105	8	8	17	5	3.4	2510.89	34	6
c215	c215.a1	c215.a1.a4	AGP50917.1	ATP synthase CF1 epsilon subunit (chloroplast) [Hordeum vulgare subsp. spontaneum]	-64.5798	0.84672	15208.2	137	105	105	8	8	17	5	3.4	2510.89	34	6
c215	c215.a1	c215.a1.a5	AMA20252.1	ATP synthase CF1 epsilon subunit (chloroplast) [Hordeum vulgare subsp. vulgare]	-64.5798	0.84672	15208.2	137	105	105	8	8	17	5	3.4	2510.89	34	6
c215	c215.a1	c215.a1.a6	ASD42749.1	ATP synthase CF1 epsilon subunit (chloroplast) [Hordeum vulgare]	-64.5798	0.84672	15208.2	137	105	105	8	8	17	5	3.4	2510.89	34	6
c215	c215.a1	c215.a1.a7	ASD42826.1	ATP synthase CF1 epsilon subunit (chloroplast) [Hordeum vulgare]	-64.5798	0.84672	15208.2	137	105	105	8	8	17	5	3.4	2510.89	34	6
c215	c215.a1	c215.a1.a8	CAA25115.1	ATPase, subunit E (chloroplast) [Hordeum vulgare]	-64.5798	0.84672	15208.2	137	105	105	8	8	17	5	3.4	2510.89	34	6
c215	c215.a1	c215.a1.a9	QDA21805.1	CF1 subunit epsilon (chloroplast) [Hordeum vulgare subsp. spontaneum]	-64.5798	0.84672	15208.2	137	105	105	8	8	17	5	3.4	2510.89	34	6
c215	c215.a1	c215.a1.b10	QDA21888.1	CF1 subunit epsilon (chloroplast) [Hordeum vulgare subsp. spontaneum]	-64.5798	0.84672	15208.2	137	105	105	8	8	17	5	3.4	2510.89	34	6
c215	c215.a1	c215.a1.b11	QGL07108.1	AtpE (chloroplast) [Hordeum vulgare subsp. spontaneum]	-64.5798	0.84672	15208.2	137	105	105	8	8	17	5	3.4	2510.89	34	6
c215	c215.a1	c215.a1.b12	QGL07191.1	AtpE (chloroplast) [Hordeum vulgare subsp. spontaneum]	-64.5798	0.84672	15208.2	137	105	105	8	8	17	5	3.4	2510.89	34	6
c215	c215.a1	c215.a1.b13	QGL07274.1	AtpE (chloroplast) [Hordeum vulgare subsp. spontaneum]	-64.5798	0.84672	15208.2	137	105	105	8	8	17	5	3.4	2510.89	34	6
c215	c215.a1	c215.a1.b14	QGL07357.1	AtpE (chloroplast) [Hordeum vulgare subsp. spontaneum]	-64.5798	0.84672	15208.2	137	105	105	8	8	17	5	3.4	2510.89	34	6
c215	c215.a1	c215.a1.b15	QGL07440.1	AtpE (chloroplast) [Hordeum vulgare subsp. spontaneum]	-64.5798	0.84672	15208.2	137	105	105	8	8	17	5	3.4	2510.89	34	6
c215	c215.a1	c215.a1.b16	QGL07523.1	AtpE (chloroplast) [Hordeum vulgare subsp. spontaneum]	-64.5798	0.84672	15208.2	137	105	105	8	8	17	5	3.4	2510.89	34	6
c215	c215.a1	c215.a1.b17	QGL07606.1	AtpE (chloroplast) [Hordeum vulgare subsp. spontaneum]	-64.5798	0.84672	15208.2	137	105	105	8	8	17	5	3.4	2510.89	34	6
c215	c215.a1	c215.a1.b18	QGL07689.1	AtpE (chloroplast) [Hordeum vulgare subsp. spontaneum]	-64.5798	0.84672	15208.2	137	105	105	8	8	17	5	3.4	2510.89	34	6
c215	c215.a1	c215.a1.b19	QGL07772.1	AtpE (chloroplast) [Hordeum vulgare subsp. spontaneum]	-64.5798	0.84672	15208.2	137	105	105	8	8	17	5	3.4	2510.89	34	6
c215	c215.a1	c215.a1.b20	QGL07855.1	AtpE (chloroplast) [Hordeum vulgare subsp. spontaneum]	-64.5798	0.84672	15208.2	137	105	105	8	8	17	5	3.4	2510.89	34	6
c215	c215.a1	c215.a1.b21	QGL07938.1	AtpE (chloroplast) [Hordeum vulgare subsp. vulgare]	-64.5798	0.84672	15208.2	137	105	105	8	8	17	5	3.4	2510.89	34	6
c215	c215.a1	c215.a1.b22	QGL08021.1	AtpE (chloroplast) [Hordeum vulgare subsp. vulgare]	-64.5798	0.84672	15208.2	137	105	105	8	8	17	5	3.4	2510.89	34	6
c215	c215.a1	c215.a1.b23	QGL08104.1	AtpE (chloroplast) [Hordeum vulgare subsp. vulgare]	-64.5798	0.84672	15208.2	137	105	105	8	8	17	5	3.4	2510.89	34	6
c215	c215.a1	c215.a1.b24	QGL08187.1	AtpE (chloroplast) [Hordeum vulgare subsp. vulgare]	-64.5798	0.84672	15208.2	137	105	105	8	8	17	5	3.4	2510.89	34	6
c215	c215.a1	c215.a1.b25	QGL08270.1	AtpE (chloroplast) [Hordeum vulgare subsp. vulgare]	-64.5798	0.84672	15208.2	137	105	105	8	8	17	5	3.4	2510.89	34	6
c215	c215.a1	c215.a1.b26	QGL08353.1	AtpE (chloroplast) [Hordeum vulgare subsp. vulgare]	-64.5798	0.84672	15208.2	137	105	105	8	8	17	5	3.4	2510.89	34	6
c215	c215.a1	c215.a1.b27	QGL08436.1	AtpE (chloroplast) [Hordeum vulgare subsp. vulgare]	-64.5798	0.84672	15208.2	137	105	105	8	8	17	5	3.4	2510.89	34	6
c215	c215.a1	c215.a1.b28	QQL92758.1	ATP synthase CF1 epsilon subunit (chloroplast) [Hordeum vulgare]	-64.5798	0.84672	15208.2	137	105	105	8	8	17	5	3.4	2510.89	34	6
c215	c215.a1	c215.a1.b29	QXE40111.1	ATP synthase CF1 epsilon subunit (chloroplast) [Hordeum vulgare f. agriocrithon]	-64.5798	0.84672	15208.2	137	105	105	8	8	17	5	3.4	2510.89	34	6
c215	c215.a1	c215.a1.b30	QXE40194.1	ATP synthase CF1 epsilon subunit (chloroplast) [Hordeum vulgare var. distichon]	-64.5798	0.84672	15208.2	137	105	105	8	8	17	5	3.4	2510.89	34	6
c215	c215.a1	c215.a1.b31	YP_009649019.1	CF1 subunit epsilon (chloroplast) [Hordeum vulgare subsp. spontaneum]	-64.5798	0.84672	15208.2	137	105	105	8	8	17	5	3.4	2510.89	34	6
c215	c215.a1	c215.a1.b32	YP_010144431.1	ATP synthase CF1 epsilon subunit (chloroplast) [Hordeum vulgare]	-64.5798	0.84672	15208.2	137	105	105	8	8	17	5	3.4	2510.89	34	6
c215	c215.a1	c215.a1.b33	YP_874659.1	ATP synthase CF1 epsilon subunit (chloroplast) [Hordeum vulgare subsp. vulgare]	-64.5798	0.84672	15208.2	137	105	105	8	8	17	5	3.4	2510.89	34	6
c215	c215.a1	c215.a1.b34	sp|P69444.1|ATPE_HORVU	RecName: Full=ATP synthase epsilon chain, chloroplastic; AltName: Full=ATP synthase F1 sector epsilon subunit; AltName: Full=F-ATPase epsilon subunit	-64.5798	0.84672	15208.2	137	105	105	8	8	17	5	3.4	2510.89	34	6
c216	c216.a1	c216.a1.a1	BAJ86408.1	predicted protein [Hordeum vulgare subsp. vulgare]	-107.855	0.47222	23227.1	216	104	104	13	13	21	12	1.75	55.2341	4	6
c216	c216.a1	c216.a1.a2	BAJ88041.1	predicted protein [Hordeum vulgare subsp. vulgare]	-107.855	0.47222	23227.1	216	104	104	13	13	21	12	1.75	55.2341	4	6
c216	c216.a1	c216.a1.a3	KAE8799384.1	Peroxiredoxin Q, chloroplastic [Hordeum vulgare]	-107.855	0.47222	23227.1	216	104	104	13	13	21	12	1.75	55.2341	4	6
c216	c216.a1	c216.a1.a4	XP_044960076.1	peroxiredoxin Q, chloroplastic isoform X2 [Hordeum vulgare subsp. vulgare]	-107.855	0.47222	23227.1	216	104	104	13	13	21	12	1.75	55.2341	4	6
c217	c217.a1	c217.a1.a1	ABK79409.1	ATP synthase CF0 subunit I (chloroplast) [Hordeum vulgare subsp. vulgare]	-62.8685	0.46448	20964.2	183	101	101	9	9	18	6	3	999	33	6
c217	c217.a1	c217.a1.a2	AGP50751.1	ATP synthase CF0 subunit I (chloroplast) [Hordeum vulgare subsp. vulgare]	-62.8685	0.45213	21441.4	188	101	101	9	9	18	7	2.57143	371.759	33	6
c217	c217.a1	c217.a1.a3	AGP50827.1	ATP synthase CF0 subunit I (chloroplast) [Hordeum vulgare subsp. spontaneum]	-62.8685	0.45213	21441.4	188	101	101	9	9	18	7	2.57143	371.759	33	6
c217	c217.a1	c217.a1.a4	AGP50907.1	ATP synthase CF0 subunit I (chloroplast) [Hordeum vulgare subsp. spontaneum]	-62.8685	0.45213	21441.4	188	101	101	9	9	18	7	2.57143	371.759	33	6
c217	c217.a1	c217.a1.a5	AMA20242.1	ATP synthase CF0 subunit I (chloroplast) [Hordeum vulgare subsp. vulgare]	-62.8685	0.45213	21441.4	188	101	101	9	9	18	7	2.57143	371.759	33	6
c217	c217.a1	c217.a1.a6	ASD42725.1	ATP synthase CF0 subunit I (chloroplast) [Hordeum vulgare]	-62.8685	0.46448	20964.2	183	101	101	9	9	18	6	3	999	33	6
c217	c217.a1	c217.a1.a7	ASD42802.1	ATP synthase CF0 subunit I (chloroplast) [Hordeum vulgare]	-62.8685	0.46448	20964.2	183	101	101	9	9	18	6	3	999	33	6
c217	c217.a1	c217.a1.a8	QDA21795.1	CF0 subunit I (chloroplast) [Hordeum vulgare subsp. spontaneum]	-62.8685	0.46448	20964.2	183	101	101	9	9	18	6	3	999	33	6
c217	c217.a1	c217.a1.a9	QDA21878.1	CF0 subunit I (chloroplast) [Hordeum vulgare subsp. spontaneum]	-62.8685	0.46448	20964.2	183	101	101	9	9	18	6	3	999	33	6
c217	c217.a1	c217.a1.b10	QGL07098.1	AtpF (chloroplast) [Hordeum vulgare subsp. spontaneum]	-62.8685	0.46448	20964.2	183	101	101	9	9	18	6	3	999	33	6
c217	c217.a1	c217.a1.b11	QGL07181.1	AtpF (chloroplast) [Hordeum vulgare subsp. spontaneum]	-62.8685	0.46448	20964.2	183	101	101	9	9	18	6	3	999	33	6
c217	c217.a1	c217.a1.b12	QGL07264.1	AtpF (chloroplast) [Hordeum vulgare subsp. spontaneum]	-62.8685	0.46448	20964.2	183	101	101	9	9	18	6	3	999	33	6
c217	c217.a1	c217.a1.b13	QGL07347.1	AtpF (chloroplast) [Hordeum vulgare subsp. spontaneum]	-62.8685	0.46448	20964.2	183	101	101	9	9	18	6	3	999	33	6
c217	c217.a1	c217.a1.b14	QGL07430.1	AtpF (chloroplast) [Hordeum vulgare subsp. spontaneum]	-62.8685	0.46448	20964.2	183	101	101	9	9	18	6	3	999	33	6
c217	c217.a1	c217.a1.b15	QGL07513.1	AtpF (chloroplast) [Hordeum vulgare subsp. spontaneum]	-62.8685	0.46448	20964.2	183	101	101	9	9	18	6	3	999	33	6
c217	c217.a1	c217.a1.b16	QGL07596.1	AtpF (chloroplast) [Hordeum vulgare subsp. spontaneum]	-62.8685	0.46448	20964.2	183	101	101	9	9	18	6	3	999	33	6
c217	c217.a1	c217.a1.b17	QGL07679.1	AtpF (chloroplast) [Hordeum vulgare subsp. spontaneum]	-62.8685	0.46448	20964.2	183	101	101	9	9	18	6	3	999	33	6
c217	c217.a1	c217.a1.b18	QGL07762.1	AtpF (chloroplast) [Hordeum vulgare subsp. spontaneum]	-62.8685	0.46448	20964.2	183	101	101	9	9	18	6	3	999	33	6
c217	c217.a1	c217.a1.b19	QGL07845.1	AtpF (chloroplast) [Hordeum vulgare subsp. spontaneum]	-62.8685	0.46448	20964.2	183	101	101	9	9	18	6	3	999	33	6
c217	c217.a1	c217.a1.b20	QGL07928.1	AtpF (chloroplast) [Hordeum vulgare subsp. vulgare]	-62.8685	0.46448	20964.2	183	101	101	9	9	18	6	3	999	33	6
c217	c217.a1	c217.a1.b21	QGL08011.1	AtpF (chloroplast) [Hordeum vulgare subsp. vulgare]	-62.8685	0.46448	20964.2	183	101	101	9	9	18	6	3	999	33	6
c217	c217.a1	c217.a1.b22	QGL08094.1	AtpF (chloroplast) [Hordeum vulgare subsp. vulgare]	-62.8685	0.46448	20964.2	183	101	101	9	9	18	6	3	999	33	6
c217	c217.a1	c217.a1.b23	QGL08177.1	AtpF (chloroplast) [Hordeum vulgare subsp. vulgare]	-62.8685	0.46448	20964.2	183	101	101	9	9	18	6	3	999	33	6
c217	c217.a1	c217.a1.b24	QGL08260.1	AtpF (chloroplast) [Hordeum vulgare subsp. vulgare]	-62.8685	0.46448	20964.2	183	101	101	9	9	18	6	3	999	33	6
c217	c217.a1	c217.a1.b25	QGL08343.1	AtpF (chloroplast) [Hordeum vulgare subsp. vulgare]	-62.8685	0.46448	20964.2	183	101	101	9	9	18	6	3	999	33	6
c217	c217.a1	c217.a1.b26	QGL08426.1	AtpF (chloroplast) [Hordeum vulgare subsp. vulgare]	-62.8685	0.46448	20964.2	183	101	101	9	9	18	6	3	999	33	6
c217	c217.a1	c217.a1.b27	QQL92759.1	ATP synthase CF0 subunit I (chloroplast) [Hordeum vulgare]	-62.8685	0.46448	20964.2	183	101	101	9	9	18	6	3	999	33	6
c217	c217.a1	c217.a1.b28	QXE40101.1	ATP synthase CF0 subunit I (chloroplast) [Hordeum vulgare f. agriocrithon]	-62.8685	0.46448	20964.2	183	101	101	9	9	18	6	3	999	33	6
c217	c217.a1	c217.a1.b29	QXE40184.1	ATP synthase CF0 subunit I (chloroplast) [Hordeum vulgare var. distichon]	-62.8685	0.46448	20964.2	183	101	101	9	9	18	6	3	999	33	6
c217	c217.a1	c217.a1.b30	YP_009649009.1	CF0 subunit I (chloroplast) [Hordeum vulgare subsp. spontaneum]	-62.8685	0.46448	20964.2	183	101	101	9	9	18	6	3	999	33	6
c217	c217.a1	c217.a1.b31	YP_010144421.1	ATP synthase CF0 subunit I (chloroplast) [Hordeum vulgare]	-62.8685	0.46448	20964.2	183	101	101	9	9	18	6	3	999	33	6
c217	c217.a1	c217.a1.b32	YP_874649.1	ATP synthase CF0 subunit I (chloroplast) [Hordeum vulgare subsp. vulgare]	-62.8685	0.46448	20964.2	183	101	101	9	9	18	6	3	999	33	6
c217	c217.a1	c217.a1.b33	sp|A1E9I7.1|ATPF_HORVU	RecName: Full=ATP synthase subunit b, chloroplastic; AltName: Full=ATP synthase F(0) sector subunit b; AltName: Full=ATPase subunit I	-62.8685	0.46448	20964.2	183	101	101	9	9	18	6	3	999	33	6
c218	c218.a1	c218.a1.a1	BAJ89925.1	predicted protein [Hordeum vulgare subsp. vulgare]	-130.709	0.39851	44149.6	404	99	99	14	14	18	20	0.9	6.94328	3	6
c218	c218.a1	c218.a1.a2	KAE8802656.1	60S ribosomal protein L4-1-like [Hordeum vulgare]	-130.709	0.39851	44135.6	404	99	99	14	14	18	20	0.9	6.94328	3	6
c218	c218.a1	c218.a1.a3	XP_044982793.1	60S ribosomal protein L4-1-like [Hordeum vulgare subsp. vulgare]	-130.709	0.39851	44149.6	404	99	99	14	14	18	20	0.9	6.94328	3	6
c219	c219.a1	c219.a1.a1	BAJ90241.1	predicted protein [Hordeum vulgare subsp. vulgare]	-104.516	0.57711	21889.4	201	96	96	11	11	20	11	1.81818	64.7933	5	6
c219	c219.a1	c219.a1.a2	BAJ93986.1	predicted protein [Hordeum vulgare subsp. vulgare]	-104.516	0.5	25084.2	232	96	96	11	11	20	12	1.66667	45.4159	5	6
c219	c219.a1	c219.a1.a3	BAJ96843.1	predicted protein [Hordeum vulgare subsp. vulgare]	-104.516	0.5	25084.2	232	96	96	11	11	20	12	1.66667	45.4159	5	6
c219	c219.a1	c219.a1.a4	XP_044979288.1	psbP-like protein 1, chloroplastic isoform X1 [Hordeum vulgare subsp. vulgare]	-104.516	0.49785	25129.2	233	96	96	11	11	20	12	1.66667	45.4159	5	6
c219	c219.a1	c219.a1.a5	XP_044979289.1	psbP-like protein 1, chloroplastic isoform X2 [Hordeum vulgare subsp. vulgare]	-104.516	0.50216	24987.1	231	96	96	11	11	20	12	1.66667	45.4159	5	6
c220	c220.a1	c220.a1.a1	BAJ88298.1	predicted protein [Hordeum vulgare subsp. vulgare]	-139.495	0.43645	45925.3	417	95	95	13	13	19	16	1.1875	14.3993	5	6
c220	c220.a1	c220.a1.a2	BAJ88443.1	predicted protein [Hordeum vulgare subsp. vulgare]	-139.495	0.43645	45925.3	417	95	95	13	13	19	16	1.1875	14.3993	5	6
c220	c220.a1	c220.a1.a3	BAJ90876.1	predicted protein [Hordeum vulgare subsp. vulgare]	-139.495	0.43645	45925.3	417	95	95	13	13	19	16	1.1875	14.3993	5	6
c220	c220.a1	c220.a1.a4	KAE8774756.1	phosphoribulokinase/uridine kinase-like [Hordeum vulgare]	-139.495	0.43645	45925.3	417	95	95	13	13	19	16	1.1875	14.3993	5	6
c220	c220.a1	c220.a1.a5	XP_044976679.1	D-glycerate 3-kinase, chloroplastic [Hordeum vulgare subsp. vulgare]	-139.495	0.43645	45925.3	417	95	95	13	13	19	16	1.1875	14.3993	5	6
c221	c221.a1	c221.a1.a1	BAK03652.1	predicted protein [Hordeum vulgare subsp. vulgare]	-125.008	0.56135	35593.7	326	92	92	13	13	18	16	1.125	12.3352	1	6
c222	c222.a1	c222.a1.a1	BAJ86880.1	predicted protein [Hordeum vulgare subsp. vulgare]	-102.937	0.59596	32651.9	297	89	73	13	11	18	17	1.05882	10.4505	3	6
c222	c222.a1	c222.a1.a2	BAJ99326.1	predicted protein [Hordeum vulgare subsp. vulgare]	-102.937	0.59596	32651.9	297	89	73	13	11	18	17	1.05882	10.4505	3	6
c222	c222.a1	c222.a1.a3	XP_044968067.1	probable plastid-lipid-associated protein 13, chloroplastic [Hordeum vulgare subsp. vulgare]	-102.937	0.59596	32651.9	297	89	73	13	11	18	17	1.05882	10.4505	3	6
c222	c222.a2	c222.a2.a1	XP_044983578.1	probable plastid-lipid-associated protein 9, chloroplastic [Hordeum vulgare subsp. vulgare]	-15.6641	0.21951	17955.8	164	22	6	3	1	4	10	0.4	1.51189	1	6
c223	c223.a1	c223.a1.a1	KAE8814221.1	hypothetical protein D1007_08270 [Hordeum vulgare]	-101.744	0.43702	41946.4	389	89	89	12	12	18	20	0.9	6.94328	2	6
c223	c223.a1	c223.a1.a2	XP_044957973.1	photosystem II stability/assembly factor HCF136, chloroplastic [Hordeum vulgare subsp. vulgare]	-101.744	0.43702	41946.4	389	89	89	12	12	18	20	0.9	6.94328	2	6
c224	c224.a1	c224.a1.a1	BAJ86854.1	predicted protein [Hordeum vulgare subsp. vulgare]	-90.6771	0.53659	31829.5	287	77	77	14	14	20	15	1.33333	20.5443	3	6
c224	c224.a1	c224.a1.a2	KAE8814097.1	soluble inorganic pyrophosphatase 6, chloroplastic [Hordeum vulgare]	-90.6771	0.53659	31829.5	287	77	77	14	14	20	15	1.33333	20.5443	3	6
c224	c224.a1	c224.a1.a3	XP_044951864.1	soluble inorganic pyrophosphatase 6, chloroplastic [Hordeum vulgare subsp. vulgare]	-90.6771	0.53659	31829.5	287	77	77	14	14	20	15	1.33333	20.5443	3	6
c225	c225.a1	c225.a1.a1	KAE8769398.1	tyrosine phosphorylation protein A [Hordeum vulgare]	-123.419	0.28994	74257.4	676	77	77	14	14	17	29	0.586207	2.85662	3	6
c225	c225.a1	c225.a1.a2	XP_044950891.1	putative elongation factor TypA-like SVR3, chloroplastic isoform X1 [Hordeum vulgare subsp. vulgare]	-123.419	0.28994	74257.4	676	77	77	14	14	17	29	0.586207	2.85662	3	6
c225	c225.a1	c225.a1.a3	XP_044950892.1	putative elongation factor TypA-like SVR3, chloroplastic isoform X2 [Hordeum vulgare subsp. vulgare]	-123.419	0.29037	74186.3	675	77	77	14	14	17	29	0.586207	2.85662	3	6
c226	c226.a1	c226.a1.a1	BAJ92083.1	predicted protein [Hordeum vulgare subsp. vulgare]	-114.786	0.62418	32595.8	306	72	72	11	11	15	16	0.9375	7.65964	4	6
c226	c226.a1	c226.a1.a2	BAK01718.1	predicted protein [Hordeum vulgare subsp. vulgare]	-114.786	0.62418	32568.7	306	72	72	11	11	15	16	0.9375	7.65964	4	6
c226	c226.a1	c226.a1.a3	BAK02088.1	predicted protein [Hordeum vulgare subsp. vulgare]	-114.786	0.59317	34410.7	322	72	72	11	11	15	17	0.882353	6.62699	4	6
c226	c226.a1	c226.a1.a4	XP_044958705.1	uncharacterized protein LOC123409896 isoform X1 [Hordeum vulgare subsp. vulgare]	-114.786	0.59317	34525.8	322	72	72	11	11	15	17	0.882353	6.62699	4	6
c227	c227.a1	c227.a1.a1	BAJ88969.1	predicted protein [Hordeum vulgare subsp. vulgare]	-106.485	0.43839	45090.8	422	71	71	13	13	15	23	0.652174	3.48925	3	6
c227	c227.a1	c227.a1.a2	KAE8803597.1	Succinyl-CoA ligase [Hordeum vulgare]	-106.485	0.43839	45090.8	422	71	71	13	13	15	23	0.652174	3.48925	3	6
c227	c227.a1	c227.a1.a3	XP_044951054.1	succinate--CoA ligase [ADP-forming] subunit beta, mitochondrial [Hordeum vulgare subsp. vulgare]	-106.485	0.43839	45090.8	422	71	71	13	13	15	23	0.652174	3.48925	3	6
c228	c228.a1	c228.a1.a1	BAK07558.1	predicted protein [Hordeum vulgare subsp. vulgare]	-132.57	0.48285	39777.5	379	70	70	12	12	16	17	0.941176	7.73326	1	6
c229	c229.a1	c229.a1.a1	KAE8773031.1	Germin-like protein 4-1 [Hordeum vulgare]	-52.7373	0.36059	27924.2	269	69	6	6	1	16	3	5.33333	215442	2	6
c229	c229.a1	c229.a1.a2	XP_044970580.1	germin-like protein 4-1 [Hordeum vulgare subsp. vulgare]	-52.7373	0.36059	27993.3	269	69	6	6	1	16	4	4	9999	2	6
c229	c229.a2	c229.a2.a1	KAE8773033.1	Germin-like protein 4-1 [Hordeum vulgare]	-58.6404	0.38023	27247	263	69	6	6	1	16	4	4	9999	2	6
c229	c229.a2	c229.a2.a2	XP_044970578.1	germin-like protein 4-1 [Hordeum vulgare subsp. vulgare]	-58.6404	0.38023	27247	263	69	6	6	1	16	4	4	9999	2	6
c230	c230.a1	c230.a1.a1	AAT80326.1	UDP-D-glucuronate decarboxylase [Hordeum vulgare]	-90.9213	0.55747	38948	348	60	60	10	10	15	16	0.9375	7.65964	5	6
c230	c230.a1	c230.a1.a2	BAJ90511.1	predicted protein [Hordeum vulgare subsp. vulgare]	-90.9213	0.55747	38948	348	60	60	10	10	15	16	0.9375	7.65964	5	6
c230	c230.a1	c230.a1.a3	KAE8791689.1	UDP-D-glucuronate decarboxylase [Hordeum vulgare]	-90.9213	0.55747	38948	348	60	60	10	10	15	16	0.9375	7.65964	5	6
c230	c230.a1	c230.a1.a4	XP_044981997.1	UDP-glucuronic acid decarboxylase 6 [Hordeum vulgare subsp. vulgare]	-90.9213	0.55747	38948	348	60	60	10	10	15	16	0.9375	7.65964	5	6
c230	c230.a1	c230.a1.a5	XP_044981998.1	UDP-glucuronic acid decarboxylase 6 [Hordeum vulgare subsp. vulgare]	-90.9213	0.55747	38948	348	60	60	10	10	15	16	0.9375	7.65964	5	6
c231	c231.a1	c231.a1.a1	BAJ94736.1	predicted protein [Hordeum vulgare subsp. vulgare]	-84.8678	0.19878	106697	981	60	60	13	13	15	40	0.375	1.37137	2	6
c231	c231.a1	c231.a1.a2	KAE8785666.1	Alanyl-tRNA synthetase [Hordeum vulgare]	-84.8678	0.19878	106667	981	60	60	13	13	15	40	0.375	1.37137	2	6
c232	c232.a1	c232.a1.a1	BAJ86328.1	predicted protein [Hordeum vulgare subsp. vulgare]	-114.596	0.50877	30894.8	285	62	62	12	12	17	15	1.13333	12.5936	4	6
c232	c232.a1	c232.a1.a2	BAJ98479.1	predicted protein, partial [Hordeum vulgare subsp. vulgare]	-114.596	0.54511	28836.7	266	62	62	12	12	17	14	1.21429	15.3789	4	6
c232	c232.a1	c232.a1.a3	KAE8804284.1	33 kDa ribonucleoprotein, chloroplastic [Hordeum vulgare]	-114.596	0.50877	30910.8	285	62	62	12	12	17	15	1.13333	12.5936	4	6
c232	c232.a1	c232.a1.a4	XP_044967955.1	29 kDa ribonucleoprotein A, chloroplastic [Hordeum vulgare subsp. vulgare]	-114.596	0.50877	30910.8	285	62	62	12	12	17	15	1.13333	12.5936	4	6
c233	c233.a1	c233.a1.a1	KAE8818644.1	formate--tetrahydrofolate ligase [Hordeum vulgare]	-110.379	0.27046	76803.8	721	62	62	14	14	15	31	0.483871	2.04699	2	6
c233	c233.a1	c233.a1.a2	XP_044948827.1	formate--tetrahydrofolate ligase [Hordeum vulgare subsp. vulgare]	-110.379	0.27046	76803.8	721	62	62	14	14	15	31	0.483871	2.04699	2	6
c234	c234.a1	c234.a1.a1	CAE47438.1	putative 1-deoxy-D-xylulose 5-phosphate reductoisomerase (plastid) [Hordeum vulgare subsp. vulgare]	-98.6928	0.41942	52484.2	484	61	0	14	1	16	18	0.888889	6.74264	2	6
c234	c234.a1	c234.a1.a2	XP_044974290.1	1-deoxy-D-xylulose 5-phosphate reductoisomerase, chloroplastic [Hordeum vulgare subsp. vulgare]	-98.6928	0.4177	52586.2	486	61	0	14	1	16	18	0.888889	6.74264	2	6
c234	c234.a2	c234.a2.a1	KAE8796511.1	putative 1-deoxy-D-xylulose 5-phosphate reductoisomerase [Hordeum vulgare]	-98.6928	0.41942	52510.2	484	61	0	14	1	16	18	0.888889	6.74264	1	6
c235	c235.a1	c235.a1.a1	XP_044966022.1	uncharacterized oxidoreductase At1g06690, chloroplastic-like isoform X1 [Hordeum vulgare subsp. vulgare]	-73.2319	0.31536	39967.5	371	61	56	9	8	15	17	0.882353	6.62699	1	6
c235	c235.a2	c235.a2.a1	BAJ87516.1	predicted protein [Hordeum vulgare subsp. vulgare]	-79.3659	0.38095	40839	378	64	59	10	9	14	15	0.933333	7.57696	7	6
c235	c235.a2	c235.a2.a2	BAJ87704.1	predicted protein [Hordeum vulgare subsp. vulgare]	-79.3659	0.38095	40938.1	378	64	59	10	9	14	16	0.875	6.49894	7	6
c235	c235.a2	c235.a2.a3	BAJ88280.1	predicted protein [Hordeum vulgare subsp. vulgare]	-79.3659	0.38095	40839	378	64	59	10	9	14	15	0.933333	7.57696	7	6
c235	c235.a2	c235.a2.a4	BAJ89999.1	predicted protein [Hordeum vulgare subsp. vulgare]	-79.3659	0.38095	40839	378	64	59	10	9	14	15	0.933333	7.57696	7	6
c235	c235.a2	c235.a2.a5	BAJ94170.1	predicted protein [Hordeum vulgare subsp. vulgare]	-79.3659	0.38095	40839	378	64	59	10	9	14	15	0.933333	7.57696	7	6
c235	c235.a2	c235.a2.a6	KAE8817314.1	putative oxidoreductase [Hordeum vulgare]	-79.3659	0.38095	40840	378	64	59	10	9	14	15	0.933333	7.57696	7	6
c235	c235.a2	c235.a2.a7	XP_044966024.1	uncharacterized oxidoreductase At1g06690, chloroplastic-like [Hordeum vulgare subsp. vulgare]	-79.3659	0.38095	40840	378	64	59	10	9	14	15	0.933333	7.57696	7	6
c236	c236.a1	c236.a1.a1	BAB62533.1	peroxisome type ascorbate peroxidase [Hordeum vulgare subsp. vulgare]	-112.375	0.56014	31688.4	291	58	58	14	14	16	15	1.06667	10.6591	9	6
c236	c236.a1	c236.a1.a2	CAW32549.1	unnamed protein product [Hordeum vulgare]	-112.375	0.56014	31688.4	291	58	58	14	14	16	15	1.06667	10.6591	9	6
c236	c236.a1	c236.a1.a3	CAW75913.1	unnamed protein product [Hordeum vulgare]	-112.375	0.56014	31688.4	291	58	58	14	14	16	15	1.06667	10.6591	9	6
c236	c236.a1	c236.a1.a4	CAW86655.1	unnamed protein product [Hordeum vulgare]	-112.375	0.56014	31688.4	291	58	58	14	14	16	15	1.06667	10.6591	9	6
c236	c236.a1	c236.a1.a5	CBB98664.1	unnamed protein product [Hordeum vulgare]	-112.375	0.56014	31688.4	291	58	58	14	14	16	15	1.06667	10.6591	9	6
c236	c236.a1	c236.a1.a6	CBC70288.1	unnamed protein product [Hordeum vulgare]	-112.375	0.56014	31688.4	291	58	58	14	14	16	15	1.06667	10.6591	9	6
c236	c236.a1	c236.a1.a7	CBC89436.1	unnamed protein product [Hordeum vulgare]	-112.375	0.56014	31688.4	291	58	58	14	14	16	15	1.06667	10.6591	9	6
c236	c236.a1	c236.a1.a8	CBD24546.1	unnamed protein product [Hordeum vulgare]	-112.375	0.56014	31688.4	291	58	58	14	14	16	15	1.06667	10.6591	9	6
c236	c236.a1	c236.a1.a9	XP_044957096.1	probable L-ascorbate peroxidase 4, peroxisomal [Hordeum vulgare subsp. vulgare]	-112.375	0.56014	31654.4	291	58	58	14	14	16	15	1.06667	10.6591	9	6
c237	c237.a1	c237.a1.a1	AAA32968.1	beta-ketoacyl-ACP synthase I [Hordeum vulgare]	-97.0512	0.41775	48984.7	462	57	41	11	8	15	13	1.15385	13.251	11	6
c237	c237.a1	c237.a1.a2	BAJ88844.1	predicted protein [Hordeum vulgare subsp. vulgare]	-97.0512	0.41775	48984.7	462	57	41	11	8	15	13	1.15385	13.251	11	6
c237	c237.a1	c237.a1.a3	CAW94974.1	unnamed protein product [Hordeum vulgare]	-97.0512	0.41775	48984.7	462	57	41	11	8	15	13	1.15385	13.251	11	6
c237	c237.a1	c237.a1.a4	CAX01225.1	unnamed protein product [Hordeum vulgare]	-97.0512	0.41775	48984.7	462	57	41	11	8	15	13	1.15385	13.251	11	6
c237	c237.a1	c237.a1.a5	CBC96754.1	unnamed protein product [Hordeum vulgare]	-97.0512	0.41775	48984.7	462	57	41	11	8	15	13	1.15385	13.251	11	6
c237	c237.a1	c237.a1.a6	CBD04374.1	unnamed protein product [Hordeum vulgare]	-97.0512	0.41775	48984.7	462	57	41	11	8	15	13	1.15385	13.251	11	6
c237	c237.a1	c237.a1.a7	CBN69319.1	unnamed protein product [Hordeum vulgare]	-97.0512	0.41775	48984.7	462	57	41	11	8	15	13	1.15385	13.251	11	6
c237	c237.a1	c237.a1.a8	CBN70927.1	unnamed protein product [Hordeum vulgare]	-97.0512	0.41775	48984.7	462	57	41	11	8	15	13	1.15385	13.251	11	6
c237	c237.a1	c237.a1.a9	KAE8767604.1	3-oxoacyl-[acyl-carrier-protein] synthase I, chloroplastic [Hordeum vulgare]	-97.0512	0.41775	48984.7	462	57	41	11	8	15	13	1.15385	13.251	11	6
c237	c237.a1	c237.a1.b10	XP_044966658.1	3-oxoacyl-[acyl-carrier-protein] synthase I, chloroplastic [Hordeum vulgare subsp. vulgare]	-97.0512	0.41775	48965.7	462	57	41	11	8	15	13	1.15385	13.251	11	6
c237	c237.a1	c237.a1.b11	sp|P23902.1|KASC1_HORVU	RecName: Full=3-oxoacyl-[acyl-carrier-protein] synthase I, chloroplastic; AltName: Full=Beta-ketoacyl-ACP synthase I; Short=KAS I; Flags: Precursor	-97.0512	0.41775	48984.7	462	57	41	11	8	15	13	1.15385	13.251	11	6
c237	c237.a2	c237.a2.a1	BAJ86549.1	predicted protein [Hordeum vulgare subsp. vulgare]	-37.9345	0.22894	48564.3	463	31	15	6	3	6	13	0.461538	1.89427	3	6
c237	c237.a2	c237.a2.a2	KAE8767546.1	3-oxoacyl-[acyl-carrier-protein] synthase I, chloroplastic [Hordeum vulgare]	-37.9345	0.22845	48714.5	464	31	15	6	3	6	13	0.461538	1.89427	3	6
c237	c237.a2	c237.a2.a3	XP_044956623.1	3-oxoacyl-[acyl-carrier-protein] synthase I, chloroplastic-like [Hordeum vulgare subsp. vulgare]	-37.9345	0.22845	48700.4	464	31	15	6	3	6	13	0.461538	1.89427	3	6
c238	c238.a1	c238.a1.a1	BAK01399.1	predicted protein [Hordeum vulgare subsp. vulgare]	-114.021	0.58264	25869	242	57	57	10	10	15	6	2.5	315.228	3	6
c238	c238.a1	c238.a1.a2	KAE8786537.1	thylakoid lumenal 19 kDa protein, chloroplastic [Hordeum vulgare]	-114.021	0.45338	33358.9	311	57	57	10	10	15	10	1.5	30.6228	3	6
c238	c238.a1	c238.a1.a3	XP_044957518.1	thylakoid lumenal 19 kDa protein, chloroplastic [Hordeum vulgare subsp. vulgare]	-114.021	0.45338	33358.9	311	57	57	10	10	15	10	1.5	30.6228	3	6
c239	c239.a1	c239.a1.a1	BAJ93604.1	predicted protein [Hordeum vulgare subsp. vulgare]	-108.625	0.40552	51438.1	471	56	44	12	9	15	15	1	9	4	6
c239	c239.a1	c239.a1.a2	CBM39939.1	unnamed protein product [Hordeum vulgare]	-108.625	0.40552	51438.1	471	56	44	12	9	15	15	1	9	4	6
c239	c239.a1	c239.a1.a3	KAE8801094.1	serine hydroxymethyltransferase 4 [Hordeum vulgare]	-108.625	0.40552	51438.1	471	56	44	12	9	15	15	1	9	4	6
c239	c239.a1	c239.a1.a4	XP_044968113.1	serine hydroxymethyltransferase 4 [Hordeum vulgare subsp. vulgare]	-108.625	0.40552	51438.1	471	56	44	12	9	15	15	1	9	4	6
c239	c239.a2	c239.a2.a1	BAJ85579.1	predicted protein [Hordeum vulgare subsp. vulgare]	-59.3006	0.22642	57788.4	530	27	15	8	5	8	22	0.363636	1.31013	3	6
c239	c239.a2	c239.a2.a2	CBM39938.1	unnamed protein product [Hordeum vulgare]	-59.3006	0.25478	51775.3	471	27	15	8	5	8	20	0.4	1.51189	3	6
c239	c239.a2	c239.a2.a3	XP_044972001.1	serine hydroxymethyltransferase 4-like [Hordeum vulgare subsp. vulgare]	-59.3006	0.22642	57788.4	530	27	15	8	5	8	22	0.363636	1.31013	3	6
c240	c240.a1	c240.a1.a1	KAE8807792.1	chloroplast lipocalin [Hordeum vulgare]	-85.1892	0.48214	36818.1	336	52	52	11	11	15	14	1.07143	10.7877	2	6
c240	c240.a1	c240.a1.a2	XP_044967988.1	chloroplastic lipocalin [Hordeum vulgare subsp. vulgare]	-85.1892	0.48214	36866	336	52	52	11	11	15	14	1.07143	10.7877	2	6
c241	c241.a1	c241.a1.a1	BAJ97181.1	predicted protein [Hordeum vulgare subsp. vulgare]	-89.9395	0.19933	98059.5	898	49	49	14	14	15	47	0.319149	1.08521	3	6
c241	c241.a1	c241.a1.a2	KAE8791256.1	26S proteasome non-ATPase regulatory subunit 2A [Hordeum vulgare]	-89.9395	0.19933	97971.4	898	49	49	14	14	15	47	0.319149	1.08521	3	6
c241	c241.a1	c241.a1.a3	XP_044953181.1	26S proteasome non-ATPase regulatory subunit 2 homolog A-like [Hordeum vulgare subsp. vulgare]	-89.9395	0.19933	98059.5	898	49	49	14	14	15	47	0.319149	1.08521	3	6
c242	c242.a1	c242.a1.a1	KAE8811154.1	translation initiation factor IF-2, chloroplastic [Hordeum vulgare]	-104.254	0.21703	103855	963	49	49	13	13	14	36	0.388889	1.44844	2	6
c242	c242.a1	c242.a1.a2	XP_044961571.1	translation initiation factor IF-2, chloroplastic [Hordeum vulgare subsp. vulgare]	-104.254	0.21703	103855	963	49	49	13	13	14	36	0.388889	1.44844	2	6
c243	c243.a1	c243.a1.a1	BAJ96421.1	predicted protein [Hordeum vulgare subsp. vulgare]	-101.106	0.21047	98380.4	879	45	45	14	14	15	37	0.405405	1.54335	3	6
c243	c243.a1	c243.a1.a2	KAE8776841.1	Puromycin-sensitive aminopeptidase [Hordeum vulgare]	-101.106	0.21047	98380.4	879	45	45	14	14	15	37	0.405405	1.54335	3	6
c243	c243.a1	c243.a1.a3	XP_044955807.1	aminopeptidase M1-A [Hordeum vulgare subsp. vulgare]	-101.106	0.21047	98380.4	879	45	45	14	14	15	37	0.405405	1.54335	3	6
c244	c244.a1	c244.a1.a1	AAC69753.1	starch branching enzyme IIa [Hordeum vulgare subsp. vulgare]	-106.496	0.28065	83778.9	734	41	41	13	13	14	32	0.4375	1.73842	4	6
c244	c244.a1	c244.a1.a2	BAK04311.1	predicted protein [Hordeum vulgare subsp. vulgare]	-106.496	0.25091	92623.3	821	41	41	13	13	14	34	0.411765	1.58086	4	6
c244	c244.a1	c244.a1.a3	CAX51366.1	starch branching enzyme (plastid) [Hordeum vulgare subsp. vulgare]	-106.496	0.25091	92635.4	821	41	41	13	13	14	34	0.411765	1.58086	4	6
c244	c244.a1	c244.a1.a4	XP_044966441.1	1,4-alpha-glucan-branching enzyme 2, chloroplastic/amyloplastic-like [Hordeum vulgare subsp. vulgare]	-106.496	0.25091	92635.4	821	41	41	13	13	14	34	0.411765	1.58086	4	6
c245	c245.a1	c245.a1.a1	XP_044949208.1	beta-galactosidase 15 [Hordeum vulgare subsp. vulgare]	-71.2111	0.19451	100824	910	28	28	10	10	14	31	0.451613	1.82887	1	6
c246	c246.a1	c246.a1.a1	BAJ88246.1	predicted protein [Hordeum vulgare subsp. vulgare]	-101.068	0.47297	23725	222	106	106	9	9	17	9	1.88889	76.4264	4	6
c246	c246.a1	c246.a1.a2	BAJ92614.1	predicted protein [Hordeum vulgare subsp. vulgare]	-101.068	0.47297	23725	222	106	106	9	9	17	9	1.88889	76.4264	4	6
c246	c246.a1	c246.a1.a3	KAE8813716.1	Cytochrome b6-f complex iron-sulfur subunit, chloroplastic [Hordeum vulgare]	-101.068	0.47297	23725	222	106	106	9	9	17	9	1.88889	76.4264	4	6
c246	c246.a1	c246.a1.a4	XP_044965369.1	cytochrome b6-f complex iron-sulfur subunit, chloroplastic [Hordeum vulgare subsp. vulgare]	-101.068	0.47297	23725	222	106	106	9	9	17	9	1.88889	76.4264	4	6
c247	c247.a1	c247.a1.a1	XP_044953709.1	ADP,ATP carrier protein 1, mitochondrial [Hordeum vulgare subsp. vulgare]	-72.7497	0.32105	41388.2	380	103	91	11	9	16	18	0.888889	6.74264	1	6
c247	c247.a2	c247.a2.a1	BAJ98173.1	predicted protein [Hordeum vulgare subsp. vulgare]	-17.3811	0.0873	41229.3	378	17	5	3	1	3	21	0.142857	0.389495	4	6
c247	c247.a2	c247.a2.a2	BAJ99879.1	predicted protein [Hordeum vulgare subsp. vulgare]	-17.3811	0.0873	41259.3	378	17	5	3	1	3	21	0.142857	0.389495	4	6
c247	c247.a2	c247.a2.a3	KAE8805135.1	ADP,ATP carrier protein, mitochondrial [Hordeum vulgare]	-17.3811	0.0873	41312.4	378	17	5	3	1	3	21	0.142857	0.389495	4	6
c247	c247.a2	c247.a2.a4	XP_044960101.1	ADP,ATP carrier protein 1, mitochondrial-like [Hordeum vulgare subsp. vulgare]	-17.3811	0.0873	41312.4	378	17	5	3	1	3	21	0.142857	0.389495	4	6
c248	c248.a1	c248.a1.a1	BAJ85529.1	predicted protein [Hordeum vulgare subsp. vulgare]	-137.068	0.71171	23916.9	222	102	102	13	13	20	11	1.81818	64.7933	4	6
c248	c248.a1	c248.a1.a2	BAJ89915.1	predicted protein [Hordeum vulgare subsp. vulgare]	-137.068	0.71171	23916.9	222	102	102	13	13	20	11	1.81818	64.7933	4	6
c248	c248.a1	c248.a1.a3	KAE8805231.1	heme-binding protein 2 [Hordeum vulgare]	-137.068	0.73148	23258.6	216	102	102	13	13	20	12	1.66667	45.4159	4	6
c248	c248.a1	c248.a1.a4	XP_044975386.1	heme-binding protein 2 [Hordeum vulgare subsp. vulgare]	-137.068	0.71171	23916.9	222	102	102	13	13	20	11	1.81818	64.7933	4	6
c249	c249.a1	c249.a1.a1	XP_044953538.1	soluble inorganic pyrophosphatase [Hordeum vulgare subsp. vulgare]	-116.288	0.82243	24271.2	214	83	49	13	9	18	9	2	99	1	6
c249	c249.a2	c249.a2.a1	BAJ88115.1	predicted protein [Hordeum vulgare subsp. vulgare]	-44.2001	0.34101	24493.5	217	38	4	5	1	7	8	0.875	6.49894	4	6
c249	c249.a2	c249.a2.a2	BAJ96280.1	predicted protein [Hordeum vulgare subsp. vulgare]	-44.2001	0.34101	24493.5	217	38	4	5	1	7	8	0.875	6.49894	4	6
c249	c249.a2	c249.a2.a3	XP_044968660.1	soluble inorganic pyrophosphatase [Hordeum vulgare subsp. vulgare]	-44.2001	0.34101	24493.5	217	38	4	5	1	7	8	0.875	6.49894	4	6
c249	c249.a2	c249.a2.a4	XP_044968662.1	soluble inorganic pyrophosphatase [Hordeum vulgare subsp. vulgare]	-44.2001	0.34101	24493.5	217	38	4	5	1	7	8	0.875	6.49894	4	6
c250	c250.a1	c250.a1.a1	BAJ88966.1	predicted protein [Hordeum vulgare subsp. vulgare]	-125.684	0.50943	34520.8	318	80	80	12	12	18	17	1.05882	10.4505	4	6
c250	c250.a1	c250.a1.a2	BAJ98321.1	predicted protein [Hordeum vulgare subsp. vulgare]	-125.684	0.50943	34520.8	318	80	80	12	12	18	17	1.05882	10.4505	4	6
c250	c250.a1	c250.a1.a3	KAE8801544.1	haloacid dehalogenase-like hydrolase domain-containing protein [Hordeum vulgare]	-125.684	0.50943	34520.8	318	80	80	12	12	18	17	1.05882	10.4505	4	6
c250	c250.a1	c250.a1.a4	XP_044967003.1	haloacid dehalogenase-like hydrolase domain-containing protein At4g39970 [Hordeum vulgare subsp. vulgare]	-125.684	0.50943	34520.8	318	80	80	12	12	18	17	1.05882	10.4505	4	6
c251	c251.a1	c251.a1.a1	BAJ90564.1	predicted protein [Hordeum vulgare subsp. vulgare]	-111.742	0.45336	49868.3	461	79	79	12	12	16	22	0.727273	4.3367	3	6
c251	c251.a1	c251.a1.a2	KAE8772851.1	putative LL-diaminopimelate aminotransferase, chloroplastic [Hordeum vulgare]	-111.742	0.45336	49868.3	461	79	79	12	12	16	22	0.727273	4.3367	3	6
c251	c251.a1	c251.a1.a3	XP_044981828.1	probable LL-diaminopimelate aminotransferase, chloroplastic [Hordeum vulgare subsp. vulgare]	-111.742	0.45336	49868.3	461	79	79	12	12	16	22	0.727273	4.3367	3	6
c252	c252.a1	c252.a1.a1	AAW21725.1	thaumatin-like protein TLP5 [Hordeum vulgare]	-93.6424	0.59322	24900.7	236	74	9	9	2	17	8	2.125	132.352	5	6
c252	c252.a1	c252.a1.a2	BAJ86891.1	predicted protein [Hordeum vulgare subsp. vulgare]	-93.6424	0.59322	24872.7	236	74	9	9	2	17	8	2.125	132.352	5	6
c252	c252.a1	c252.a1.a3	BAJ97199.1	predicted protein [Hordeum vulgare subsp. vulgare]	-93.6424	0.59322	24872.7	236	74	9	9	2	17	8	2.125	132.352	5	6
c252	c252.a1	c252.a1.a4	KAE8778963.1	thaumatin-like protein TLP5 [Hordeum vulgare]	-93.6424	0.29661	51330	472	74	9	9	2	17	16	1.0625	10.5478	5	6
c252	c252.a1	c252.a1.a5	XP_044949354.1	alpha-amylase/trypsin inhibitor-like [Hordeum vulgare subsp. vulgare]	-93.6424	0.53435	27806.1	262	74	9	9	2	17	9	1.88889	76.4264	5	6
c252	c252.a2	c252.a2.a1	XP_044948916.1	alpha-amylase/trypsin inhibitor-like [Hordeum vulgare subsp. vulgare]	-75.0131	0.47458	24872.7	236	68	3	8	1	16	8	2	99	1	6
c253	c253.a1	c253.a1.a1	BAJ93273.1	predicted protein [Hordeum vulgare subsp. vulgare]	-84.1779	0.48418	33428	316	70	38	11	6	15	10	1.5	30.6228	3	6
c253	c253.a1	c253.a1.a2	KAE8806984.1	putative pyridoxal 5'-phosphate synthase subunit PDX1.1 [Hordeum vulgare]	-84.1779	0.48418	33428	316	70	38	11	6	15	10	1.5	30.6228	3	6
c253	c253.a1	c253.a1.a3	XP_044966166.1	probable pyridoxal 5'-phosphate synthase subunit PDX1.1 [Hordeum vulgare subsp. vulgare]	-84.1779	0.48418	33428	316	70	38	11	6	15	10	1.5	30.6228	3	6
c253	c253.a2	c253.a2.a1	BAJ98828.1	predicted protein [Hordeum vulgare subsp. vulgare]	-45.8152	0.18471	33226.1	314	34	2	6	1	7	11	0.636364	3.32876	4	6
c253	c253.a2	c253.a2.a2	BAK01702.1	predicted protein [Hordeum vulgare subsp. vulgare]	-45.8152	0.18471	33226.1	314	34	2	6	1	7	11	0.636364	3.32876	4	6
c253	c253.a2	c253.a2.a3	KAE8805689.1	pyridoxine biosynthesis protein [Hordeum vulgare]	-45.8152	0.18471	33226.1	314	34	2	6	1	7	11	0.636364	3.32876	4	6
c253	c253.a2	c253.a2.a4	XP_044980987.1	probable pyridoxal 5'-phosphate synthase subunit PDX1.1 [Hordeum vulgare subsp. vulgare]	-45.8152	0.18471	33226.1	314	34	2	6	1	7	11	0.636364	3.32876	4	6
c254	c254.a1	c254.a1.a1	BAJ90609.1	predicted protein [Hordeum vulgare subsp. vulgare]	-113.721	0.41791	52226.6	469	69	69	13	13	15	23	0.652174	3.48925	5	6
c254	c254.a1	c254.a1.a2	BAJ93900.1	predicted protein [Hordeum vulgare subsp. vulgare]	-113.721	0.41791	52226.6	469	69	69	13	13	15	23	0.652174	3.48925	5	6
c254	c254.a1	c254.a1.a3	BAK00085.1	predicted protein [Hordeum vulgare subsp. vulgare]	-113.721	0.41791	52226.6	469	69	69	13	13	15	23	0.652174	3.48925	5	6
c254	c254.a1	c254.a1.a4	KAE8812750.1	tocopherol cyclase [Hordeum vulgare]	-113.721	0.35636	61202.2	550	69	69	13	13	15	27	0.555556	2.59381	5	6
c254	c254.a1	c254.a1.a5	XP_044973580.1	probable tocopherol cyclase, chloroplastic [Hordeum vulgare subsp. vulgare]	-113.721	0.41791	52226.6	469	69	69	13	13	15	23	0.652174	3.48925	5	6
c255	c255.a1	c255.a1.a1	BAJ87231.1	predicted protein [Hordeum vulgare subsp. vulgare]	-113.455	0.39457	52473.1	479	68	67	13	12	15	27	0.555556	2.59381	4	6
c255	c255.a1	c255.a1.a2	BAJ91159.1	predicted protein [Hordeum vulgare subsp. vulgare]	-113.455	0.39457	52473.1	479	68	67	13	12	15	27	0.555556	2.59381	4	6
c255	c255.a1	c255.a1.a3	KAE8791940.1	ATP sulfurylase [Hordeum vulgare]	-113.455	0.39293	52702.2	481	68	67	13	12	15	27	0.555556	2.59381	4	6
c255	c255.a1	c255.a1.a4	XP_044963927.1	ATP sulfurylase 2-like [Hordeum vulgare subsp. vulgare]	-113.455	0.39293	52702.2	481	68	67	13	12	15	27	0.555556	2.59381	4	6
c255	c255.a2	c255.a2.a1	BAJ95345.1	predicted protein [Hordeum vulgare subsp. vulgare]	-15.1537	0.08668	52021	473	5	4	3	2	3	25	0.12	0.318257	4	4
c255	c255.a2	c255.a2.a2	BAK05662.1	predicted protein [Hordeum vulgare subsp. vulgare]	-15.1537	0.08668	52021	473	5	4	3	2	3	25	0.12	0.318257	4	4
c255	c255.a2	c255.a2.a3	KAE8816985.1	ATP sulfurylase [Hordeum vulgare]	-15.1537	0.08668	51956.9	473	5	4	3	2	3	25	0.12	0.318257	4	4
c255	c255.a2	c255.a2.a4	XP_044984718.1	ATP-sulfurylase 3, chloroplastic-like [Hordeum vulgare subsp. vulgare]	-15.1537	0.08668	51896.9	473	5	4	3	2	3	25	0.12	0.318257	4	4
c256	c256.a1	c256.a1.a1	BAJ99666.1	predicted protein [Hordeum vulgare subsp. vulgare]	-86.7391	0.21139	88178.1	790	68	68	13	13	15	34	0.441176	1.7617	3	6
c256	c256.a1	c256.a1.a2	KAE8780131.1	putative cytosolic oligopeptidase A [Hordeum vulgare]	-86.7391	0.21139	88160.1	790	68	68	13	13	15	34	0.441176	1.7617	3	6
c256	c256.a1	c256.a1.a3	XP_044950801.1	probable cytosolic oligopeptidase A [Hordeum vulgare subsp. vulgare]	-86.7391	0.21139	88160.1	790	68	68	13	13	15	34	0.441176	1.7617	3	6
c257	c257.a1	c257.a1.a1	BAJ97598.1	predicted protein [Hordeum vulgare subsp. vulgare]	-85.5637	0.53791	30735.8	277	66	66	10	10	16	17	0.941176	7.73326	3	6
c257	c257.a1	c257.a1.a2	KAE8786530.1	hypothetical protein D1007_39638 [Hordeum vulgare]	-85.5637	0.53791	30745.8	277	66	66	10	10	16	17	0.941176	7.73326	3	6
c257	c257.a1	c257.a1.a3	XP_044959406.1	uncharacterized protein LOC123410523 [Hordeum vulgare subsp. vulgare]	-85.5637	0.53791	30735.8	277	66	66	10	10	16	17	0.941176	7.73326	3	6
c258	c258.a1	c258.a1.a1	BAJ97610.1	predicted protein [Hordeum vulgare subsp. vulgare]	-85.8335	0.67133	30054.6	286	62	7	10	1	14	10	1.4	24.1189	2	6
c258	c258.a1	c258.a1.a2	KAE8815558.1	hypothetical protein D1007_07025 [Hordeum vulgare]	-85.8335	0.67133	30054.6	286	62	7	10	1	14	10	1.4	24.1189	2	6
c258	c258.a2	c258.a2.a1	XP_044969408.1	fruit protein pKIWI502-like [Hordeum vulgare subsp. vulgare]	-93.8697	0.67133	29996.6	286	59	4	10	1	14	10	1.4	24.1189	1	6
c259	c259.a1	c259.a1.a1	BAJ88356.1	predicted protein [Hordeum vulgare subsp. vulgare]	-131.101	0.6701	30332.3	291	63	63	12	12	15	15	1	9	4	6
c259	c259.a1	c259.a1.a2	BAJ91168.1	predicted protein [Hordeum vulgare subsp. vulgare]	-131.101	0.6701	30332.3	291	63	63	12	12	15	15	1	9	4	6
c259	c259.a1	c259.a1.a3	KAE8786512.1	gamma hydroxybutyrate dehydrogenase-like protein [Hordeum vulgare]	-131.101	0.6701	30332.3	291	63	63	12	12	15	15	1	9	4	6
c259	c259.a1	c259.a1.a4	XP_044951548.1	glyoxylate/succinic semialdehyde reductase 1 [Hordeum vulgare subsp. vulgare]	-131.101	0.6701	30332.3	291	63	63	12	12	15	15	1	9	4	6
c260	c260.a1	c260.a1.a1	BAJ90152.1	predicted protein [Hordeum vulgare subsp. vulgare]	-116.662	0.50754	41848.8	398	61	61	12	12	15	17	0.882353	6.62699	4	6
c260	c260.a1	c260.a1.a2	BAJ91934.1	predicted protein [Hordeum vulgare subsp. vulgare]	-116.662	0.50754	41848.8	398	61	61	12	12	15	17	0.882353	6.62699	4	6
c260	c260.a1	c260.a1.a3	KAE8777152.1	3-isopropylmalate dehydrogenase 2, chloroplastic-like [Hordeum vulgare]	-116.662	0.4951	42993.3	408	61	61	12	12	15	18	0.833333	5.81292	4	6
c260	c260.a1	c260.a1.a4	XP_044968647.1	3-isopropylmalate dehydrogenase 2, chloroplastic-like [Hordeum vulgare subsp. vulgare]	-116.662	0.50754	41924.8	398	61	61	12	12	15	17	0.882353	6.62699	4	6
c261	c261.a1	c261.a1.a1	BAK00965.1	predicted protein [Hordeum vulgare subsp. vulgare]	-83.598	0.70718	20424.5	181	59	10	10	3	14	9	1.55556	34.9381	3	6
c261	c261.a1	c261.a1.a2	XP_044946679.1	ADP-ribosylation factor 1-like isoform X1 [Hordeum vulgare subsp. vulgare]	-83.598	0.69945	20636.7	183	59	10	10	3	14	9	1.55556	34.9381	3	6
c261	c261.a1	c261.a1.a3	XP_044946680.1	ADP-ribosylation factor 1-like isoform X2 [Hordeum vulgare subsp. vulgare]	-83.598	0.70718	20424.5	181	59	10	10	3	14	9	1.55556	34.9381	3	6
c261	c261.a2	c261.a2.a1	KAE8788834.1	ADP-ribosylation factor [Hordeum vulgare]	-79.2088	0.4539	32174.6	282	53	2	10	1	14	14	1	9	2	6
c261	c261.a2	c261.a2.a2	XP_044985627.1	ADP-ribosylation factor [Hordeum vulgare subsp. vulgare]	-79.2088	0.70718	20683.7	181	53	2	10	1	14	8	1.75	55.2341	2	6
c261	c261.a3	c261.a3.a1	CAD48129.2	ADP-ribosylation factor 1-like protein [Hordeum vulgare subsp. vulgare]	-71.7911	0.70166	20694.7	181	51	5	9	1	12	8	1.5	30.6228	4	6
c261	c261.a3	c261.a3.a2	KAE8787648.1	ADP-ribosylation factor 2 [Hordeum vulgare]	-71.7911	0.52263	27630.3	243	51	5	9	1	12	12	1	9	4	6
c261	c261.a3	c261.a3.a3	XP_044976932.1	ADP-ribosylation factor 2 [Hordeum vulgare subsp. vulgare]	-71.7911	0.70166	20694.7	181	51	5	9	1	12	8	1.5	30.6228	4	6
c261	c261.a3	c261.a3.a4	XP_044977405.1	ADP-ribosylation factor 2 isoform X2 [Hordeum vulgare subsp. vulgare]	-71.7911	0.70166	20694.7	181	51	5	9	1	12	8	1.5	30.6228	4	6
c262	c262.a1	c262.a1.a1	KAE8789301.1	vacuolar ATP synthetase subunit C [Hordeum vulgare]	-88.9851	0.49737	42836	380	59	59	12	12	16	20	0.8	5.30957	2	6
c262	c262.a1	c262.a1.a2	XP_044985302.1	V-type proton ATPase subunit C-like [Hordeum vulgare subsp. vulgare]	-88.9851	0.49737	42836	380	59	59	12	12	16	20	0.8	5.30957	2	6
c263	c263.a1	c263.a1.a1	AAX99161.1	2-alkenal reductase [Hordeum vulgare subsp. vulgare]	-107.522	0.45821	38232.4	347	59	4	13	2	15	13	1.15385	13.251	1	6
c263	c263.a2	c263.a2.a1	BAJ87887.1	predicted protein [Hordeum vulgare subsp. vulgare]	-101.994	0.45821	38248.3	347	60	5	12	1	14	13	1.07692	10.9378	3	6
c263	c263.a2	c263.a2.a2	CBD34966.1	unnamed protein product [Hordeum vulgare]	-101.994	0.45821	38248.3	347	60	5	12	1	14	13	1.07692	10.9378	3	6
c263	c263.a2	c263.a2.a3	KAE8801637.1	2-alkenal reductase [Hordeum vulgare]	-101.994	0.45821	38248.3	347	60	5	12	1	14	13	1.07692	10.9378	3	6
c264	c264.a1	c264.a1.a1	XP_044980750.1	signal recognition particle 54 kDa protein, chloroplastic-like [Hordeum vulgare subsp. vulgare]	-87.7241	0.2852	60841	554	58	50	13	12	14	28	0.5	2.16228	1	6
c264	c264.a2	c264.a2.a1	BAJ85751.1	predicted protein [Hordeum vulgare subsp. vulgare]	-24.3054	0.09025	60813	554	16	8	3	2	5	23	0.217391	0.649648	4	6
c264	c264.a2	c264.a2.a2	BAJ89806.1	predicted protein [Hordeum vulgare subsp. vulgare]	-24.3054	0.09025	60813	554	16	8	3	2	5	23	0.217391	0.649648	4	6
c264	c264.a2	c264.a2.a3	KAE8801395.1	Signal recognition particle 54 kDa protein, chloroplastic [Hordeum vulgare]	-24.3054	0.09025	60843	554	16	8	3	2	5	23	0.217391	0.649648	4	6
c264	c264.a2	c264.a2.a4	XP_044980749.1	signal recognition particle 54 kDa protein, chloroplastic-like [Hordeum vulgare subsp. vulgare]	-24.3054	0.09025	60813	554	16	8	3	2	5	23	0.217391	0.649648	4	6
c265	c265.a1	c265.a1.a1	KAE8783913.1	alpha-galactosidase [Hordeum vulgare]	-100.883	0.39518	45693.3	415	57	56	12	11	13	20	0.65	3.46684	2	6
c265	c265.a1	c265.a1.a2	XP_044958752.1	alpha-galactosidase 1-like [Hordeum vulgare subsp. vulgare]	-100.883	0.39518	45693.3	415	57	56	12	11	13	20	0.65	3.46684	2	6
c265	c265.a2	c265.a2.a1	KAE8783909.1	alpha-galactosidase [Hordeum vulgare]	-55.1437	0.25806	43986.4	403	24	17	7	4	8	20	0.4	1.51189	2	6
c265	c265.a2	c265.a2.a2	XP_044971321.1	alpha-galactosidase-like [Hordeum vulgare subsp. vulgare]	-55.1437	0.25806	43986.4	403	24	17	7	4	8	20	0.4	1.51189	2	6
c265	c265.a3	c265.a3.a1	CAA74160.1	alpha-galactosidase, partial [Hordeum vulgare subsp. vulgare]	-31.2195	0.33333	22038.7	204	8	1	4	1	4	9	0.444444	1.78256	1	6
c265	c265.a4	c265.a4.a1	BAJ95779.1	predicted protein [Hordeum vulgare subsp. vulgare]	-13.5599	0.058	47487.6	431	6	5	2	1	2	18	0.111111	0.29155	3	5
c265	c265.a4	c265.a4.a2	KAE8789175.1	alpha-galactosidase 3 [Hordeum vulgare]	-13.5599	0.058	47473.6	431	6	5	2	1	2	18	0.111111	0.29155	3	5
c265	c265.a4	c265.a4.a3	XP_044964315.1	alpha-galactosidase 3-like [Hordeum vulgare subsp. vulgare]	-13.5599	0.058	47487.6	431	6	5	2	1	2	18	0.111111	0.29155	3	5
c266	c266.a1	c266.a1.a1	KAE8814968.1	prolyl endopeptidase-like [Hordeum vulgare]	-128.681	0.2622	80418	717	57	8	12	3	15	28	0.535714	2.43332	1	6
c266	c266.a2	c266.a2.a1	BAJ96495.1	predicted protein [Hordeum vulgare subsp. vulgare]	-102.418	0.22036	86606.3	776	57	8	11	2	14	31	0.451613	1.82887	2	6
c266	c266.a2	c266.a2.a2	XP_044950814.1	prolyl endopeptidase-like [Hordeum vulgare subsp. vulgare]	-102.418	0.22036	86606.3	776	57	8	11	2	14	31	0.451613	1.82887	2	6
c267	c267.a1	c267.a1.a1	ABK79415.1	ribosomal protein S4 (chloroplast) [Hordeum vulgare subsp. vulgare]	-59.1836	0.44279	23270	201	52	52	11	11	16	10	1.6	38.8107	33	6
c267	c267.a1	c267.a1.a2	AGP50757.1	ribosomal protein S4 (chloroplast) [Hordeum vulgare subsp. vulgare]	-59.1836	0.44279	23270	201	52	52	11	11	16	10	1.6	38.8107	33	6
c267	c267.a1	c267.a1.a3	AGP50833.1	ribosomal protein S4 (chloroplast) [Hordeum vulgare subsp. spontaneum]	-59.1836	0.44279	23270	201	52	52	11	11	16	10	1.6	38.8107	33	6
c267	c267.a1	c267.a1.a4	AGP50913.1	ribosomal protein S4 (chloroplast) [Hordeum vulgare subsp. spontaneum]	-59.1836	0.44279	23270	201	52	52	11	11	16	10	1.6	38.8107	33	6
c267	c267.a1	c267.a1.a5	AMA20248.1	ribosomal protein S4 (chloroplast) [Hordeum vulgare subsp. vulgare]	-59.1836	0.44279	23270	201	52	52	11	11	16	10	1.6	38.8107	33	6
c267	c267.a1	c267.a1.a6	ASD42739.1	ribosomal protein S4 (chloroplast) [Hordeum vulgare]	-59.1836	0.44279	23270	201	52	52	11	11	16	10	1.6	38.8107	33	6
c267	c267.a1	c267.a1.a7	ASD42816.1	ribosomal protein S4 (chloroplast) [Hordeum vulgare]	-59.1836	0.44279	23270	201	52	52	11	11	16	10	1.6	38.8107	33	6
c267	c267.a1	c267.a1.a8	QDA21801.1	ribosomal protein S4 (chloroplast) [Hordeum vulgare subsp. spontaneum]	-59.1836	0.44279	23270	201	52	52	11	11	16	10	1.6	38.8107	33	6
c267	c267.a1	c267.a1.a9	QDA21884.1	ribosomal protein S4 (chloroplast) [Hordeum vulgare subsp. spontaneum]	-59.1836	0.44279	23270	201	52	52	11	11	16	10	1.6	38.8107	33	6
c267	c267.a1	c267.a1.b10	QGL07104.1	ribosomal protein S4 (chloroplast) [Hordeum vulgare subsp. spontaneum]	-59.1836	0.44279	23270	201	52	52	11	11	16	10	1.6	38.8107	33	6
c267	c267.a1	c267.a1.b11	QGL07187.1	ribosomal protein S4 (chloroplast) [Hordeum vulgare subsp. spontaneum]	-59.1836	0.44279	23270	201	52	52	11	11	16	10	1.6	38.8107	33	6
c267	c267.a1	c267.a1.b12	QGL07270.1	ribosomal protein S4 (chloroplast) [Hordeum vulgare subsp. spontaneum]	-59.1836	0.44279	23270	201	52	52	11	11	16	10	1.6	38.8107	33	6
c267	c267.a1	c267.a1.b13	QGL07353.1	ribosomal protein S4 (chloroplast) [Hordeum vulgare subsp. spontaneum]	-59.1836	0.44279	23270	201	52	52	11	11	16	10	1.6	38.8107	33	6
c267	c267.a1	c267.a1.b14	QGL07436.1	ribosomal protein S4 (chloroplast) [Hordeum vulgare subsp. spontaneum]	-59.1836	0.44279	23270	201	52	52	11	11	16	10	1.6	38.8107	33	6
c267	c267.a1	c267.a1.b15	QGL07519.1	ribosomal protein S4 (chloroplast) [Hordeum vulgare subsp. spontaneum]	-59.1836	0.44279	23270	201	52	52	11	11	16	10	1.6	38.8107	33	6
c267	c267.a1	c267.a1.b16	QGL07602.1	ribosomal protein S4 (chloroplast) [Hordeum vulgare subsp. spontaneum]	-59.1836	0.44279	23270	201	52	52	11	11	16	10	1.6	38.8107	33	6
c267	c267.a1	c267.a1.b17	QGL07685.1	ribosomal protein S4 (chloroplast) [Hordeum vulgare subsp. spontaneum]	-59.1836	0.44279	23270	201	52	52	11	11	16	10	1.6	38.8107	33	6
c267	c267.a1	c267.a1.b18	QGL07768.1	ribosomal protein S4 (chloroplast) [Hordeum vulgare subsp. spontaneum]	-59.1836	0.44279	23270	201	52	52	11	11	16	10	1.6	38.8107	33	6
c267	c267.a1	c267.a1.b19	QGL07851.1	ribosomal protein S4 (chloroplast) [Hordeum vulgare subsp. spontaneum]	-59.1836	0.44279	23270	201	52	52	11	11	16	10	1.6	38.8107	33	6
c267	c267.a1	c267.a1.b20	QGL07934.1	ribosomal protein S4 (chloroplast) [Hordeum vulgare subsp. vulgare]	-59.1836	0.44279	23270	201	52	52	11	11	16	10	1.6	38.8107	33	6
c267	c267.a1	c267.a1.b21	QGL08017.1	ribosomal protein S4 (chloroplast) [Hordeum vulgare subsp. vulgare]	-59.1836	0.44279	23270	201	52	52	11	11	16	10	1.6	38.8107	33	6
c267	c267.a1	c267.a1.b22	QGL08100.1	ribosomal protein S4 (chloroplast) [Hordeum vulgare subsp. vulgare]	-59.1836	0.44279	23270	201	52	52	11	11	16	10	1.6	38.8107	33	6
c267	c267.a1	c267.a1.b23	QGL08183.1	ribosomal protein S4 (chloroplast) [Hordeum vulgare subsp. vulgare]	-59.1836	0.44279	23270	201	52	52	11	11	16	10	1.6	38.8107	33	6
c267	c267.a1	c267.a1.b24	QGL08266.1	ribosomal protein S4 (chloroplast) [Hordeum vulgare subsp. vulgare]	-59.1836	0.44279	23270	201	52	52	11	11	16	10	1.6	38.8107	33	6
c267	c267.a1	c267.a1.b25	QGL08349.1	ribosomal protein S4 (chloroplast) [Hordeum vulgare subsp. vulgare]	-59.1836	0.44279	23270	201	52	52	11	11	16	10	1.6	38.8107	33	6
c267	c267.a1	c267.a1.b26	QGL08432.1	ribosomal protein S4 (chloroplast) [Hordeum vulgare subsp. vulgare]	-59.1836	0.44279	23270	201	52	52	11	11	16	10	1.6	38.8107	33	6
c267	c267.a1	c267.a1.b27	QQL92831.1	ribosomal protein S4 (chloroplast) [Hordeum vulgare]	-59.1836	0.44279	23270	201	52	52	11	11	16	10	1.6	38.8107	33	6
c267	c267.a1	c267.a1.b28	QXE40107.1	ribosomal protein S4 (chloroplast) [Hordeum vulgare f. agriocrithon]	-59.1836	0.44279	23270	201	52	52	11	11	16	10	1.6	38.8107	33	6
c267	c267.a1	c267.a1.b29	QXE40190.1	ribosomal protein S4 (chloroplast) [Hordeum vulgare var. distichon]	-59.1836	0.44279	23270	201	52	52	11	11	16	10	1.6	38.8107	33	6
c267	c267.a1	c267.a1.b30	YP_009649015.1	ribosomal protein S4 (chloroplast) [Hordeum vulgare subsp. spontaneum]	-59.1836	0.44279	23270	201	52	52	11	11	16	10	1.6	38.8107	33	6
c267	c267.a1	c267.a1.b31	YP_010144427.1	ribosomal protein S4 (chloroplast) [Hordeum vulgare]	-59.1836	0.44279	23270	201	52	52	11	11	16	10	1.6	38.8107	33	6
c267	c267.a1	c267.a1.b32	YP_874655.1	ribosomal protein S4 (chloroplast) [Hordeum vulgare subsp. vulgare]	-59.1836	0.44279	23270	201	52	52	11	11	16	10	1.6	38.8107	33	6
c267	c267.a1	c267.a1.b33	sp|A1E9J3.1|RR4_HORVU	RecName: Full=30S ribosomal protein S4, chloroplastic	-59.1836	0.44279	23270	201	52	52	11	11	16	10	1.6	38.8107	33	6
c268	c268.a1	c268.a1.a1	ABF72535.3	magnesium chelatase 40-kDa subunit [Hordeum vulgare subsp. vulgare]	-91.7646	0.37857	45330.7	420	52	52	13	13	14	17	0.823529	5.66085	4	6
c268	c268.a1	c268.a1.a2	BAJ84973.1	predicted protein [Hordeum vulgare subsp. vulgare]	-91.7646	0.37857	45330.7	420	52	52	13	13	14	17	0.823529	5.66085	4	6
c268	c268.a1	c268.a1.a3	KAE8770542.1	magnesium chelatase 40-kDa subunit [Hordeum vulgare]	-91.7646	0.38038	45128.6	418	52	52	13	13	14	17	0.823529	5.66085	4	6
c268	c268.a1	c268.a1.a4	XP_044958957.1	magnesium-chelatase subunit ChlI, chloroplastic [Hordeum vulgare subsp. vulgare]	-91.7646	0.38129	45087.5	417	52	52	13	13	14	17	0.823529	5.66085	4	6
c269	c269.a1	c269.a1.a1	BAJ88545.1	predicted protein [Hordeum vulgare subsp. vulgare]	-101.761	0.27195	75671.6	706	52	52	12	12	14	22	0.636364	3.32876	2	6
c269	c269.a1	c269.a1.a2	XP_044945828.1	uncharacterized protein LOC123394985 [Hordeum vulgare subsp. vulgare]	-101.761	0.27157	75567.6	707	52	52	12	12	14	22	0.636364	3.32876	2	6
c270	c270.a1	c270.a1.a1	BAJ92202.1	predicted protein [Hordeum vulgare subsp. vulgare]	-73.975	0.19633	97837.7	871	51	51	13	13	14	39	0.358974	1.28546	6	6
c270	c270.a1	c270.a1.a2	BAJ93320.1	predicted protein [Hordeum vulgare subsp. vulgare]	-73.975	0.19633	97837.7	871	51	51	13	13	14	39	0.358974	1.28546	6	6
c270	c270.a1	c270.a1.a3	BAJ93888.1	predicted protein [Hordeum vulgare subsp. vulgare]	-73.975	0.19633	97853.8	871	51	51	13	13	14	39	0.358974	1.28546	6	6
c270	c270.a1	c270.a1.a4	BAJ96103.1	predicted protein [Hordeum vulgare subsp. vulgare]	-73.975	0.19633	97837.7	871	51	51	13	13	14	39	0.358974	1.28546	6	6
c270	c270.a1	c270.a1.a5	KAE8769468.1	Aminopeptidase M1-B [Hordeum vulgare]	-73.975	0.18853	101625	907	51	51	13	13	14	41	0.341463	1.19515	6	6
c270	c270.a1	c270.a1.a6	XP_044979514.1	aminopeptidase M1-B [Hordeum vulgare subsp. vulgare]	-73.975	0.19633	97837.7	871	51	51	13	13	14	39	0.358974	1.28546	6	6
c271	c271.a1	c271.a1.a1	KAE8791225.1	phototropin-2 [Hordeum vulgare]	-81.2456	0.1676	99983.1	895	50	50	11	11	13	32	0.40625	1.5483	3	6
c271	c271.a1	c271.a1.a2	XP_044966202.1	phototropin-2-like [Hordeum vulgare subsp. vulgare]	-81.2456	0.1676	99983.1	895	50	50	11	11	13	32	0.40625	1.5483	3	6
c271	c271.a1	c271.a1.a3	XP_044966203.1	phototropin-2-like [Hordeum vulgare subsp. vulgare]	-81.2456	0.1676	99983.1	895	50	50	11	11	13	32	0.40625	1.5483	3	6
c272	c272.a1	c272.a1.a1	KAE8820631.1	Fructan 1-exohydrolase [Hordeum vulgare]	-92.6981	0.26633	66416.9	597	50	28	13	8	13	24	0.541667	2.4807	2	6
c272	c272.a1	c272.a1.a2	XP_044950748.1	fructan 1-exohydrolase [Hordeum vulgare subsp. vulgare]	-92.6981	0.26544	66683	599	50	28	13	8	13	24	0.541667	2.4807	2	6
c272	c272.a2	c272.a2.a1	XP_044946078.1	beta-fructofuranosidase, insoluble isoenzyme 4-like isoform X1 [Hordeum vulgare subsp. vulgare]	-28.6587	0.11853	67408.5	599	8	4	5	3	5	20	0.25	0.778279	2	5
c272	c272.a2	c272.a2.a2	XP_044946080.1	beta-fructofuranosidase, insoluble isoenzyme 4-like isoform X2 [Hordeum vulgare subsp. vulgare]	-28.6587	0.13346	59854.6	532	8	4	5	3	5	17	0.294118	0.968419	2	5
c272	c272.a3	c272.a3.a1	KAE8814088.1	Fructan 1-exohydrolase [Hordeum vulgare]	-28.7132	0.122	50917.8	459	18	0	4	1	4	23	0.173913	0.492496	2	6
c272	c272.a3	c272.a3.a2	XP_044955250.1	fructan 1-exohydrolase-like [Hordeum vulgare subsp. vulgare]	-28.7132	0.10351	59793.8	541	18	0	4	1	4	26	0.153846	0.425103	2	6
c273	c273.a1	c273.a1.a1	BAJ96195.1	predicted protein [Hordeum vulgare subsp. vulgare]	-96.3198	0.15757	122776	1136	49	49	12	12	13	34	0.382353	1.41186	3	6
c273	c273.a1	c273.a1.a2	KAE8803575.1	protein transport protein SEC31B [Hordeum vulgare]	-96.3198	0.15757	122806	1136	49	49	12	12	13	34	0.382353	1.41186	3	6
c273	c273.a1	c273.a1.a3	XP_044964564.1	protein transport protein SEC31 homolog B [Hordeum vulgare subsp. vulgare]	-96.3198	0.15757	122780	1136	49	49	12	12	13	34	0.382353	1.41186	3	6
c274	c274.a1	c274.a1.a1	BAJ94815.1	predicted protein [Hordeum vulgare subsp. vulgare]	-96.8042	0.27823	79534.8	744	43	43	11	11	14	26	0.538462	2.45511	2	6
c274	c274.a1	c274.a1.a2	XP_044983784.1	subtilisin-like protease SBT3.5 [Hordeum vulgare subsp. vulgare]	-96.8042	0.27823	79534.8	744	43	43	11	11	14	26	0.538462	2.45511	2	6
c275	c275.a1	c275.a1.a1	BAK01117.1	predicted protein [Hordeum vulgare subsp. vulgare]	-116.741	0.37782	53405.4	487	49	49	12	12	15	20	0.75	4.62341	2	6
c275	c275.a1	c275.a1.a2	XP_044951813.1	probable inactive linolenate hydroperoxide lyase [Hordeum vulgare subsp. vulgare]	-116.741	0.33638	60211	547	49	49	12	12	15	23	0.652174	3.48925	2	6
c276	c276.a1	c276.a1.a1	BAJ90021.1	predicted protein [Hordeum vulgare subsp. vulgare]	-79.4927	0.35446	55430.9	505	48	48	11	11	13	25	0.52	2.31131	4	6
c276	c276.a1	c276.a1.a2	BAJ94094.1	predicted protein [Hordeum vulgare subsp. vulgare]	-79.4927	0.35446	55430.9	505	48	48	11	11	13	25	0.52	2.31131	4	6
c276	c276.a1	c276.a1.a3	KAE8792503.1	NADH dehydrogenase [Hordeum vulgare]	-79.4927	0.35446	55430.9	505	48	48	11	11	13	25	0.52	2.31131	4	6
c276	c276.a1	c276.a1.a4	XP_044965758.1	NADH dehydrogenase [ubiquinone] flavoprotein 1, mitochondrial [Hordeum vulgare subsp. vulgare]	-79.4927	0.35446	55430.9	505	48	48	11	11	13	25	0.52	2.31131	4	6
c277	c277.a1	c277.a1.a1	BAJ89692.1	predicted protein [Hordeum vulgare subsp. vulgare]	-109.886	0.30948	57726.6	517	47	35	12	10	14	24	0.583333	2.83119	4	6
c277	c277.a1	c277.a1.a2	KAE8779308.1	protochlorophyllide-dependent translocon component 52, chloroplastic [Hordeum vulgare]	-109.886	0.31373	56861.1	510	47	35	12	10	14	24	0.583333	2.83119	4	6
c277	c277.a1	c277.a1.a3	KAE8784620.1	protochlorophyllide-dependent translocon component 52, chloroplastic [Hordeum vulgare]	-109.886	0.31373	56861.1	510	47	35	12	10	14	24	0.583333	2.83119	4	6
[truncated: 7,184 more rows]

## Sheet: peptides
Group ID	Peptide ID	SequenceLI	Modifs	Charge	MH+ theo	Number of subgroups	Subgroup ids	Number of spectra
a1	pepa1a1	AACKWSPEIAAACEVWK	3C:57.02 13C:57.02	2	1976.94	1	a1.a1	4
a1	pepa1a2	AACKWSPEIAAACEVWK	3C:57.02 5W:15.99 13C:57.02	3	1992.93	1	a1.a1	4
a1	pepa1a3	ACYECIR	2C:57.02 5C:57.02	2	971.407	1	a1.a1	104
a1	pepa1a4	AGVGFQAGVK		2	933.515	1	a1.a1	143
a1	pepa1a5	AGVGFQAGVKDYK		2	1339.7	1	a1.a1	6
a1	pepa1a6	AIKFEFEPVDTIDK		2	1651.86	1	a1.a1	254
a1	pepa1a7	AIKFEFEPVDTIDKK		2	1779.95	1	a1.a1	27
a1	pepa1a8	AIKFEFEPVDTIDKKV		2	1879.02	1	a1.a1	12
a1	pepa1a9	DDENVNSQPFMR		2	1451.62	1	a1.a1	68
a1	pepa1b10	DDENVNSQPFMR	6N:0.98	2	1452.61	1	a1.a1	6
a1	pepa1b11	DDENVNSQPFMR	11M:15.99	2	1467.62	1	a1.a1	61
a1	pepa1b12	DDFIEKDR		2	1037.49	1	a1.a1	29
a1	pepa1b13	DIAREGNEIIR		2	1285.69	1	a1.a1	6
a1	pepa1b14	DNGIIIHIHR		2	1187.66	1	a1.a1	382
a1	pepa1b15	DNGIIIHIHR	2N:0.98	2	1188.65	1	a1.a1	10
a1	pepa1b16	DRFVFCAEAIYK	6C:57.02	2	1518.74	1	a1.a1	11
a1	pepa1b17	DTDIIAAFR		2	1021.53	1	a1.a1	300
a1	pepa1b18	DYKITYYTPEYETK		2	1813.85	1	a1.a1	8
a1	pepa1b19	EIGVPIVMHDYITGGFTANTTIAHYCR	1E:-18.01 26C:57.02	3	3018.46	1	a1.a1	5
a1	pepa1b20	EIGVPIVMHDYITGGFTANTTIAHYCR	1E:-18.01 19N:0.98 26C:57.02	3	3019.44	1	a1.a1	2
a1	pepa1b21	EIGVPIVMHDYITGGFTANTTIAHYCR	1E:-18.01 8M:15.99 26C:57.02	3	3034.45	1	a1.a1	10
a1	pepa1b22	EIGVPIVMHDYITGGFTANTTIAHYCR	1E:-18.01 8M:15.99 19N:0.98 26C:57.02	3	3035.44	1	a1.a1	1
a1	pepa1b23	EIGVPIVMHDYITGGFTANTTIAHYCR	26C:57.02	3	3036.47	1	a1.a1	141
a1	pepa1b24	EIGVPIVMHDYITGGFTANTTIAHYCR	19N:0.98 26C:57.02	3	3037.45	1	a1.a1	54
a1	pepa1b25	EIGVPIVMHDYITGGFTANTTIAHYCR	8M:15.99 26C:57.02	3	3052.47	1	a1.a1	42
a1	pepa1b26	EIGVPIVMHDYITGGFTANTTIAHYCR	8M:15.99 19N:0.98 26C:57.02	3	3053.45	1	a1.a1	7
a1	pepa1b27	EMTIGFVDIIR	1E:-18.01	2	1275.68	1	a1.a1	9
a1	pepa1b28	EMTIGFVDIIR		2	1293.69	1	a1.a1	231
a1	pepa1b29	EMTIGFVDIIR	2M:15.99	2	1309.68	1	a1.a1	172
a1	pepa1b30	EMTIGFVDIIRDDFIEK	1E:-18.01	2	2023.02	1	a1.a1	9
a1	pepa1b31	EMTIGFVDIIRDDFIEK	1E:-18.01 2M:15.99	3	2039.02	1	a1.a1	8
a1	pepa1b32	EMTIGFVDIIRDDFIEK		2	2041.03	1	a1.a1	145
a1	pepa1b33	EMTIGFVDIIRDDFIEK	2M:15.99	2	2057.03	1	a1.a1	41
a1	pepa1b34	EMTIGFVDIIRDDFIEKDR	1E:-18.01	3	2294.15	1	a1.a1	6
a1	pepa1b35	EMTIGFVDIIRDDFIEKDR	1E:-18.01 2M:15.99	3	2310.14	1	a1.a1	2
a1	pepa1b36	EMTIGFVDIIRDDFIEKDR		2	2312.16	1	a1.a1	109
a1	pepa1b37	EMTIGFVDIIRDDFIEKDR	2M:15.99	3	2328.15	1	a1.a1	28
a1	pepa1b38	FEFEPVDTIDK		2	1339.64	1	a1.a1	243
a1	pepa1b39	FEFEPVDTIDKK		2	1467.74	1	a1.a1	28
a1	pepa1b40	FEFEPVDTIDKKV		3	1566.81	1	a1.a1	3
a1	pepa1b41	FVFCAEAIYK	4C:57.02	2	1247.61	1	a1.a1	325
a1	pepa1b42	GGIDFTKDDENVNSQPFMR		2	2169.99	1	a1.a1	300
a1	pepa1b43	GGIDFTKDDENVNSQPFMR	11N:0.98	2	2170.97	1	a1.a1	9
a1	pepa1b44	GGIDFTKDDENVNSQPFMR	18M:15.99	2	2185.98	1	a1.a1	126
a1	pepa1b45	GGIDFTKDDENVNSQPFMR	11N:0.98 18M:15.99	2	2186.97	1	a1.a1	3
a1	pepa1b46	GHYINATAGTCEEMIK	11C:57.02	2	1794.81	1	a1.a1	167
a1	pepa1b47	GHYINATAGTCEEMIK	5N:0.98 11C:57.02	2	1795.8	1	a1.a1	24
a1	pepa1b48	GHYINATAGTCEEMIK	11C:57.02 14M:15.99	2	1810.81	1	a1.a1	101
a1	pepa1b49	GHYINATAGTCEEMIK	5N:0.98 11C:57.02 14M:15.99	2	1811.79	1	a1.a1	6
a1	pepa1b50	GHYINATAGTCEEMIKR	11C:57.02	3	1950.92	1	a1.a1	162
a1	pepa1b51	GHYINATAGTCEEMIKR	5N:0.98 11C:57.02	3	1951.9	1	a1.a1	23
a1	pepa1b52	GHYINATAGTCEEMIKR	11C:57.02 14M:15.99	3	1966.91	1	a1.a1	90
a1	pepa1b53	GHYINATAGTCEEMIKR	5N:0.98 11C:57.02 14M:15.99	3	1967.89	1	a1.a1	5
a1	pepa1b54	IEDIRIPPTYSK		3	1431.78	1	a1.a1	3
a1	pepa1b55	IEGEREMTIGFVDIIR	7M:15.99	3	1893.97	1	a1.a1	6
a1	pepa1b56	IGISAKNYGR		2	1078.6	1	a1.a1	8
a1	pepa1b57	ITYYTPEYETK		2	1407.67	1	a1.a1	233
a1	pepa1b58	ITYYTPEYETKDTDIIAAFR		2	2410.18	1	a1.a1	8
a1	pepa1b59	MSGGDHIHSGTVVGK		2	1481.72	1	a1.a1	41
a1	pepa1b60	MSGGDHIHSGTVVGK	1M:15.99	2	1497.71	1	a1.a1	68
a1	pepa1b61	MSGGDHIHSGTVVGKIEGER		3	2066.01	1	a1.a1	4
a1	pepa1b62	NEGRDIAREGNEIIR		3	1741.89	1	a1.a1	5
a1	pepa1b63	PQTETKAGVGFQAGVK	1P:42.01	2	1659.87	1	a1.a1	6
a1	pepa1b64	PQTETKAGVGFQAGVK	1P:42.01 12Q:0.98	2	1660.85	1	a1.a1	1
a1	pepa1b65	PQTETKAGVGFQAGVKDYK	1P:42.01	3	2066.06	1	a1.a1	4
a1	pepa1b66	SQAETGEIKGHYINATAGTCEEMIK	20C:57.02	3	2738.28	1	a1.a1	4
a1	pepa1b67	SQAETGEIKGHYINATAGTCEEMIK	14N:0.98 20C:57.02	3	2739.26	1	a1.a1	3
a1	pepa1b68	SQAETGEIKGHYINATAGTCEEMIKR	20C:57.02	3	2894.38	1	a1.a1	2
a1	pepa1b69	SQAETGEIKGHYINATAGTCEEMIKR	14N:0.98 20C:57.02	3	2895.36	1	a1.a1	4
a1	pepa1b70	TFQGPPHGIQVER		2	1465.75	1	a1.a1	434
a1	pepa1b71	TFQGPPHGIQVER	3Q:0.98	3	1466.74	1	a1.a1	12
a1	pepa1b72	TFQGPPHGIQVERDK		3	1708.88	1	a1.a1	4
a1	pepa1b73	VAIEACVQAR	6C:57.02	2	1116.58	1	a1.a1	218
a1	pepa1b74	VSPQPGVPPEEAGAAVAAESSTGTWTTVWTDGITSIDR		3	3840.86	1	a1.a1	214
a1	pepa1b75	VSPQPGVPPEEAGAAVAAESSTGTWTTVWTDGITSIDR	4Q:0.98	3	3841.84	1	a1.a1	13
a1	pepa1b76	VSPQPGVPPEEAGAAVAAESSTGTWTTVWTDGITSIDR	25W:15.99	3	3856.85	1	a1.a1	105
a1	pepa1b77	VSPQPGVPPEEAGAAVAAESSTGTWTTVWTDGITSIDR	4Q:0.98 25W:15.99	3	3857.84	1	a1.a1	68
a1	pepa1b78	VSPQPGVPPEEAGAAVAAESSTGTWTTVWTDGITSIDR	25W:15.99 29W:15.99	3	3872.85	1	a1.a1	12
a1	pepa1b79	VSPQPGVPPEEAGAAVAAESSTGTWTTVWTDGITSIDR	4Q:0.98 25W:15.99 29W:15.99	3	3873.83	1	a1.a1	6
a1	pepa1b80	VSPQPGVPPEEAGAAVAAESSTGTWTTVWTDGITSIDRYK		3	4132.01	1	a1.a1	1
a1	pepa1b81	WSPEIAAACEVWK	9C:57.02	2	1546.74	1	a1.a1	262
a1	pepa1b82	WSPEIAAACEVWK	9C:57.02 12W:15.99	2	1562.73	1	a1.a1	67
a1	pepa1b83	WSPEIAAACEVWKAIK	9C:57.02	3	1858.95	1	a1.a1	2
a1	pepa1b84	YGRPIIGCTIKPK	8C:57.02	3	1502.85	1	a1.a1	142
a2	pepa2a1	AAEANKDNISAIMVTYPSTHGVYEEGIDEICR	31C:57.02	3	3553.66	1	a2.a1	5
a2	pepa2a2	AAEANKDNISAIMVTYPSTHGVYEEGIDEICR	8N:0.98 31C:57.02	3	3554.64	1	a2.a1	1
a2	pepa2a3	APPMQFTGK	4M:15.99	2	992.487	1	a2.a1	3
a2	pepa2a4	ATAGIEPEDVAK		2	1200.61	1	a2.a1	6
a2	pepa2a5	ATAGIEPEDVAKR		2	1356.71	1	a2.a1	11
a2	pepa2a6	ATGFDINVVVSAAK		2	1391.75	1	a2.a1	6
a2	pepa2a7	ATSNICTAQAIIANMAAMYAVYHGPAGIK	6C:57.02	3	3008.48	1	a2.a1	3
a2	pepa2a8	ATSNICTAQAIIANMAAMYAVYHGPAGIK	6C:57.02 14N:0.98	3	3009.46	1	a2.a1	3
a2	pepa2a9	ATSNICTAQAIIANMAAMYAVYHGPAGIK	6C:57.02 18M:15.99	3	3024.47	1	a2.a1	2
a2	pepa2b10	ATSNICTAQAIIANMAAMYAVYHGPAGIK	6C:57.02 9Q:0.98 18M:15.99	3	3025.46	1	a2.a1	4
a2	pepa2b11	ATSNICTAQAIIANMAAMYAVYHGPAGIK	6C:57.02 9Q:0.98 14N:0.98 18M:15.99	3	3026.44	1	a2.a1	1
a2	pepa2b12	DFDYSSGDVCGVIVQYPGTEGEVIDYAEFVK	10C:57.02	3	3458.56	1	a2.a1	6
a2	pepa2b13	DFDYSSGDVCGVIVQYPGTEGEVIDYAEFVK	10C:57.02 15Q:0.98	3	3459.55	1	a2.a1	5
a2	pepa2b14	DISICHSMIPIGSCTMK	5C:57.02 14C:57.02	2	1949.9	1	a2.a1	12
a2	pepa2b15	DISICHSMIPIGSCTMK	5C:57.02 8M:15.99 14C:57.02	3	1965.89	1	a2.a1	3
a2	pepa2b16	DKATSNICTAQAIIANMAAMYAVYHGPAGIK	8C:57.02	3	3251.6	1	a2.a1	5
a2	pepa2b17	DKATSNICTAQAIIANMAAMYAVYHGPAGIK	8C:57.02 16N:0.98	3	3252.59	1	a2.a1	1
a2	pepa2b18	DNISAIMVTYPSTHGVYEEGIDEICR	25C:57.02	3	2969.37	1	a2.a1	6
a2	pepa2b19	DSPYITHPIFSMYHTEHEIIR		3	2586.24	1	a2.a1	6
a2	pepa2b20	DSPYITHPIFSMYHTEHEIIR	12M:15.99	3	2602.24	1	a2.a1	1
a2	pepa2b21	EEIAQVENGK		2	1116.55	1	a2.a1	6
a2	pepa2b22	EEIAQVENGK	8N:0.98	2	1117.54	1	a2.a1	4
a2	pepa2b23	EEIAQVENGKADAHNNVIK		3	2079.05	1	a2.a1	4
a2	pepa2b24	EEIAQVENGKADAHNNVIK	8N:0.98	3	2080.03	1	a2.a1	3
a2	pepa2b25	EYAAFPAAWIR		2	1294.66	1	a2.a1	7
a2	pepa2b26	FCDAIISIR	2C:57.02	2	1094.57	1	a2.a1	6
a2	pepa2b27	FCDAIISIREEIAQVENGK	2C:57.02	3	2192.1	1	a2.a1	6
a2	pepa2b28	FCDAIISIREEIAQVENGK	2C:57.02 17N:0.98	3	2193.09	1	a2.a1	1
a2	pepa2b29	FDAGFTESQMIDHMAHIASMNK		2	2481.1	1	a2.a1	10
a2	pepa2b30	FDAGFTESQMIDHMAHIASMNK	9Q:0.98	3	2482.08	1	a2.a1	2
a2	pepa2b31	FDAGFTESQMIDHMAHIASMNK	9Q:0.98 10M:15.99 14M:15.99	3	2514.07	1	a2.a1	1
a2	pepa2b32	FGVPMGYGGPHAAFIATSQEYK		2	2328.11	1	a2.a1	8
a2	pepa2b33	FGVPMGYGGPHAAFIATSQEYK	19Q:0.98	2	2329.1	1	a2.a1	4
a2	pepa2b34	FGVPMGYGGPHAAFIATSQEYKR		3	2484.21	1	a2.a1	6
a2	pepa2b35	FWPTTCR	6C:57.02	2	967.445	1	a2.a1	4
a2	pepa2b36	GAPHPPQIIMGDAWTKPYSR		3	2222.12	1	a2.a1	6
a2	pepa2b37	GNINIEEIR		2	1057.56	1	a2.a1	4
a2	pepa2b38	GVNGTVAHEFIIDIR		2	1640.88	1	a2.a1	9
a2	pepa2b39	GVNGTVAHEFIIDIR	3N:0.98	2	1641.86	1	a2.a1	29
a2	pepa2b40	HIAPFIPSHPVIPTGGFPIPEK		3	2351.29	1	a2.a1	6
a2	pepa2b41	HNSATPAEQAVMASECGFNTIDAIIDATVPAAIR	16C:57.02	3	3541.7	1	a2.a1	1
a2	pepa2b42	HNSATPAEQAVMASECGFNTIDAIIDATVPAAIR	16C:57.02 19N:0.98	3	3542.69	1	a2.a1	1
a2	pepa2b43	HYPVIFR		2	931.515	1	a2.a1	6
a2	pepa2b44	IAIINANYMAK		2	1221.67	1	a2.a1	4
a2	pepa2b45	IAIINANYMAK	9M:15.99	2	1237.66	1	a2.a1	2
a2	pepa2b46	IGTVTVQEIPYFDTVK		2	1809.96	1	a2.a1	11
a2	pepa2b47	IIGVSVDSSGKPAIR		2	1498.86	1	a2.a1	12
a2	pepa2b48	IMDYGFHGPTMSWPVPGTIMIEPTESESK		3	3237.49	1	a2.a1	6
a2	pepa2b49	IMDYGFHGPTMSWPVPGTIMIEPTESESK	11M:15.99	3	3253.49	1	a2.a1	31
a2	pepa2b50	INATVEMMPVTDPK		2	1545.77	1	a2.a1	11
a2	pepa2b51	INATVEMMPVTDPK	7M:15.99	2	1561.76	1	a2.a1	18
a2	pepa2b52	INATVEMMPVTDPK	2N:0.98 7M:15.99	2	1562.74	1	a2.a1	1
a2	pepa2b53	INATVEMMPVTDPK	7M:15.99 8M:15.99	2	1577.75	1	a2.a1	6
a2	pepa2b54	ITCADANAIAEEAR	3C:57.02	2	1504.71	1	a2.a1	14
a2	pepa2b55	ITCADANAIAEEAR	3C:57.02 7N:0.98	2	1505.69	1	a2.a1	6
a2	pepa2b56	ITCADANAIAEEARK	3C:57.02	2	1632.8	1	a2.a1	12
a2	pepa2b57	KAAEANKDNISAIMVTYPSTHGVYEEGIDEICR	32C:57.02	3	3681.75	1	a2.a1	1
a2	pepa2b58	KAAEANKDNISAIMVTYPSTHGVYEEGIDEICR	9N:0.98 32C:57.02	3	3682.74	1	a2.a1	2
a2	pepa2b59	KHIAPFIPSHPVIPTGGFPIPEK		3	2479.39	1	a2.a1	6
a2	pepa2b60	KTFIIASNCHPQTIDICK	9C:57.02 17C:57.02	3	2146.08	1	a2.a1	7
a2	pepa2b61	NIICTIQQEVAEEAAAATA	4C:57.02	3	2002.97	1	a2.a1	6
a2	pepa2b62	NIMENPAWYTQYTPYQAEIAQGR		2	2744.28	1	a2.a1	12
a2	pepa2b63	NIMENPAWYTQYTPYQAEIAQGR	8W:15.99	3	2760.27	1	a2.a1	2
a2	pepa2b64	NVCIIPVSAHGTNPASAAMCGMK	3C:57.02 20C:57.02	3	2386.11	1	a2.a1	3
a2	pepa2b65	NVCIIPVSAHGTNPASAAMCGMK	3C:57.02 20C:57.02 22M:15.99	3	2402.11	1	a2.a1	3
a2	pepa2b66	NVCIIPVSAHGTNPASAAMCGMK	3C:57.02 19M:15.99 20C:57.02 22M:15.99	3	2418.1	1	a2.a1	1
a2	pepa2b67	RHNSATPAEQAVMASECGFNTIDAIIDATVPAAIR	17C:57.02 20N:0.98	3	3698.79	1	a2.a1	7
a2	pepa2b68	RHNSATPAEQAVMASECGFNTIDAIIDATVPAAIR	10Q:0.98 17C:57.02 20N:0.98	3	3699.77	1	a2.a1	2
a2	pepa2b69	SFIGMGYYNTHIPAVIIR		2	2052.07	1	a2.a1	14
a2	pepa2b70	SFIGMGYYNTHIPAVIIR	9N:0.98	3	2053.06	1	a2.a1	4
a2	pepa2b71	SFIGMGYYNTHIPAVIIR	5M:15.99	3	2068.07	1	a2.a1	9
a2	pepa2b72	TFCIPHGGGGPGMGPIGVK	3C:57.02	2	1838.9	1	a2.a1	11
a2	pepa2b73	TFIIASNCHPQTIDICK	8C:57.02 16C:57.02	2	2017.98	1	a2.a1	13
a2	pepa2b74	TFIIASNCHPQTIDICK	7N:0.98 8C:57.02 16C:57.02	3	2018.97	1	a2.a1	4
a2	pepa2b75	VFSGGKPVGFTAESIAPEVSSSIPPSIVR		3	2915.55	1	a2.a1	19
a2	pepa2b76	VHGIAGTFAHGIK		3	1307.72	1	a2.a1	12
a2	pepa2b77	VHGIAGTFAHGIKK		3	1435.82	1	a2.a1	3
a2	pepa2b78	VVDANTITVAFDETTTIEDVDK		2	2396.17	1	a2.a1	12
a2	pepa2b79	VVDANTITVAFDETTTIEDVDKIFK		3	2784.42	1	a2.a1	4
a2	pepa2b80	VVDANTITVAFDETTTIEDVDKIFK	5N:0.98	3	2785.4	1	a2.a1	1
a2	pepa2b81	VVMATDIIAITTIRPPGEIGADIAVGSAQR		3	3035.66	1	a2.a1	5
a2	pepa2b82	VVMATDIIAITTIRPPGEIGADIAVGSAQR	29Q:0.98	3	3036.64	1	a2.a1	2
a3	pepa3a1	AICEEADAAVR	3C:57.02	2	1204.56	1	a3.a1	6
a3	pepa3a2	ANADVIQISGHDGGTGASPISSIK		3	2295.16	1	a3.a1	9
a3	pepa3a3	ANADVIQISGHDGGTGASPISSIK	7Q:0.98	3	2296.14	1	a3.a1	3
a3	pepa3a4	ASDSANIDNAAEIIIR		2	1672.85	2	a3.a1 a3.a2	11
a3	pepa3a5	ATIAQIGYEK		2	1093.59	1	a3.a1	2
a3	pepa3a6	CGVGFVANISNEPSFNVVR	1C:57.02	2	2066.01	1	a3.a2	6
a3	pepa3a7	DAITAIGCMEHR	8C:57.02	2	1373.63	2	a3.a1 a3.a2	5
a3	pepa3a8	DAITAIGCMEHR	8C:57.02 9M:15.99	3	1389.62	2	a3.a1 a3.a2	1
a3	pepa3a9	EATIQSPVWR		2	1186.62	2	a3.a1 a3.a2	6
a3	pepa3b10	EGIAPFER		2	918.468	1	a3.a1	2
a3	pepa3b11	EGIVMSIEVNIGKR		3	1544.85	1	a3.a1	1
a3	pepa3b12	EKSDNAYTIYQQHIASRPVNVIR		3	2702.4	1	a3.a1	1
a3	pepa3b13	EKSDNAYTIYQQHIASRPVNVIR	11Q:0.98	3	2703.38	1	a3.a1	2
a3	pepa3b14	ETHEAIAIAMNR		2	1355.67	1	a3.a1	8
a3	pepa3b15	ETISFWVR		2	1037.54	1	a3.a1	3
a3	pepa3b16	ETMPNIIQIFVR		2	1460.79	2	a3.a1 a3.a2	11
a3	pepa3b17	ETMPNIIQIFVR	3M:15.99	2	1476.79	2	a3.a1 a3.a2	2
a3	pepa3b18	FAQVTNPAIDPIR		2	1441.78	1	a3.a1	6
a3	pepa3b19	FCTGGMSIGAISR	2C:57.02	2	1356.64	1	a3.a1	6
a3	pepa3b20	FGVTPTFIVNAEQIEIK		2	1906.03	1	a3.a1	11
a3	pepa3b21	GIIEAYVEK		2	1021.56	1	a3.a1	5
a3	pepa3b22	GIQNGDTATSAIK		2	1275.65	1	a3.a1	6
a3	pepa3b23	GIQNGDTATSAIK	4N:0.98	2	1276.64	1	a3.a1	6
a3	pepa3b24	GNIIEVGPENADQVTISSPVINEGEIESIIK		3	3264.68	1	a3.a1	3
a3	pepa3b25	GNIIEVGPENADQVTISSPVINEGEIESIIK	10N:0.98	3	3265.67	1	a3.a1	3
a3	pepa3b26	GNIIEVGPENADQVTISSPVINEGEIESIIKDPK	13Q:0.98	3	3605.84	1	a3.a1	7
a3	pepa3b27	GQMEAWDGPAIIIFSDGR		2	1962.94	2	a3.a1 a3.a2	12
a3	pepa3b28	GQMEAWDGPAIIIFSDGR	2Q:0.98	2	1963.92	2	a3.a1 a3.a2	1
a3	pepa3b29	HAGGPWEIGITETHQTIIQNGIR		3	2528.3	1	a3.a1	8
a3	pepa3b30	HAGGPWEIGITETHQTIIQNGIR	20N:0.98	3	2529.28	1	a3.a1	2
a3	pepa3b31	HQQAFGYSSEDVQMVIETMASQGK		3	2671.21	1	a3.a1	9
a3	pepa3b32	IAKEDDADDIER		2	1389.65	2	a3.a1 a3.a2	18
a3	pepa3b33	IAQGAKPGEGGQIPGK		3	1507.82	1	a3.a1	11
a3	pepa3b34	ICHTNNCPVGVASQR	2C:57.02 7C:57.02	2	1712.8	1	a3.a1	12
a3	pepa3b35	ICHTNNCPVGVASQR	2C:57.02 5N:0.98 7C:57.02	2	1713.78	1	a3.a1	7
a3	pepa3b36	IGGITINEIGR		2	1142.65	1	a3.a1	3
a3	pepa3b37	IGPGMMITVDIETGQVIENTEVKK		3	2602.35	2	a3.a1 a3.a2	2
a3	pepa3b38	IIGHNGEINTIQGNINWMR		2	2180.1	2	a3.a1 a3.a2	12
a3	pepa3b39	IIGHNGEINTIQGNINWMR	5N:0.98	2	2181.09	2	a3.a1 a3.a2	12
a3	pepa3b40	IVAEAGIGTVASGVSK		2	1458.82	1	a3.a1	12
a3	pepa3b41	IVGEANDYVGK		2	1164.59	1	a3.a1	7
a3	pepa3b42	KGIDGSIENAIK		2	1244.68	1	a3.a1	9
a3	pepa3b43	KYGDTGFAGQINITFTGSAGQSFGCFITPGMNVR	25C:57.02	3	3599.7	1	a3.a1	1
a3	pepa3b44	MPTVTIEQAQR		2	1273.66	1	a3.a1	5
a3	pepa3b45	MPTVTIEQAQR	1M:15.99	2	1289.65	1	a3.a1	4
a3	pepa3b46	NSIGQAVVEGTGDHCCEYMTGGCVVVIGK	15C:57.02 16C:57.02 23C:57.02	3	3097.38	1	a3.a1	6
a3	pepa3b47	NVAAGMTGGIAYMIDEDDTIVPK		2	2381.14	1	a3.a1	12
a3	pepa3b48	NVAAGMTGGIAYMIDEDDTIVPK	13M:15.99	3	2397.13	1	a3.a1	2
a3	pepa3b49	NVASAKPYGTWIQESTR		3	1907.96	2	a3.a1 a3.a2	11
a3	pepa3b50	SASWADEIYFCSISSR	11C:57.02	2	1878.83	2	a3.a1 a3.a2	13
a3	pepa3b51	SDNAYTIYQQHIASRPVNVIR		3	2445.26	1	a3.a1	4
a3	pepa3b52	SDNAYTIYQQHIASRPVNVIR	9Q:0.98	3	2446.25	1	a3.a1	2
a3	pepa3b53	SEAIEPTRPAVPIIIAVGAIHQHIIQNGIR		3	3213.82	1	a3.a1	4
a3	pepa3b54	SEAIEPTRPAVPIIIAVGAIHQHIIQNGIR	22Q:0.98	3	3214.81	1	a3.a1	1
a3	pepa3b55	SEVIGQFYIDIQNEIYK		2	2059.04	2	a3.a1 a3.a2	10
a3	pepa3b56	SGSQIIVISDR		2	1174.64	1	a3.a1	2
a3	pepa3b57	SIKPVNFQSSPVMDNETIIR		2	2275.18	1	a3.a1	11
a3	pepa3b58	SIKPVNFQSSPVMDNETIIR	8Q:0.98	2	2276.16	1	a3.a1	1
a3	pepa3b59	SIKPVNFQSSPVMDNETIIR	13M:15.99	3	2291.17	1	a3.a1	3
a3	pepa3b60	SIKPVNFQSSPVMDNETIIR	8Q:0.98 13M:15.99	3	2292.15	1	a3.a1	1
a3	pepa3b61	SPAEAMMMIVPEAYK		2	1667.78	2	a3.a1 a3.a2	12
a3	pepa3b62	SQDVHSNGPVIDETIIADPEVSDAIENEK		3	3121.48	1	a3.a1	3
a3	pepa3b63	SQDVHSNGPVIDETIIADPEVSDAIENEK	7N:0.98	3	3122.46	1	a3.a1	5
a3	pepa3b64	SQDVHSNGPVIDETIIADPEVSDAIENEKEVSK		3	3564.72	1	a3.a1	5
a3	pepa3b65	THTGVGMVFIPQNENSMEEAK		2	2319.07	2	a3.a1 a3.a2	11
a3	pepa3b66	THTGVGMVFIPQNENSMEEAK	12Q:0.98	2	2320.06	2	a3.a1 a3.a2	1
a3	pepa3b67	THTGVGMVFIPQNENSMEEAK	7M:15.99	3	2335.07	2	a3.a1 a3.a2	11
a3	pepa3b68	TPIPIGK		2	725.456	1	a3.a1	6
a3	pepa3b69	TQHIDIAYIIMNSGIPK		2	1914.02	1	a3.a1	9
a3	pepa3b70	TQHIDIAYIIMNSGIPK	11M:15.99	3	1930.01	1	a3.a1	5
a3	pepa3b71	TSDGFVYVASEVGVIPMDESK		2	2230.06	2	a3.a1 a3.a2	10
a3	pepa3b72	TYPIYNVDR		2	1140.57	1	a3.a1	4
a3	pepa3b73	VEPATSIVER		2	1100.59	1	a3.a1	5
a3	pepa3b74	VFTDEGIEVIGWRPVPFNISVVGR		3	2686.44	1	a3.a1	1
a3	pepa3b75	VFTDEGIEVIGWRPVPFNISVVGR	18N:0.98	3	2687.42	1	a3.a1	4
a3	pepa3b76	VISTYFNIR		2	1112.61	1	a3.a1	5
a3	pepa3b77	VNAPAGQMQIK		2	1156.61	1	a3.a1	6
a3	pepa3b78	WPIAQPMR		2	998.524	2	a3.a1 a3.a2	6
a3	pepa3b79	WSPITDVVDGYSATIPHIK		3	2099.08	1	a3.a1	6
a3	pepa3b80	YPEVIDFYEYYK		2	1628.75	2	a3.a1 a3.a2	6
a4	pepa4a1	DGPVTFEQPK		2	1117.55	2	a4.a1 a4.a2	3
a4	pepa4a2	EENPRVPIVVTGNDFSTIYAPIIR		3	2700.44	1	a4.a1	6
a4	pepa4a3	EENPRVPIVVTGNDFSTIYAPIIR	13N:0.98	3	2701.42	1	a4.a1	3
a4	pepa4a4	FYWAPTR		2	940.468	3	a4.a1 a4.a2 a4.a3	14
a4	pepa4a5	FYWAPTRDDR		2	1326.62	2	a4.a1 a4.a2	3
a4	pepa4a6	GAQQGTIPVPEGCTDQNAK	13C:57.02	2	1970.92	2	a4.a1 a4.a2	12
a4	pepa4a7	GIAYDISDDQQDITR		2	1709.8	3	a4.a1 a4.a2 a4.a3	65
a4	pepa4a8	GIAYDISDDQQDITR	10Q:0.98	2	1710.78	3	a4.a1 a4.a2 a4.a3	1
a4	pepa4a9	GIFQTDNVSDESVVK		2	1637.8	2	a4.a1 a4.a2	75
a4	pepa4b10	GIVDSIFQAPTGDGTHEAVISSYEYVSQGIR		3	3296.61	1	a4.a1	55
a4	pepa4b11	GIVDSIFQAPTGDGTHEAVISSYEYVSQGIR	8Q:0.98	3	3297.59	1	a4.a1	72
a4	pepa4b12	GIVDSIFQAPTGDGTHEAVISSYEYVSQGIR	8Q:0.98 28Q:0.98	3	3298.58	1	a4.a1	4
a4	pepa4b13	GIVDSIFQAPTGHGTHEAVISSYEYVSQGIR	8Q:0.98 28Q:0.98	3	3320.61	1	a4.a2	4
a4	pepa4b14	IIEYGHMIVQEQDNVK		2	1915.96	2	a4.a1 a4.a2	19
a4	pepa4b15	IIEYGHMIVQEQDNVK	7M:15.99	2	1931.95	2	a4.a1 a4.a2	15
a4	pepa4b16	IIEYGHMIVQEQDNVKR		2	2072.06	2	a4.a1 a4.a2	26
a4	pepa4b17	IIEYGHMIVQEQDNVKR	7M:15.99	3	2088.05	2	a4.a1 a4.a2	24
a4	pepa4b18	IPIIIGIWGGK		2	1166.73	2	a4.a1 a4.a2	164
a4	pepa4b19	IPIIIGIWGGK	8W:15.99	2	1182.72	2	a4.a1 a4.a2	13
a4	pepa4b20	IVDTFPGQSIDFFGAIR		3	1882.97	3	a4.a1 a4.a2 a4.a3	141
a4	pepa4b21	IVDTFPGQSIDFFGAIR	8Q:0.98	2	1883.95	3	a4.a1 a4.a2 a4.a3	9
a4	pepa4b22	IVVHISK		2	795.509	2	a4.a1 a4.a2	5
a4	pepa4b23	KWVGSTGIENIGK		2	1388.75	2	a4.a1 a4.a2	12
a4	pepa4b24	KWVGSTGIENIGKR		3	1544.85	2	a4.a1 a4.a2	6
a4	pepa4b25	KYDFDNTMGGFYIAPAFMDK		2	2331.05	2	a4.a1 a4.a2	52
a4	pepa4b26	KYDFDNTMGGFYIAPAFMDK	6N:0.98	2	2332.03	2	a4.a1 a4.a2	4
a4	pepa4b27	KYDFDNTMGGFYIAPAFMDK	8M:15.99	3	2347.04	2	a4.a1 a4.a2	25
a4	pepa4b28	KYDFDNTMGGFYIAPAFMDK	6N:0.98 18M:15.99	2	2348.02	2	a4.a1 a4.a2	1
a4	pepa4b29	KYDFDNTMGGFYIAPAFMDK	8M:15.99 18M:15.99	3	2363.04	2	a4.a1 a4.a2	4
a4	pepa4b30	MCCIFINDIDAGAGR	2C:57.02 3C:57.02	2	1712.76	3	a4.a1 a4.a2 a4.a3	50
a4	pepa4b31	MCCIFINDIDAGAGR	2C:57.02 3C:57.02 7N:0.98	2	1713.74	3	a4.a1 a4.a2 a4.a3	12
a4	pepa4b32	MCCIFINDIDAGAGR	1M:15.99 2C:57.02 3C:57.02	2	1728.75	3	a4.a1 a4.a2 a4.a3	11
a4	pepa4b33	MGGTTQYTVNNQMVNATIMNIADAPTNVQIPGMYNK		3	3900.84	3	a4.a1 a4.a2 a4.a3	3
a4	pepa4b34	MGGTTQYTVNNQMVNATIMNIADAPTNVQIPGMYNK	15N:0.98	3	3901.82	3	a4.a1 a4.a2 a4.a3	10
a4	pepa4b35	MGGTTQYTVNNQMVNATIMNIADAPTNVQIPGMYNK	15N:0.98 27N:0.98	3	3902.81	3	a4.a1 a4.a2 a4.a3	8
a4	pepa4b36	MGGTTQYTVNNQMVNATIMNIADAPTNVQIPGMYNK	19M:15.99	3	3916.83	3	a4.a1 a4.a2 a4.a3	17
a4	pepa4b37	MGGTTQYTVNNQMVNATIMNIADAPTNVQIPGMYNK	13M:15.99 20N:0.98	3	3917.82	3	a4.a1 a4.a2 a4.a3	15
a4	pepa4b38	MGGTTQYTVNNQMVNATIMNIADAPTNVQIPGMYNK	12Q:0.98 13M:15.99 20N:0.98	3	3918.8	3	a4.a1 a4.a2 a4.a3	8
a4	pepa4b39	MGINPIMMSAGEIESGNAGEPAK		2	2304.07	3	a4.a1 a4.a2 a4.a3	48
a4	pepa4b40	MGINPIMMSAGEIESGNAGEPAK	17N:0.98	2	2305.05	3	a4.a1 a4.a2 a4.a3	4
a4	pepa4b41	MGINPIMMSAGEIESGNAGEPAK	7M:15.99	2	2320.06	3	a4.a1 a4.a2 a4.a3	78
a4	pepa4b42	MGINPIMMSAGEIESGNAGEPAK	1M:15.99 17N:0.98	2	2321.05	3	a4.a1 a4.a2 a4.a3	7
a4	pepa4b43	MGINPIMMSAGEIESGNAGEPAK	7M:15.99 8M:15.99	2	2336.06	3	a4.a1 a4.a2 a4.a3	7
a4	pepa4b44	MGINPIMMSAGEIESGNAGEPAKIIR		3	2686.34	3	a4.a1 a4.a2 a4.a3	3
a4	pepa4b45	NFMTIPNIK		2	1077.58	3	a4.a1 a4.a2 a4.a3	63
a4	pepa4b46	NFMTIPNIK	1N:0.98	2	1078.56	3	a4.a1 a4.a2 a4.a3	6
a4	pepa4b47	NFMTIPNIK	3M:15.99	2	1093.57	3	a4.a1 a4.a2 a4.a3	14
a4	pepa4b48	NFMTIPNIKIPIIIGIWGGK		3	2225.29	2	a4.a1 a4.a2	2
a4	pepa4b49	NFMTIPNIKIPIIIGIWGGK	7N:0.98	3	2226.27	2	a4.a1 a4.a2	2
a4	pepa4b50	RVQIADTYMSQAAIGDANQDAMK		2	2497.18	2	a4.a1 a4.a2	10
a4	pepa4b51	RVQIADTYMSQAAIGDANQDAMK	11Q:0.98	2	2498.16	2	a4.a1 a4.a2	2
a4	pepa4b52	RVQIADTYMSQAAIGDANQDAMK	9M:15.99	3	2513.18	2	a4.a1 a4.a2	1
a4	pepa4b53	SDDGSCIYTF	6C:57.02	2	1164.45	2	a4.a1 a4.a2	2
a4	pepa4b54	SFQCEIVFAK	4C:57.02	2	1228.6	3	a4.a1 a4.a2 a4.a3	19
a4	pepa4b55	VPIIIGIWGGK		2	1152.71	1	a4.a3	2
a4	pepa4b56	VPIIVTGNDFSTIYAPIIR	8N:0.98	2	2090.15	1	a4.a3	4
a4	pepa4b57	VPIVVTGNDFSTIYAPIIR		2	2075.15	2	a4.a1 a4.a2	240
a4	pepa4b58	VPIVVTGNDFSTIYAPIIR	8N:0.98	2	2076.14	2	a4.a1 a4.a2	29
a4	pepa4b59	VQIADTYMSQAAIGDANQDAMK		2	2341.08	2	a4.a1 a4.a2	9
a4	pepa4b60	VQIADTYMSQAAIGDANQDAMK	21M:15.99	2	2357.07	2	a4.a1 a4.a2	51
a4	pepa4b61	VQIADTYMSQAAIGDANQDAMK	10Q:0.98 21M:15.99	2	2358.06	2	a4.a1 a4.a2	2
a4	pepa4b62	VQIADTYMSQAAIGDANQDAMK	2Q:0.98 8M:15.99 10Q:0.98	3	2359.04	2	a4.a1 a4.a2	2
a4	pepa4b63	VQIADTYMSQAAIGDANQDAMK	8M:15.99 21M:15.99	3	2373.07	2	a4.a1 a4.a2	3
a4	pepa4b64	WVGSTGIENIGK		2	1260.66	2	a4.a1 a4.a2	20
a4	pepa4b65	WVGSTGIENIGKR		2	1416.76	2	a4.a1 a4.a2	12
a4	pepa4b66	YDFDNTMGGFYIAPAFMDK		2	2202.95	2	a4.a1 a4.a2	13
a4	pepa4b67	YDFDNTMGGFYIAPAFMDK	17M:15.99	2	2218.95	2	a4.a1 a4.a2	1
a4	pepa4b68	YREAADMIK		3	1096.55	2	a4.a1 a4.a2	10
a4	pepa4b69	YREAADMIKK		3	1224.64	2	a4.a1 a4.a2	1
a5	pepa5a1	AHGGFSVFAGVGER		2	1390.69	2	a5.a3 a5.a4	9
a5	pepa5a2	AHGGVSVFGGVGER		2	1328.67	2	a5.a1 a5.a2	23
a5	pepa5a3	AITIEEENK		2	1046.54	2	a5.a1 a5.a2	1
a5	pepa5a4	AITIEEENKSQK		2	1389.72	2	a5.a1 a5.a2	8
a5	pepa5a5	AITIEEENKSQK	8N:0.98	2	1390.71	2	a5.a1 a5.a2	1
a5	pepa5a6	AVAMSATDGIMR		2	1222.59	1	a5.a1	25
a5	pepa5a7	AVAMSATDGIMR	4M:15.99	2	1238.59	1	a5.a1	46
a5	pepa5a8	AVAMSATDGIMR	4M:15.99 11M:15.99	2	1254.58	1	a5.a1	16
a5	pepa5a9	CAIVYGQMNEPPGAR	1C:-17.03|57.02	2	1645.75	2	a5.a3 a5.a4	3
a5	pepa5b10	CAIVYGQMNEPPGAR	1C:57.02	2	1662.77	2	a5.a3 a5.a4	16
a5	pepa5b11	CAIVYGQMNEPPGAR	1C:57.02 7Q:0.98	3	1663.76	2	a5.a3 a5.a4	2
a5	pepa5b12	DTADKQINVTCEVQQIIGNNR	11C:57.02	3	2416.19	1	a5.a1	2
a5	pepa5b13	DVNKQDVIIFIDNIFR		2	1949.05	2	a5.a1 a5.a2	61
a5	pepa5b14	EAPAFVEQATEQQIIVTGIK		2	2172.15	2	a5.a3 a5.a4	12
a5	pepa5b15	EGNDIYMEMK		2	1229.52	2	a5.a1 a5.a2	9
a5	pepa5b16	EGNDIYMEMK	3N:0.98	2	1230.5	2	a5.a1 a5.a2	6
a5	pepa5b17	EGNDIYMEMK	7M:15.99	2	1245.51	2	a5.a1 a5.a2	9
a5	pepa5b18	EGNDIYMEMK	7M:15.99 9M:15.99	2	1261.51	2	a5.a1 a5.a2	3
a5	pepa5b19	EGVQSFQGVIDGK		2	1363.69	2	a5.a3 a5.a4	6
a5	pepa5b20	EGVQSFQGVIDGKYDDISEQAFYMVGGIDEVMAK		3	3725.73	1	a5.a3	1
a5	pepa5b21	EGVQSFQGVIDGKYDDISEQAFYMVGGIDEVMAK	20Q:0.98	3	3726.72	1	a5.a3	3
a5	pepa5b22	EIQDIIAIIGIDEISEEDR		2	2171.11	2	a5.a1 a5.a2	8
a5	pepa5b23	EIQDIIAIIGIDEISEEDRITVAR		3	2711.45	2	a5.a1 a5.a2	4
a5	pepa5b24	EIQDIIAIIGIDEISEEDRITVAR	3Q:0.98	3	2712.43	2	a5.a1 a5.a2	1
a5	pepa5b25	FDEGIPPIITAIEVIDNSIR		3	2212.19	1	a5.a3	8
a5	pepa5b26	FISQPFFVAEVFTGSPGK		2	1958.01	2	a5.a1 a5.a2	7
a5	pepa5b27	FTQANSEVSAIIGR		2	1492.78	2	a5.a3 a5.a4	6
a5	pepa5b28	FVQAGSEVSAIIGR		2	1433.77	2	a5.a1 a5.a2	54
a5	pepa5b29	GFQIIISGEIDGIPEQAFYIVGNIDEASTK		3	3224.64	2	a5.a1 a5.a2	1
a5	pepa5b30	GFQIIISGEIDGIPEQAFYIVGNIDEASTK	16Q:0.98	3	3225.62	2	a5.a1 a5.a2	5
a5	pepa5b31	GIYPAVDPIDSTSTMIQPR		2	2061.03	2	a5.a1 a5.a2	24
a5	pepa5b32	GIYPAVDPIDSTSTMIQPR	15M:15.99	2	2077.03	2	a5.a1 a5.a2	25
a5	pepa5b33	GMEVIDTGAPISVPVGGATIGR		2	2097.1	2	a5.a1 a5.a2	23
a5	pepa5b34	GMEVIDTGAPISVPVGGATIGR	2M:15.99	2	2113.1	2	a5.a1 a5.a2	13
a5	pepa5b35	GSITSIQAVYVPADDITDPAPATTFAHIDATTVISR		3	3714.89	2	a5.a1 a5.a2	7
a5	pepa5b36	IDQIIGPVIDVTFPPGK		2	1809.02	1	a5.a1	117
a5	pepa5b37	IFNVIGEPVDNIGPVDSSATFPIHR		2	2694.39	2	a5.a1 a5.a2	76
a5	pepa5b38	IFNVIGEPVDNIGPVDSSATFPIHR	11N:0.98	3	2695.37	2	a5.a1 a5.a2	65
a5	pepa5b39	IGIFGGAGVGK		2	975.562	5	a5.a1 a5.a2 a5.a3 a5.a4 a5.a5	5
a5	pepa5b40	IINVIGEPIDHK		2	1347.76	2	a5.a3 a5.a4	11
a5	pepa5b41	IPPTSDKYVGAK		3	1275.69	1	a5.a3	6
a5	pepa5b42	IPSAVGYQPTIATDIGAIQER	19Q:0.98	3	2201.14	1	a5.a5	1
a5	pepa5b43	IPSAVGYQPTIATDIGGIQER		2	2186.15	2	a5.a3 a5.a4	12
a5	pepa5b44	IPYIYNAIVVQSR		2	1535.86	1	a5.a1	12
a5	pepa5b45	IPYIYNAIVVQSR	6N:0.98	2	1536.84	1	a5.a1	1
a5	pepa5b46	ITDEFTGAGSVGQVCQVIGAVVDVR	15C:57.02	3	2577.3	2	a5.a3 a5.a4	6
a5	pepa5b47	IVGNEHYETAQR		2	1416.69	2	a5.a1 a5.a2	36
a5	pepa5b48	IVGNEHYETAQR	4N:0.98	2	1417.67	2	a5.a1 a5.a2	14
a5	pepa5b49	IVIEVAQHIGENVVR		2	1675.95	2	a5.a3 a5.a4	9
a5	pepa5b50	KGSITSIQAVYVPADDITDPAPATTFAHIDATTVISR		3	3842.98	2	a5.a1 a5.a2	6
a5	pepa5b51	MISPHVIGMDHYNTAR		2	1841.88	1	a5.a3	11
a5	pepa5b52	MPSAVGYQPTISTEMGSIQER		2	2282.08	2	a5.a1 a5.a2	14
a5	pepa5b53	MPSAVGYQPTISTEMGSIQER	19Q:0.98	2	2283.06	2	a5.a1 a5.a2	1
a5	pepa5b54	MPSAVGYQPTISTEMGSIQER	1M:15.99	2	2298.07	2	a5.a1 a5.a2	30
a5	pepa5b55	MPSAVGYQPTISTEMGSIQER	1M:15.99 8Q:0.98	2	2299.06	2	a5.a1 a5.a2	2
a5	pepa5b56	NIEESKVAIVYGQMNEPPGAR		3	2302.15	2	a5.a1 a5.a2	1
a5	pepa5b57	NIQDIIAIIGMDEISEDDKITVAR		3	2672.38	2	a5.a3 a5.a4	5
a5	pepa5b58	QDVIIFIDNIFR		2	1492.82	2	a5.a1 a5.a2	11
a5	pepa5b59	QINVTCEVQQIIGNNR	1Q:-17.03 6C:57.02	2	1868.93	1	a5.a1	6
a5	pepa5b60	QINVTCEVQQIIGNNR	6C:57.02	2	1885.95	1	a5.a1	20
a5	pepa5b61	QINVTCEVQQIIGNNR	6C:57.02 14N:0.98	2	1886.94	1	a5.a1	20
a5	pepa5b62	QINVTCEVQQIIGNNR	3N:0.98 6C:57.02 14N:0.98	2	1887.92	1	a5.a1	1
a5	pepa5b63	QISEIGIYPAVDPIDSTSR		2	2061.05	1	a5.a4	7
a5	pepa5b64	RTNPTTSRPGVSTSEEK	1R:42.01	3	1888.94	1	a5.a1	4
a5	pepa5b65	SAPAFIEIDTK		2	1191.63	2	a5.a1 a5.a2	27
a5	pepa5b66	SATDGIMR		2	850.409	1	a5.a2	2
a5	pepa5b67	SISEIGIYPAVDPIDSTSR		3	2020.02	1	a5.a3	12
a5	pepa5b68	THDYIPIHR		2	1151.6	1	a5.a3	3
a5	pepa5b69	TIAMDGTEGIVR		2	1262.64	2	a5.a3 a5.a4	4
a5	pepa5b70	TIAMDGTEGIVR	4M:15.99	2	1278.64	2	a5.a3 a5.a4	5
a5	pepa5b71	TNPTTSRPGVSTSEEK		3	1690.82	1	a5.a1	8
a5	pepa5b72	TNPTTSRPGVSTSEEK	1T:42.01	2	1732.83	1	a5.a1	2
a5	pepa5b73	TNPTTSRPGVSTSEEK	1T:42.01 2N:0.98	2	1733.82	1	a5.a1	2
a5	pepa5b74	TNSYIPIHR		2	1100.58	1	a5.a4	1
a5	pepa5b75	TREGNDIYMEMK		2	1486.67	2	a5.a1 a5.a2	12
a5	pepa5b76	TREGNDIYMEMK	5N:0.98	3	1487.65	2	a5.a1 a5.a2	7
a5	pepa5b77	TREGNDIYMEMK	9M:15.99	2	1502.66	2	a5.a1 a5.a2	11
a5	pepa5b78	TVIIMEIINNIAK		2	1471.86	2	a5.a1 a5.a2	109
a5	pepa5b79	TVIIMEIINNIAK	9N:0.98	2	1472.84	2	a5.a1 a5.a2	6
a5	pepa5b80	TVIIMEIINNIAK	5M:15.99	2	1487.85	2	a5.a1 a5.a2	40
a5	pepa5b81	TVIIMEIINNVAK		2	1457.84	2	a5.a3 a5.a4	19
a5	pepa5b82	TVIIMEIINNVAK	9N:0.98	2	1458.82	2	a5.a3 a5.a4	8
a5	pepa5b83	VAIVYGQMNEPPGAR		2	1601.81	2	a5.a1 a5.a2	36
a5	pepa5b84	VAIVYGQMNEPPGAR	8M:15.99	2	1617.81	2	a5.a1 a5.a2	47
a5	pepa5b85	VAIVYGQMNEPPGAR	7Q:0.98 8M:15.99	2	1618.79	2	a5.a1 a5.a2	1
a5	pepa5b86	VGITAITMAEYFR		2	1471.76	2	a5.a1 a5.a2	89
a5	pepa5b87	VGITAITMAEYFR	8M:15.99	2	1487.76	2	a5.a1 a5.a2	20
a5	pepa5b88	VGITGITVAEHFR		2	1399.77	2	a5.a3 a5.a4	10
a5	pepa5b89	VINTGSPITVPVGR		2	1409.81	2	a5.a3 a5.a4	4
a5	pepa5b90	VVDIIAPYQR		2	1173.66	2	a5.a3 a5.a4	3
a5	pepa5b91	VVDIIAPYR		2	1045.6	2	a5.a1 a5.a2	118
a5	pepa5b92	VVDIIAPYRR		2	1201.71	2	a5.a1 a5.a2	9
a5	pepa5b93	YDDISEQAFYMVGGIDEVMAK		2	2381.07	1	a5.a3	10
a5	pepa5b94	YDDISEQAFYMVGGIDEVMAK	7Q:0.98	2	2382.05	1	a5.a3	1
a5	pepa5b95	YKEIQDIIAIIGIDEISEEDR		3	2462.27	2	a5.a1 a5.a2	6
a5	pepa5b96	YKEIQDIIAIIGIDEISEEDRITVAR		3	3002.6	2	a5.a1 a5.a2	3
a5	pepa5b97	YKEIQDIIAIIGIDEISEEDRITVAR	5Q:0.98	3	3003.59	2	a5.a1 a5.a2	3
a6	pepa6a1	AMPNMIMFRPADGK		3	1578.76	1	a6.a1	7
a6	pepa6a2	AMPNMIMFRPADGK	5M:15.99	3	1594.75	1	a6.a1	1
a6	pepa6a3	ANIGWPYEPFFVPEDVK		2	2007.99	1	a6.a1	29
a6	pepa6a4	ANSYAVHGAAIGTSEVEATR		2	2003.98	1	a6.a1	37
a6	pepa6a5	ANSYAVHGAAIGTSEVEATR	2N:0.98	3	2004.96	1	a6.a1	2
a6	pepa6a6	ASAAVETVEAAATGEIIDK		2	1845.94	1	a6.a1	4
a6	pepa6a7	AVSGHPGIPMGCAPMGHIIYDEVMR	12C:57.02	3	2695.26	1	a6.a1	8
a6	pepa6a8	AVSGHPGIPMGCAPMGHIIYDEVMR	10M:15.99 12C:57.02	3	2711.26	1	a6.a1	5
a6	pepa6a9	ESVIPEAVTAR		2	1171.63	1	a6.a1	6
a6	pepa6b10	EYGITAENVIAAAK		2	1449.76	1	a6.a1	8
a6	pepa6b11	FAQYEQKYPEDAATIK		2	1901.93	1	a6.a1	14
a6	pepa6b12	FEAIGWHTIWVK		2	1486.78	1	a6.a1	64
a6	pepa6b13	FGASAPAPK		2	845.452	1	a6.a1	12
a6	pepa6b14	FIAIDAVEK		2	1005.56	1	a6.a1	3
a6	pepa6b15	FVISAGHGCMIQYAIIHIAGYDAVK	9C:57.02	3	2734.38	1	a6.a1	1
a6	pepa6b16	FVISAGHGCMIQYAIIHIAGYDAVK	9C:57.02 12Q:0.98	3	2735.37	1	a6.a1	6
a6	pepa6b17	FVISAGHGCMIQYAIIHIAGYDAVKEEDIK	9C:57.02	3	3348.68	1	a6.a1	4
a6	pepa6b18	FVISAGHGCMIQYAIIHIAGYDAVKEEDIK	9C:57.02 12Q:0.98	3	3349.66	1	a6.a1	3
a6	pepa6b19	GGYTISDNSSGNKPDYIIMSTGSEVEIAVK		3	3132.5	1	a6.a1	11
a6	pepa6b20	GGYTISDNSSGNKPDYIIMSTGSEVEIAVK	12N:0.98	3	3133.49	1	a6.a1	2
a6	pepa6b21	GGYTISDNSSGNKPDYIIMSTGSEVEIAVK	8N:0.98 19M:15.99	3	3149.48	1	a6.a1	1
a6	pepa6b22	HIPQGAAIEADWDAK		2	1621.8	1	a6.a1	39
a6	pepa6b23	IIVFYDDNHISIDGDTEIAFTEDVSGR	8N:0.98	3	3042.42	1	a6.a1	1
a6	pepa6b24	IPHIPGTSIEGVAK		2	1418.8	1	a6.a1	12
a6	pepa6b25	ISAISEAGVIYVMTHDSIGIGEDGPTHQPIEHIVSFR		3	3975.99	1	a6.a1	1
a6	pepa6b26	ISAISEAGVIYVMTHDSIGIGEDGPTHQPIEHIVSFR	28Q:0.98	3	3976.97	1	a6.a1	6
a6	pepa6b27	ISIEAGSTIGWQK		2	1389.74	1	a6.a1	6
a6	pepa6b28	IYKEYGITAENVIAAAK		2	1854	1	a6.a1	14
a6	pepa6b29	KRPSIIAISR		2	1140.72	1	a6.a1	10
a6	pepa6b30	MFGDFQKDTPEER		3	1599.71	1	a6.a1	1
a6	pepa6b31	NGNDGYDEIR		2	1152.49	1	a6.a1	6
a6	pepa6b32	NGNDGYDEIR	1N:0.98	2	1153.48	1	a6.a1	6
a6	pepa6b33	NGNDGYDEIRK	1N:0.98	3	1281.57	1	a6.a1	28
a6	pepa6b34	NGNDGYDEIRK	1N:0.98 3N:0.98	2	1282.55	1	a6.a1	2
a6	pepa6b35	NISQQCINAIAK	6C:57.02	2	1359.7	1	a6.a1	12
a6	pepa6b36	NISQQCINAIAK	6C:57.02 8N:0.98	2	1360.69	1	a6.a1	6
a6	pepa6b37	NPYWFNR		2	996.469	1	a6.a1	5
a6	pepa6b38	QKIPHIPGTSIEGVAK	1Q:-17.03	2	1657.93	1	a6.a1	12
a6	pepa6b39	QKIPHIPGTSIEGVAK		2	1674.95	1	a6.a1	12
a6	pepa6b40	QWGSSTPGHPENFETPGVEVTTGPIGQGIANAVGIAIAEK	1Q:-17.03	3	3999.97	1	a6.a1	3
a6	pepa6b41	QWGSSTPGHPENFETPGVEVTTGPIGQGIANAVGIAIAEK	1Q:-17.03 27Q:0.98	3	4000.96	1	a6.a1	4
a6	pepa6b42	QWGSSTPGHPENFETPGVEVTTGPIGQGIANAVGIAIAEK	1Q:-17.03 12N:0.98 27Q:0.98	3	4001.94	1	a6.a1	3
a6	pepa6b43	QWGSSTPGHPENFETPGVEVTTGPIGQGIANAVGIAIAEK	1Q:-17.03 2W:15.99	3	4015.97	1	a6.a1	2
a6	pepa6b44	QWGSSTPGHPENFETPGVEVTTGPIGQGIANAVGIAIAEK	1Q:-17.03|0.98 2W:15.99	3	4016.95	1	a6.a1	1
a6	pepa6b45	QWGSSTPGHPENFETPGVEVTTGPIGQGIANAVGIAIAEK		3	4017	1	a6.a1	7
a6	pepa6b46	QWGSSTPGHPENFETPGVEVTTGPIGQGIANAVGIAIAEK	12N:0.98	3	4017.98	1	a6.a1	6
a6	pepa6b47	RPSIIAISR		2	1012.63	1	a6.a1	6
a6	pepa6b48	SIITGEIPAGWADAIPQYTTESPADATR		3	2931.44	1	a6.a1	16
a6	pepa6b49	SIITGEIPAGWADAIPQYTTESPADATR	11W:15.99	3	2947.43	1	a6.a1	6
a6	pepa6b50	SVTDKPTMIK		2	1119.61	1	a6.a1	13
a6	pepa6b51	SVTDKPTMIK	8M:15.99	3	1135.6	1	a6.a1	53
a6	pepa6b52	VTTTIGFGSPNK		2	1221.65	1	a6.a1	7
a6	pepa6b53	VVPGIIGGSADIASSNMTIIK		2	2043.12	1	a6.a1	23
a6	pepa6b54	VVPGIIGGSADIASSNMTIIK	16N:0.98	2	2044.1	1	a6.a1	2
a6	pepa6b55	VVPGIIGGSADIASSNMTIIK	17M:15.99	2	2059.11	1	a6.a1	14
a6	pepa6b56	VVSFVCWEIFDEQSDEYK	6C:57.02	2	2280.02	1	a6.a1	4
a6	pepa6b57	VVSFVCWEIFDEQSDEYK	6C:57.02 13Q:0.98	2	2281	1	a6.a1	2
a6	pepa6b58	VVSFVCWEIFDEQSDEYKESVIPEAVTAR	6C:57.02	3	3432.63	1	a6.a1	1
a6	pepa6b59	VVSFVCWEIFDEQSDEYKESVIPEAVTAR	6C:57.02 13Q:0.98	3	3433.61	1	a6.a1	20
a6	pepa6b60	YPEDAATIK		2	1007.5	1	a6.a1	6
a7	pepa7a1	AETESGETGPMVNESDIQHIVSSWTGIPVEK		3	3327.57	1	a7.a1	1
a7	pepa7a2	AETESGETGPMVNESDIQHIVSSWTGIPVEK	18Q:0.98	3	3328.55	1	a7.a1	5
a7	pepa7a3	AETESGETGPMVNESDIQHIVSSWTGIPVEK	13N:0.98 18Q:0.98	3	3329.54	1	a7.a1	1
a7	pepa7a4	AETESGEVGPIVTEADIQHIVSSWTGIPVEK		3	3278.64	1	a7.a2	3
a7	pepa7a5	AETESGEVGPIVTEADIQHIVSSWTGIPVEK	18Q:0.98	3	3279.63	1	a7.a2	6
a7	pepa7a6	AGEIRDEEMEIK		2	1419.68	1	a7.a2	2
a7	pepa7a7	AGGIDTDVPFDGGCR	14C:57.02	2	1536.67	1	a7.a4	3
a7	pepa7a8	AGISDPNRPIASFMFMGPTGVGK		3	2350.17	1	a7.a3	6
a7	pepa7a9	AHPDVFNMMIQIIEDGR		2	1985.96	2	a7.a1 a7.a2	13
a7	pepa7b10	AHSDVFNVFIQIIDDGR		3	1945.98	1	a7.a3	2
a7	pepa7b11	AIASYYFGSEEAMIR		2	1707.8	1	a7.a2	6
a7	pepa7b12	AIDIIDEAGSR		2	1159.6	3	a7.a1 a7.a2 a7.a4	1
a7	pepa7b13	EAGDVIIFIDEVHNIVGSGTAGK		3	2341.2	1	a7.a4	4
a7	pepa7b14	EEVTQDDIAEIVSR		2	1603.78	1	a7.a3	2
a7	pepa7b15	EGDSVIVDVDSEGK		2	1448.68	1	a7.a1	6
a7	pepa7b16	EIANIMIQEVFTR		2	1563.82	1	a7.a1	4
a7	pepa7b17	FQPVFVDEPSQEDAVK		2	1834.89	1	a7.a4	3
a7	pepa7b18	FQPVKVPEPTVDETIEIIR		3	2210.21	1	a7.a1	5
a7	pepa7b19	FQPVKVPEPTVEESIQIIR		3	2209.22	1	a7.a2	6
a7	pepa7b20	GEIQCIAATTIDEHR	5C:57.02	3	1713.82	1	a7.a4	3
a7	pepa7b21	GEIQCIGATTIDEYR	5C:57.02	2	1725.81	2	a7.a1 a7.a2	6
a7	pepa7b22	GEIQCIGATTIDEYRK	5C:57.02	2	1853.91	2	a7.a1 a7.a2	12
a7	pepa7b23	GIGEGAVAPR		2	926.505	1	a7.a4	4
a7	pepa7b24	GIIGAAAAAAHK		2	1050.61	1	a7.a4	1
a7	pepa7b25	GKQNVIDQDPEGK		3	1427.71	1	a7.a3	4
a7	pepa7b26	GNGFVAVEIPFTPR		2	1503.8	1	a7.a1	5
a7	pepa7b27	GNGFVAVEIPFTPR	2N:0.98	2	1504.78	1	a7.a1	5
a7	pepa7b28	GSGFVAVEIPFTPR		2	1476.78	1	a7.a2	6
a7	pepa7b29	HAQIPDEAKEIDKK		3	1621.85	1	a7.a2	3
a7	pepa7b30	HQIVETEHIMK		3	1364.7	1	a7.a3	5
a7	pepa7b31	IAEEGKIDPVVGR		2	1382.76	2	a7.a1 a7.a2	12
a7	pepa7b32	ICNGDVPETIEGK	2C:57.02	2	1431.68	1	a7.a2	2
a7	pepa7b33	ICNGDVPETIEGK	2C:57.02 3N:0.98	2	1432.66	1	a7.a2	6
a7	pepa7b34	IDEMIVFR		2	1022.53	2	a7.a1 a7.a2	6
a7	pepa7b35	IDMSEFMER		2	1157.5	2	a7.a1 a7.a2	6
a7	pepa7b36	IDPVVGREPQIER		3	1507.82	1	a7.a1	1
a7	pepa7b37	IGACGNGGAFRRVAGGDR	4C:57.02	2	1790.88	1	a7.a5	1
a7	pepa7b38	IGFDIDSDEKDSSYGR		2	1803.8	1	a7.a1	10
a7	pepa7b39	IGFDIDSDEKDTSYNR		3	1874.84	1	a7.a2	5
a7	pepa7b40	IGHNFVGTEQIIIGIIGEGTGIAAK		3	2508.38	1	a7.a2	6
a7	pepa7b41	IGHNFVGTEQVIIGIVGEGTGIAAK		3	2480.35	1	a7.a1	6
a7	pepa7b42	IIGAPPGYVGYEEGGQITEAVR		2	2276.16	1	a7.a3	2
a7	pepa7b43	IIGAPPGYVGYEEGGQITEAVR	16Q:0.98	2	2277.14	1	a7.a3	1
a7	pepa7b44	IIGSPPGYVGYTEGGQITEAVR		2	2264.16	2	a7.a1 a7.a2	12
a7	pepa7b45	IITIDMGAIIAGAK		2	1386.8	1	a7.a3	5
a7	pepa7b46	IIYIEDEIHK		3	1272.68	1	a7.a3	1
a7	pepa7b47	INQPPIVQVSDSTR		2	1553.83	1	a7.a4	6
a7	pepa7b48	INVEIQQAER		2	1199.64	1	a7.a3	3
a7	pepa7b49	ISDSAIVAAAVISDR		2	1487.81	1	a7.a3	6
a7	pepa7b50	ISNGDVPETIEGK		2	1358.68	1	a7.a1	5
a7	pepa7b51	ISNGDVPETIEGK	3N:0.98	2	1359.66	1	a7.a1	9
a7	pepa7b52	ISNGDVPETIEGKK		2	1486.77	1	a7.a1	3
a7	pepa7b53	ISNGDVPETIEGKK	3N:0.98	3	1487.76	1	a7.a1	1
a7	pepa7b54	ISYQYISDR		2	1144.56	1	a7.a1	6
a7	pepa7b55	ITQQEFTEMAWQSIVIAPEVAK		3	2519.29	1	a7.a3	4
a7	pepa7b56	IVQGDVPQAITNR		2	1410.77	1	a7.a3	6
a7	pepa7b57	KIGFDIDSDEKDSSYGR		3	1931.9	1	a7.a1	8
a7	pepa7b58	KVITIDMGIIVAGTK		3	1558.92	2	a7.a1 a7.a2	6
a7	pepa7b59	MIGETTEAVGAGVGGGSSGNK		2	1878.89	1	a7.a1	13
a7	pepa7b60	MPTIEEYGTNITK		2	1496.73	2	a7.a1 a7.a2	6
a7	pepa7b61	MVGESTEAVGAGVGGGSSGQK		2	1864.87	1	a7.a2	12
a7	pepa7b62	NNPCIIGEPGVGK	4C:57.02	2	1354.68	2	a7.a1 a7.a2	5
a7	pepa7b63	NPNRPIASFIFSGPTGVGK		3	1959.04	1	a7.a2	6
a7	pepa7b64	NTIIIMTSNVGSSVIEK		2	1805.97	2	a7.a1 a7.a2	8
a7	pepa7b65	NTIIIMTSNVGSSVIEK	6M:15.99 9N:0.98	2	1822.95	2	a7.a1 a7.a2	1
a7	pepa7b66	QIGHNYIGSEHIIIGIIR	1Q:-17.03	2	2016.1	2	a7.a1 a7.a2	7
a7	pepa7b67	QIGHNYIGSEHIIIGIIR		2	2033.13	2	a7.a1 a7.a2	7
a7	pepa7b68	QYFRPEFINR	1Q:-17.03	2	1352.67	2	a7.a1 a7.a2	6
a7	pepa7b69	QYFRPEFINR		2	1369.7	2	a7.a1 a7.a2	9
a7	pepa7b70	RIGHNFVGTEQVIIGIVGEGTGIAAK		3	2636.45	1	a7.a1	1
a7	pepa7b71	RPYSVVIFDEIEK		2	1594.85	2	a7.a1 a7.a3	6
a7	pepa7b72	RRPYSVVIFDEIEK		3	1750.95	2	a7.a1 a7.a3	6
a7	pepa7b73	RVIEISIEEAR		3	1314.74	2	a7.a1 a7.a2	6
a7	pepa7b74	SAGGFISSGITVER		2	1380.71	1	a7.a4	1
a7	pepa7b75	SIGADPSQIASVAVTR		2	1571.84	1	a7.a4	2
a7	pepa7b76	SKDINIQVTEK		2	1274.7	1	a7.a1	6
a7	pepa7b77	SMGFSTDDTESSR		2	1419.57	1	a7.a4	5
a7	pepa7b78	SPNRPIASFIFAGPTGVGK		2	1916.04	1	a7.a1	12
a7	pepa7b79	TAIAEGIAQR		2	1029.57	4	a7.a1 a7.a2 a7.a3 a7.a5	6
a7	pepa7b80	TEDEINEYQNSGK		2	1526.66	1	a7.a3	6
a7	pepa7b81	TIASYYFGSEEAMIR		2	1737.82	1	a7.a1	9
a7	pepa7b82	TKNNPCIIGEPGVGK	6C:57.02	2	1583.82	2	a7.a1 a7.a2	12
a7	pepa7b83	VDEYIVFKPIER		3	1507.82	1	a7.a3	3
a7	pepa7b84	VGISDPDRPIATMIFCGPTGVGK	16C:57.02	3	2388.21	1	a7.a4	1
a7	pepa7b85	VIEISIEEAR		2	1158.64	2	a7.a1 a7.a2	1
a7	pepa7b86	VIESIGADPNNIR		2	1397.74	1	a7.a2	6
a7	pepa7b87	VIESIGADPSNIR		2	1370.73	1	a7.a1	6
a7	pepa7b88	VIGEDPGSMIGR		2	1230.61	1	a7.a3	6
a7	pepa7b89	VIGQDDAVAAISR		2	1314.7	1	a7.a4	3
a7	pepa7b90	VIGQDEAVK		2	958.52	1	a7.a1	1
a7	pepa7b91	VIMIAQEEAR		2	1159.61	2	a7.a1 a7.a2	3
a7	pepa7b92	VIMIAQEEAR	3M:15.99	2	1175.61	2	a7.a1 a7.a2	5
a7	pepa7b93	VIQQYVENEIAK		2	1433.76	1	a7.a3	2
a7	pepa7b94	VITIDMGIIVAGTK		3	1430.83	2	a7.a1 a7.a2	7
a7	pepa7b95	VIVINGESGIPEIPTPAVAV		2	1975.11	1	a7.a1	3
a7	pepa7b96	VIVINGESGIPEIPTPAVAV	5N:0.98	2	1976.1	1	a7.a1	3
a7	pepa7b97	VPEPTVDETIEIIR		2	1610.86	1	a7.a1	7
a7	pepa7b98	VSTDESDKIIK		2	1234.65	1	a7.a1	5
a7	pepa7b99	YIEKDPAIER		3	1233.65	1	a7.a3	4
a7	pepa7c100	YSPNENNQQNASINAEGPR		2	2102.95	1	a7.a4	4
a7	pepa7c101	YSPNENNQQNASINAEGPR	9Q:0.98	3	2103.93	1	a7.a4	2
a7	pepa7c102	YTDDAIVAAAQISYQYISDR		2	2263.09	1	a7.a2	5
a7	pepa7c103	YTDDAIVAAAQISYQYISDR	11Q:0.98	3	2264.07	1	a7.a2	1
a7	pepa7c104	YTDDSIIAAAK		2	1167.59	1	a7.a1	6
a8	pepa8a1	AGNIYQSGYQINGSAYVISK		2	2133.06	1	a8.a1	3
a8	pepa8a2	AGNIYQSGYQINGSAYVISK	12N:0.98	2	2134.05	1	a8.a1	4
a8	pepa8a3	AIIGTIGDVDSYQIPDAK		3	1875.97	1	a8.a1	1
a8	pepa8a4	AVPSISIQDIPK		2	1267.73	1	a8.a1	6
a8	pepa8a5	CVEDFQTFQQEGWHYEINNPEEEISYK	1C:-17.03|57.02 9Q:0.98 18N:0.98	3	3404.42	1	a8.a1	1
a8	pepa8a6	CVEDFQTFQQEGWHYEINNPEEEISYK	1C:57.02	3	3419.48	1	a8.a1	1
a8	pepa8a7	CVEDFQTFQQEGWHYEINNPEEEISYK	1C:57.02 9Q:0.98	3	3420.46	1	a8.a1	5
a8	pepa8a8	DEAAEKEIIK		2	1145.6	1	a8.a1	6
a8	pepa8a9	DKQETPDPPEAIK		2	1467.73	1	a8.a1	8
a8	pepa8b10	DMDFVQINQIIGR		2	1548.78	1	a8.a1	10
a8	pepa8b11	EGCIINITSDSK	3C:57.02	2	1336.64	1	a8.a1	6
a8	pepa8b12	EHIQIIPIFCQSIIEMGTK	10C:57.02	3	2257.17	1	a8.a1	6
a8	pepa8b13	EIEVDDDAITK		2	1247.6	1	a8.a1	6
a8	pepa8b14	ENNTGSFPR	3N:0.98	2	1022.45	1	a8.a1	1
a8	pepa8b15	FIDAIPSAPSIGSDPWISR		2	2029.04	1	a8.a1	10
a8	pepa8b16	GSIHTFINAFTYPDR		2	1738.85	1	a8.a1	11
a8	pepa8b17	GVSEDNIEKVEEIVMQIIK		3	2173.14	1	a8.a1	5
a8	pepa8b18	GVYSQPDNIMGR		2	1336.63	1	a8.a1	6
a8	pepa8b19	GVYSQPDNIMGR	10M:15.99	2	1352.63	1	a8.a1	4
a8	pepa8b20	GYSSIMR		2	813.392	1	a8.a1	2
a8	pepa8b21	HISNTWIWDR		2	1327.65	1	a8.a1	5
a8	pepa8b22	IAEKYPAGQEGDIK		2	1518.78	1	a8.a1	12
a8	pepa8b23	IISEYIDIFEASPAR		2	1723.89	1	a8.a1	12
a8	pepa8b24	INAAGWISEQMGGVSYIEYIR		2	2357.16	1	a8.a1	4
a8	pepa8b25	IPSVNEAIVIPTQVNYVGK		2	2041.13	1	a8.a1	11
a8	pepa8b26	IPSVNEAIVIPTQVNYVGK	13Q:0.98	2	2042.12	1	a8.a1	1
a8	pepa8b27	ISASIEEMRK		2	1163.61	1	a8.a1	9
a8	pepa8b28	IWFYGDDDTKER		2	1544.7	1	a8.a1	11
a8	pepa8b29	KPIHVPIEVGEINGVK		3	1729	1	a8.a1	7
a8	pepa8b30	KPIHVPIEVGEINGVK	13N:0.98	3	1729.98	1	a8.a1	4
a8	pepa8b31	KYPIKEPFVEIIK		3	1603.95	1	a8.a1	6
a8	pepa8b32	NIAEEGFAPEAVEASMNTIEFSIR		3	2625.25	1	a8.a1	6
a8	pepa8b33	NIAEEGFAPEAVEASMNTIEFSIR	1N:0.98	3	2626.23	1	a8.a1	1
a8	pepa8b34	NSTGIPHIIEHSVICGSR	15C:57.02	3	1977	1	a8.a1	6
a8	pepa8b35	REEIIATSVK		2	1145.65	1	a8.a1	6
a8	pepa8b36	SSMTQEDIAEIAR		2	1450.68	1	a8.a1	6
a8	pepa8b37	TCYPVASTNTK	2C:57.02	2	1241.58	1	a8.a1	6
a8	pepa8b38	TGAEVMSVANDDENK		2	1579.69	1	a8.a1	4
a8	pepa8b39	TGGISVYPITSSIK		2	1422.78	1	a8.a1	6
a8	pepa8b40	TIEVYDGTAK		2	1096.55	1	a8.a1	6
a8	pepa8b41	VIQHDIFTNDVVYSEVVFDMGSMK		3	2773.32	1	a8.a1	5
a8	pepa8b42	VSEQVIDECK	9C:57.02	2	1206.57	1	a8.a1	6
a8	pepa8b43	VSGGAYGGFCDFDTHSGVFSYISYR	10C:57.02	3	2749.2	1	a8.a1	6
a8	pepa8b44	VSQQAISPDNTYGVDSGGDPNEIPNITFEEFK		3	3468.61	1	a8.a1	4
a8	pepa8b45	VSQQAISPDNTYGVDSGGDPNEIPNITFEEFK	10N:0.98	3	3469.59	1	a8.a1	2
a8	pepa8b46	VTVEMQPDPEK		2	1272.61	1	a8.a1	6
a8	pepa8b47	WIYDMDPFEPIKYEQPIQQIK		3	2681.33	1	a8.a1	6
a8	pepa8b48	YIIGITEEER		2	1222.63	1	a8.a1	5
a8	pepa8b49	YIINNVHR		2	1028.56	1	a8.a1	6
a8	pepa8b50	YPAGQEGDIK		2	1077.52	1	a8.a1	5
a9	pepa9a1	AVIIADMAHISGIVAAGVIPSPFEYADVVTTTTHK		3	3594.89	1	a9.a1	6
a9	pepa9a2	AYQEQVMSNSAR		2	1383.63	1	a9.a1	16
a9	pepa9a3	AYQEQVMSNSAR	9N:0.98	2	1384.62	1	a9.a1	9
a9	pepa9a4	AYQEQVMSNSAR	7M:15.99	2	1399.63	1	a9.a1	52
a9	pepa9a5	DFVATIQSDSNIQAEIAK		2	1949.98	1	a9.a1	1
a9	pepa9a6	EVKYDFEDK		2	1172.55	1	a9.a1	3
a9	pepa9a7	FAESITSK		2	882.457	1	a9.a1	1
a9	pepa9a8	GFVEEDFAK		2	1041.49	1	a9.a1	1
a9	pepa9a9	GIEIIPSENFTSISVMQAVGSVMTNK		2	2752.39	1	a9.a1	9
a9	pepa9b10	GIEIIPSENFTSISVMQAVGSVMTNK	9N:0.98	2	2753.37	1	a9.a1	7
a9	pepa9b11	GIEIIPSENFTSISVMQAVGSVMTNK	16M:15.99	3	2768.38	1	a9.a1	7
a9	pepa9b12	GIEIIPSENFTSISVMQAVGSVMTNK	9N:0.98 23M:15.99	3	2769.37	1	a9.a1	7
a9	pepa9b13	GYDIVSGGTDNHIVIVNIK		2	2014.06	1	a9.a1	12
a9	pepa9b14	GYDIVSGGTDNHIVIVNIK	11N:0.98	3	2015.04	1	a9.a1	4
a9	pepa9b15	GYDIVSGGTDNHIVIVNIKK		3	2142.16	1	a9.a1	6
a9	pepa9b16	IDESTGIIDYDQIEK		2	1738.84	1	a9.a1	7
a9	pepa9b17	IIVAGASAYAR		2	1091.62	1	a9.a1	11
a9	pepa9b18	IKDFVATIQSDSNIQAEIAK		2	2191.16	1	a9.a1	19
a9	pepa9b19	IMAIDIPHGGHISHGYQTDTK		3	2291.12	1	a9.a1	6
a9	pepa9b20	IMAIDIPHGGHISHGYQTDTKK		3	2419.22	1	a9.a1	6
a9	pepa9b21	INAAVFPGIQGGPHNHTITGIAVAIK		2	2596.44	1	a9.a1	9
a9	pepa9b22	INAAVFPGIQGGPHNHTITGIAVAIK	10Q:0.98	2	2597.42	1	a9.a1	1
a9	pepa9b23	IRHDVEEYAK		3	1259.64	1	a9.a1	13
a9	pepa9b24	ISAVSIFFETMPYR		2	1660.84	1	a9.a1	12
a9	pepa9b25	KISAVSIFFETMPYR		2	1788.94	1	a9.a1	7
a9	pepa9b26	KISAVSIFFETMPYR	12M:15.99	3	1804.93	1	a9.a1	1
a9	pepa9b27	MGTPAITSR		2	933.482	1	a9.a1	11
a9	pepa9b28	MGTPAITSR	1M:15.99	2	949.477	1	a9.a1	14
a9	pepa9b29	NTVPGDVSAMVPGGIR		2	1569.81	1	a9.a1	10
a9	pepa9b30	NTVPGDVSAMVPGGIR	10M:15.99	2	1585.8	1	a9.a1	8
a9	pepa9b31	QFPTIGFEK	1Q:-17.03	2	1049.53	1	a9.a1	4
a9	pepa9b32	QFPTIGFEK		2	1066.56	1	a9.a1	5
a9	pepa9b33	QINAPIEEVDPEIADIIEIEK	1Q:-17.03	2	2361.21	1	a9.a1	9
a9	pepa9b34	QINAPIEEVDPEIADIIEIEK		2	2378.23	1	a9.a1	16
a9	pepa9b35	QINAPIEEVDPEIADIIEIEK	1Q:0.98	2	2379.22	1	a9.a1	1
a9	pepa9b36	RAIEAFNIDPEK		2	1402.73	1	a9.a1	4
a9	pepa9b37	SAVIFRPK		2	917.557	1	a9.a1	5
a9	pepa9b38	VAEFFDSAVNIAIK		2	1523.81	1	a9.a1	11
a9	pepa9b39	VIENVHIAANK		2	1207.68	1	a9.a1	10
a9	pepa9b40	WGVNVQPISGSPANFHVYTAIIKPHDR		3	3003.56	1	a9.a1	4
a9	pepa9b41	WGVNVQPISGSPANFHVYTAIIKPHDR	14N:0.98	3	3004.54	1	a9.a1	2
a9	pepa9b42	YSEGYPGAR		2	999.453	1	a9.a1	6
a9	pepa9b43	YYGGNEYIDMAETICQK	15C:57.02	2	2054.88	1	a9.a1	6
a9	pepa9b44	YYGGNEYIDMAETICQK	5N:0.98 15C:57.02	2	2055.87	1	a9.a1	3
b10	pepb10a1	AAEITTIIESR		2	1203.66	1	b10.a2	8
b10	pepb10a2	AIISTINPEIQK		2	1326.76	1	b10.a2	6
b10	pepb10a3	APGIIER		2	755.441	1	b10.a2	4
b10	pepb10a4	AVDSIVPIGR		2	1026.59	1	b10.a2	6
b10	pepb10a5	DNGMHAIIIYDDISK		3	1704.83	1	b10.a2	6
b10	pepb10a6	DTKPQFQEIISSSK		2	1607.83	1	b10.a1	22
b10	pepb10a7	EAFPGDVFYIHSR		3	1537.74	1	b10.a2	16
b10	pepb10a8	EAIQEQIER		2	1115.57	1	b10.a1	5
b10	pepb10a9	EAYPGDVFYIHSR	1E:-18.01	3	1535.73	1	b10.a1	8
b10	pepb10b10	EAYPGDVFYIHSR		2	1553.74	1	b10.a1	13
b10	pepb10b11	EIIIGDR	1E:-18.01	2	797.452	2	b10.a1 b10.a2	2
b10	pepb10b12	EVAAFAQFGSDIDAATQAIINR		2	2308.16	1	b10.a2	9
b10	pepb10b13	EVAAFAQFGSDIDAATQAIINR	7Q:0.98	2	2309.14	1	b10.a2	3
b10	pepb10b14	GIRPAINVGISVSR		2	1438.85	1	b10.a2	11
b10	pepb10b15	GQGVICVYVAIGQR	6C:57.02	2	1519.8	1	b10.a1	7
b10	pepb10b16	GTNESETIYCVYVAIGQK	10C:57.02	2	2031.97	1	b10.a2	6
b10	pepb10b17	GYIDSIEIEQVNK		2	1507.76	1	b10.a1	30
b10	pepb10b18	HIKDTKPQFQEIISSSK		3	1986.07	1	b10.a1	13
b10	pepb10b19	HTIIIYDDISK		2	1317.7	1	b10.a1	33
b10	pepb10b20	IAQIPVSEAYIGR		3	1416.78	1	b10.a1	49
b10	pepb10b21	IAQIPVSEAYIGR	3Q:0.98	2	1417.77	1	b10.a1	1
b10	pepb10b22	IEIAQFAEIQAFAQFASAIDK		3	2311.2	1	b10.a1	11
b10	pepb10b23	IEIAQFAEIQAFAQFASAIDK	14Q:0.98	2	2312.18	1	b10.a1	3
b10	pepb10b24	IIESPAPSIISR		2	1282.74	1	b10.a1	49
b10	pepb10b25	IIESPAPSIISRR		3	1438.84	1	b10.a1	1
b10	pepb10b26	IIGIGEIMSGEIVQFAEGTR		3	2120.11	1	b10.a1	90
b10	pepb10b27	IIGIGEIMSGEIVQFAEGTR	14Q:0.98	3	2121.09	1	b10.a1	4
b10	pepb10b28	IIGIGEIMSGEIVQFAEGTR	8M:15.99	2	2136.1	1	b10.a1	42
b10	pepb10b29	IIGIGEIMSGEIVQFAEGTR	8M:15.99 14Q:0.98	2	2137.08	1	b10.a1	5
b10	pepb10b30	KVGIENIGR		2	985.579	1	b10.a1	6
b10	pepb10b31	MTNFYTNFQVDEIGR		2	1834.84	1	b10.a2	7
b10	pepb10b32	MTNFYTNFQVDEIGR	1M:15.99	2	1850.84	1	b10.a2	1
b10	pepb10b33	NVGIVIMGDGIMIQEGSFVK		2	2107.09	1	b10.a1	12
b10	pepb10b34	NVGIVIMGDGIMIQEGSFVK	14Q:0.98	2	2108.08	1	b10.a1	1
b10	pepb10b35	NVGIVIMGDGIMIQEGSFVK	12M:15.99	2	2123.09	1	b10.a1	10
b10	pepb10b36	NVGIVIMGDGIMIQEGSFVK	12M:15.99 14Q:0.98	2	2124.07	1	b10.a1	1
b10	pepb10b37	QIVVIYAAVNGFCDR	13C:57.02	2	1724.88	1	b10.a2	1
b10	pepb10b38	QMSIIIR		2	860.502	2	b10.a1 b10.a2	7
b10	pepb10b39	QMSIIIR	1Q:0.98	2	861.486	2	b10.a1 b10.a2	1
b10	pepb10b40	QMSIIIR	2M:15.99	2	876.497	2	b10.a1 b10.a2	1
b10	pepb10b41	QPQYEPIPIEK		2	1341.7	1	b10.a2	6
b10	pepb10b42	QSQANPIPVEEQIATIYTGTR	1Q:-17.03	2	2299.16	1	b10.a1	9
b10	pepb10b43	QSQANPIPVEEQIATIYTGTR		3	2316.18	1	b10.a1	16
b10	pepb10b44	QSQANPIPVEEQIATIYTGTR	5N:0.98	2	2317.17	1	b10.a1	2
b10	pepb10b45	RSVYEPIQTGIIAIDSMIPIGR		3	2429.32	1	b10.a1	6
b10	pepb10b46	RSVYEPIQTGIIAIDSMIPIGR	8Q:0.98	3	2430.31	1	b10.a1	3
b10	pepb10b47	RTGSIVDVPAGK		2	1199.67	1	b10.a2	2
b10	pepb10b48	SVHEPMQTGIK		2	1226.62	1	b10.a2	11
b10	pepb10b49	SVYEPIQTGIIAIDSMIPIGR		2	2273.22	1	b10.a1	18
b10	pepb10b50	SVYEPIQTGIIAIDSMIPIGR	7Q:0.98	2	2274.2	1	b10.a1	3
b10	pepb10b51	SVYEPIQTGIIAIDSMIPIGR	16M:15.99	2	2289.22	1	b10.a1	23
b10	pepb10b52	TAVATDTIINQK		2	1274.7	1	b10.a1	16
b10	pepb10b53	TAVATDTIINQK	10N:0.98	2	1275.68	1	b10.a1	6
b10	pepb10b54	TFTEQAEIIIK		2	1292.71	1	b10.a1	49
b10	pepb10b55	TFTEQAEIIIKEAIQEQIER	5Q:0.98	3	2390.24	1	b10.a1	3
b10	pepb10b56	TGSIVDVPAGK		2	1043.57	1	b10.a2	6
b10	pepb10b57	VVDAIGVPIDGK		2	1182.67	1	b10.a2	6
b10	pepb10b58	VVNAIAKPIDGK		2	1224.73	1	b10.a1	19
b10	pepb10b59	VVNAIAKPIDGK	3N:0.98	3	1225.72	1	b10.a1	6
b10	pepb10b60	VVNAIAKPIDGKGEIIASESR		3	2167.21	1	b10.a1	8
b10	pepb10b61	VVQVGDGIAR		2	1013.57	1	b10.a1	4
b10	pepb10b62	VVSVGDGIAR		2	972.547	1	b10.a2	5
b10	pepb10b63	VYGINEIQAGEMVEFASGVK		2	2141.06	1	b10.a2	1
b11	pepb11a1	AIDYEEINENVK		2	1436.69	1	b11.a1	6
b11	pepb11a2	AIDYEEINENVKK		2	1564.79	1	b11.a1	5
b11	pepb11a3	AMVIINPGNPTGQCISEANIR	14C:57.02	2	2255.13	1	b11.a1	11
b11	pepb11a4	AMVIINPGNPTGQCISEANIR	13Q:0.98 14C:57.02	2	2256.11	1	b11.a1	1
b11	pepb11a5	AQIMTDGFNSCR	11C:57.02	2	1399.61	1	b11.a1	6
b11	pepb11a6	AQIMTDGFNSCR	9N:0.98 11C:57.02	2	1400.59	1	b11.a1	4
b11	pepb11a7	AQIMTDGFNSCR	4M:15.99 11C:57.02	2	1415.6	1	b11.a1	4
b11	pepb11a8	DGYPSDPEIIYITDGASK		2	1940.91	1	b11.a1	6
b11	pepb11a9	EIINFCYQEK	6C:57.02	2	1343.63	1	b11.a1	4
b11	pepb11b10	EPDVYYCIK	7C:57.02	2	1186.54	1	b11.a1	6
b11	pepb11b11	EVAEFIQR		2	991.521	1	b11.a1	6
b11	pepb11b12	EVQIISFHTVSK		2	1387.76	1	b11.a1	12
b11	pepb11b13	FNDSFMDQYQDHSR		2	1789.72	1	b11.a1	12
b11	pepb11b14	FNDSFMDQYQDHSRI		2	1902.81	1	b11.a1	6
b11	pepb11b15	GGYFEMTNIPPK		2	1353.65	1	b11.a1	15
b11	pepb11b16	GVMQMINAIIR		2	1245.68	1	b11.a1	6
b11	pepb11b17	GYWGECGQR	6C:57.02	2	1112.46	1	b11.a1	6
b11	pepb11b18	HYISIAPGGIGAYSDSR		2	1763.87	1	b11.a1	9
b11	pepb11b19	IIEATGISTVPGSGFGQK		2	1761.94	1	b11.a1	12
b11	pepb11b20	IIFTNVGNPHAIGQKPITFPR		3	2320.29	1	b11.a1	5
b11	pepb11b21	IIFTNVGNPHAIGQKPITFPR	5N:0.98	3	2321.28	1	b11.a1	1
b11	pepb11b22	IVIIADEVYQQNVYQDERPFISAR		3	2866.47	1	b11.a1	4
b11	pepb11b23	IVIIADEVYQQNVYQDERPFISAR	15Q:0.98	3	2867.46	1	b11.a1	2
b11	pepb11b24	KAIDYEEINENVK		2	1564.79	1	b11.a1	12
b11	pepb11b25	KAIDYEEINENVKK		3	1692.88	1	b11.a1	2
b11	pepb11b26	KEVAEFIQR		3	1119.62	1	b11.a1	5
b11	pepb11b27	KFNDSFMDQYQDHSR		3	1917.82	1	b11.a1	6
b11	pepb11b28	KVMFDMGPPVSR		2	1363.69	1	b11.a1	7
b11	pepb11b29	NVVCNFTEGAMYSFPQIR	4C:57.02	2	2132.99	1	b11.a1	11
b11	pepb11b30	NVVCNFTEGAMYSFPQIR	4C:57.02 16Q:0.98	2	2133.97	1	b11.a1	1
b11	pepb11b31	NVVCNFTEGAMYSFPQIR	4C:57.02 11M:15.99	3	2148.98	1	b11.a1	4
b11	pepb11b32	QVVAICQAPFIIDDPNVGIIFPADAIAR	6C:57.02	3	3023.6	1	b11.a1	6
b11	pepb11b33	QVVAICQAPFIIDDPNVGIIFPADAIAR	6C:57.02 7Q:0.98	3	3024.59	1	b11.a1	2
b11	pepb11b34	QVVAICQAPFIIDDPNVGIIFPADAIAR	6C:57.02 7Q:0.98 16N:0.98	3	3025.57	1	b11.a1	1
b11	pepb11b35	RAQIMTDGFNSCR	12C:57.02	2	1555.71	1	b11.a1	1
b11	pepb11b36	SAGKEPDVYYCIK	11C:57.02	3	1529.73	1	b11.a1	6
b11	pepb11b37	TTIIPAEEDMPAIMSSFK		2	1980.97	1	b11.a1	12
b11	pepb11b38	TTIIPAEEDMPAIMSSFKK		3	2109.06	1	b11.a1	6
b11	pepb11b39	VASIAISPNVPGQIFMGIMVNPPKPGDISYIK		3	3353.8	1	b11.a1	1
b11	pepb11b40	VASIAISPNVPGQIFMGIMVNPPKPGDISYIK	13Q:0.98	3	3354.78	1	b11.a1	10
b11	pepb11b41	VASIAISPNVPGQIFMGIMVNPPKPGDISYIK	9N:0.98 21N:0.98	3	3355.77	1	b11.a1	2
b11	pepb11b42	VASIAISPNVPGQIFMGIMVNPPKPGDISYIK	13Q:0.98 16M:15.99	3	3370.78	1	b11.a1	1
b11	pepb11b43	VMFDMGPPVSR		2	1235.59	1	b11.a1	6
b12	pepb12a1	AIIEMMIFHIPSPSK		2	1713.91	2	b12.a1 b12.a2	13
b12	pepb12a2	AYIPVIESFGFSSTIR		2	1786.94	2	b12.a1 b12.a2	12
b12	pepb12a3	DSVVAGFQWASK		2	1294.64	2	b12.a1 b12.a2	5
b12	pepb12a4	EGAIAEENMR		2	1119.51	1	b12.a2	5
b12	pepb12a5	EGAICEENMR	5C:57.02	2	1208.5	1	b12.a1	6
b12	pepb12a6	EQMTPISDFEDKI		2	1552.72	2	b12.a1 b12.a2	6
b12	pepb12a7	FFAFGR		2	744.383	2	b12.a1 b12.a2	2
b12	pepb12a8	FSVSPVVR		2	890.509	2	b12.a1 b12.a2	1
b12	pepb12a9	GFVQFCYEPIK	6C:57.02	2	1387.67	2	b12.a1 b12.a2	6
b12	pepb12b10	GGGQVIPTAR		2	955.532	2	b12.a1 b12.a2	6
b12	pepb12b11	GHVFEEMQR		2	1132.52	1	b12.a1	7
b12	pepb12b12	GHVFEEMQRPGTPIYNIK		3	2116.06	1	b12.a2	6
b12	pepb12b13	GTVAFSAGIHGWAFTITNFAK		3	2196.12	2	b12.a1 b12.a2	6
b12	pepb12b14	GTVAFSAGIHGWAFTITNFAK	18N:0.98	3	2197.11	2	b12.a1 b12.a2	1
b12	pepb12b15	GVQYINEIK		2	1063.58	2	b12.a1 b12.a2	4
b12	pepb12b16	GVQYINEIKDSVVAGFQWASK		3	2339.2	2	b12.a1 b12.a2	2
b12	pepb12b17	IIEPVYIVEIQAPENAIGGIYGVINQK		3	2940.61	2	b12.a1 b12.a2	4
b12	pepb12b18	IIEPVYIVEIQAPENAIGGIYGVINQK	11Q:0.98	3	2941.59	2	b12.a1 b12.a2	3
b12	pepb12b19	IISEEFGWDK		2	1223.59	2	b12.a1 b12.a2	5
b12	pepb12b20	IISEEFGWDKDIAK		2	1650.84	2	b12.a1 b12.a2	11
b12	pepb12b21	ITDGAIVVVDCIEGVCVQTETVIR	11C:57.02 16C:57.02	3	2646.35	2	b12.a1 b12.a2	2
b12	pepb12b22	IWCFGPETTGPNMVVDMCK	3C:57.02 18C:57.02	2	2241.98	2	b12.a1 b12.a2	10
b12	pepb12b23	IWCFGPETTGPNMVVDMCK	3C:57.02 12N:0.98 18C:57.02	2	2242.96	2	b12.a1 b12.a2	1
b12	pepb12b24	IWGENFFDPATK		2	1424.68	2	b12.a1 b12.a2	6
b12	pepb12b25	IWGENFFDPATKK		3	1552.78	2	b12.a1 b12.a2	7
b12	pepb12b26	IYMEARPIEEGIAEAIDDGR		3	2248.09	2	b12.a1 b12.a2	5
b12	pepb12b27	KIWCFGPETTGPNMVVDMCK	4C:57.02 19C:57.02	3	2370.07	2	b12.a1 b12.a2	6
b12	pepb12b28	KQESVEDVPCGNTVAIVGIDQFITK	10C:57.02	3	2747.39	2	b12.a1 b12.a2	6
b12	pepb12b29	NATITNEKEVDACPIR	13C:57.02	2	1830.9	2	b12.a1 b12.a2	12
b12	pepb12b30	NCDPDGPIMIYVSK	2C:57.02	2	1608.74	2	b12.a1 b12.a2	2
b12	pepb12b31	NMSVIAHVDHGK		2	1307.65	2	b12.a1 b12.a2	8
b12	pepb12b32	QGTPIYNIK		2	1033.57	1	b12.a1	3
b12	pepb12b33	QIIATCMNDQK	6C:57.02	2	1321.62	2	b12.a1 b12.a2	6
b12	pepb12b34	QIIATCMNDQKDK	6C:57.02	2	1564.75	2	b12.a1 b12.a2	11
b12	pepb12b35	RGHVFEEMQR		3	1288.62	1	b12.a1	6
b12	pepb12b36	RVIYASQITAKPR		3	1502.88	2	b12.a1 b12.a2	6
b12	pepb12b37	STGISIFYQMTPESIEMYK		2	2225.05	2	b12.a1 b12.a2	8
b12	pepb12b38	STGISIFYQMTPESIEMYK	9Q:0.98	2	2226.03	2	b12.a1 b12.a2	2
b12	pepb12b39	STGISIFYQMTPESIEMYKGDR		3	2553.2	2	b12.a1 b12.a2	3
b12	pepb12b40	STITDSIVAAAGIIAQEVAGDVR		3	2257.2	2	b12.a1 b12.a2	4
b12	pepb12b41	VENIYEGPIDDIYANAIR		2	2065.02	2	b12.a1 b12.a2	3
b12	pepb12b42	VIYASQITAKPR		2	1346.78	2	b12.a1 b12.a2	6
b12	pepb12b43	VMQTWIPASR		2	1188.62	2	b12.a1 b12.a2	6
b12	pepb12b44	YRVENIYEGPIDDIYANAIR		3	2384.19	2	b12.a1 b12.a2	8
b12	pepb12b45	YRVENIYEGPIDDIYANAIR	5N:0.98	2	2385.17	2	b12.a1 b12.a2	1
b13	pepb13a1	AFVQQAEVVIADGK		2	1474.79	1	b13.a1	3
b13	pepb13a2	AIGIDDVDAASMHIAIGR		2	1824.93	1	b13.a2	10
b13	pepb13a3	ASFIQNICEEIQFDPEIASK	8C:57.02	2	2339.12	1	b13.a1	9
b13	pepb13a4	ASFIQNICEEIQFDPEIASK	8C:57.02 12Q:0.98	2	2340.11	1	b13.a1	1
b13	pepb13a5	ATNSPTQVMEEVK		2	1433.69	1	b13.a1	6
b13	pepb13a6	AVIEIAVVAAAAAGGYSIGTR		3	1960.09	1	b13.a2	19
b13	pepb13a7	AYATDVISDGPVDNEK		2	1693.79	1	b13.a1	10
b13	pepb13a8	CVIAFNNIITVISK	1C:57.02	2	1591.89	1	b13.a1	6
b13	pepb13a9	DAATAGTIPQTAGQEEEEIAF		2	2148.99	1	b13.a1	3
b13	pepb13b10	DANFQIDSIISEPIR		2	1717.88	1	b13.a1	7
b13	pepb13b11	DANFQIDSIISEPIRETIYK		3	2352.21	1	b13.a1	1
b13	pepb13b12	DANFQIDSIISEPIRETIYK	5Q:0.98	3	2353.19	1	b13.a1	1
b13	pepb13b13	DGVISSINDIIACDAAVPASKPISWPTPR	13C:57.02	3	3050.56	1	b13.a1	2
b13	pepb13b14	DGVISSINDIIACDAAVPASKPISWPTPR	8N:0.98 13C:57.02	3	3051.55	1	b13.a1	5
b13	pepb13b15	EAAMTIFSK		2	997.502	1	b13.a1	4
b13	pepb13b16	EAEAIIEGVMSDVK		2	1490.74	1	b13.a2	12
b13	pepb13b17	EAEAIIEGVMSDVK	10M:15.99	2	1506.74	1	b13.a2	2
b13	pepb13b18	EAEAIISDVK		2	1074.57	1	b13.a1	6
b13	pepb13b19	EAIISVDGYNADR		2	1422.69	1	b13.a1	6
b13	pepb13b20	EAIISVDGYNADRR		2	1578.79	1	b13.a1	12
b13	pepb13b21	EITGVQPIVEAIPPAGR		2	1746.97	1	b13.a2	11
b13	pepb13b22	EITGVQPIVEAIPPVAR		2	1789.02	1	b13.a1	6
b13	pepb13b23	EITIKDDIPIR		3	1312.75	1	b13.a1	5
b13	pepb13b24	ERIDAFQK		2	1006.53	1	b13.a2	2
b13	pepb13b25	GIDIGTIIEVR		2	1185.68	2	b13.a1 b13.a2	6
b13	pepb13b26	GIGIDDVDAANMHMEIGR		3	1913.88	1	b13.a1	6
b13	pepb13b27	GIGPISIAGDFDHDR		3	1569.77	1	b13.a2	12
b13	pepb13b28	GIGPISIAGEQDHDR		3	1564.77	1	b13.a1	6
b13	pepb13b29	GIGPISIAGEQDHDRR		3	1720.87	1	b13.a1	4
b13	pepb13b30	GIKDANFQIDSIISEPIR		3	2016.08	1	b13.a1	4
b13	pepb13b31	GQIGIQQVR		2	998.574	1	b13.a1	6
b13	pepb13b32	HIFGITDYQIDIAMR		2	1792.91	1	b13.a2	12
b13	pepb13b33	HIFGITDYQIDIAMR	14M:15.99	3	1808.9	1	b13.a2	4
b13	pepb13b34	ICIPQETVDAAHGDICGQIFEK	2C:57.02 16C:57.02	3	2501.18	1	b13.a1	3
b13	pepb13b35	ICIPQETVDAAHGDICGQIFEK	2C:57.02 5Q:0.98 16C:57.02	3	2502.16	1	b13.a1	3
b13	pepb13b36	IDDEKIGPINEIR		2	1511.81	1	b13.a2	1
b13	pepb13b37	IEASEVEAIANK		2	1273.66	1	b13.a1	1
b13	pepb13b38	IENAIVQAVAIIR		2	1409.85	1	b13.a1	7
b13	pepb13b39	IFDEVAADMFK		2	1285.61	1	b13.a2	7
b13	pepb13b40	IGPINEIR		2	911.531	1	b13.a2	2
b13	pepb13b41	IIFVSNIVFGDASDFIIPWK		3	2281.23	1	b13.a2	1
b13	pepb13b42	IIQENISSAIDIIK		2	1556.89	1	b13.a1	4
b13	pepb13b43	IIQENVSSAISIIK		2	1514.88	1	b13.a2	12
b13	pepb13b44	IISFNTVVVSEIIADIK		3	1861.07	1	b13.a1	4
b13	pepb13b45	IIYAAYTTEVISDGR		2	1671.86	1	b13.a2	11
b13	pepb13b46	IIYAAYTTEVISDGRIDDEK		3	2272.13	1	b13.a2	6
b13	pepb13b47	IQQFVADGEISKDETEAITAFQVR		3	2695.36	1	b13.a1	5
b13	pepb13b48	IQYIIDISAEKAEDIR		3	1877	1	b13.a1	4
b13	pepb13b49	ISDEIAADMFK		2	1239.59	1	b13.a1	5
b13	pepb13b50	ISSAIEASISR		2	1133.62	1	b13.a1	6
b13	pepb13b51	KAIGIDDVDAASMHIAIGR		3	1953.02	1	b13.a2	2
b13	pepb13b52	KEITGVQPIVEAIPPAGR		3	1875.07	1	b13.a2	5
b13	pepb13b53	KIFINYIQK		2	1166.69	1	b13.a1	6
b13	pepb13b54	KIIQENISSAIDIIK		3	1684.98	1	b13.a1	3
b13	pepb13b55	KIISFNTVVVSEIIADIK		3	1989.16	1	b13.a1	5
b13	pepb13b56	QVGIPSEHAQK	1Q:-17.03	2	1176.6	1	b13.a1	2
b13	pepb13b57	QVGIPSEHAQK		3	1193.63	1	b13.a1	5
b13	pepb13b58	SEICDIYASFVYSVIPPGHEDIK	4C:57.02	3	2639.27	1	b13.a2	7
b13	pepb13b59	SNTSAGNIPTEVINEVNSIIAFNR		3	2560.3	1	b13.a2	7
b13	pepb13b60	TAAEIAVAAAAIAAGYGIGIR		3	1930.08	1	b13.a1	6
b13	pepb13b61	TEICDIYGSFIYSVIPPGDEDIKGDEVEVITK	4C:57.02	3	3601.75	1	b13.a1	1
b13	pepb13b62	VRIENAIVQAVAIIR		3	1665.02	1	b13.a1	6
b13	pepb13b63	YGVSTQDAAFK		2	1186.57	2	b13.a1 b13.a2	6
b14	pepb14a1	ADDVIGPEVEK		2	1171.58	1	b14.a1	6
b14	pepb14a2	ADINVPIDDAQK		2	1298.66	1	b14.a2	6
b14	pepb14a3	ADINVPIDDNQNITDDTR		2	2028.95	1	b14.a1	14
b14	pepb14a4	AKGVSIIIPSDVVIADK		3	1725.02	1	b14.a1	1
b14	pepb14a5	AQGISVGSSIVEEDKIEIATSIIAK		2	2558.39	1	b14.a1	57
b14	pepb14a6	CDIIIIGGGMIFTFYK	1C:57.02	2	1847.94	1	b14.a1	6
b14	pepb14a7	EIDYIDGAVSNPK		2	1420.7	1	b14.a1	23
b14	pepb14a8	EIDYIVGAVANPK		2	1388.74	1	b14.a2	5
b14	pepb14a9	FAAGTDAIAK		2	964.51	1	b14.a2	1
b14	pepb14b10	FAPDANSQTVAASAIPDGWMGIDIGPDSVK		3	3030.45	1	b14.a1	6
b14	pepb14b11	FAPDANSQTVAASAIPDGWMGIDIGPDSVK	20M:15.99	3	3046.45	1	b14.a1	13
b14	pepb14b12	FAPDANSQTVAASAIPDGWMGIDIGPDSVK	19W:15.99 20M:15.99	3	3062.44	1	b14.a1	4
b14	pepb14b13	FAPDANSQTVAASAIPDGWMGIDIGPDSVK	8Q:0.98 19W:15.99 20M:15.99	3	3063.43	1	b14.a1	1
b14	pepb14b14	FAVGTEAVAK		2	992.541	1	b14.a1	1
b14	pepb14b15	FAVGTEAVAKK		3	1120.64	1	b14.a1	1
b14	pepb14b16	FIKPSVAGFIIQK		2	1447.87	1	b14.a1	12
b14	pepb14b17	FIRPSVAGFIMQK		3	1493.83	1	b14.a2	6
b14	pepb14b18	FSIAPIVPR		2	999.599	1	b14.a1	46
b14	pepb14b19	FSIKPIVPR		2	1056.66	1	b14.a2	10
b14	pepb14b20	FYKEEEKNDPEFAK		2	1773.83	1	b14.a1	18
b14	pepb14b21	FYKEEEKNDPEFAKK		3	1901.93	1	b14.a1	8
b14	pepb14b22	FYKEEEKNDPEFAKK	8N:0.98	2	1902.91	1	b14.a1	2
b14	pepb14b23	FYKEEEKNEPEFAK		3	1787.85	1	b14.a2	8
b14	pepb14b24	GVSIIIPSDVVIADK		2	1525.88	1	b14.a1	23
b14	pepb14b25	GVTTIIGGGDSVAAVEK		3	1573.84	2	b14.a1 b14.a2	17
b14	pepb14b26	IAAAIPDGGVIIIENVR		2	1721	1	b14.a2	12
b14	pepb14b27	IASIADIFVNDAFGTAHR		3	1917.98	1	b14.a1	119
b14	pepb14b28	IASIADIFVNDAFGTAHR	10N:0.98	3	1918.97	1	b14.a1	8
b14	pepb14b29	IASVADIYVNDAFGTAHR		2	1919.96	1	b14.a2	10
b14	pepb14b30	IGVIESIIEK		2	1100.66	1	b14.a1	5
b14	pepb14b31	IIIPTDVVVADK		2	1282.76	1	b14.a2	6
b14	pepb14b32	IIIPTDVVVADKFAADAESK		3	2102.14	1	b14.a2	6
b14	pepb14b33	ISEIIGIEVK		2	1100.66	1	b14.a1	5
b14	pepb14b34	IVADIANGAVIIIENVR		3	1780.03	1	b14.a1	43
b14	pepb14b35	IVADIANGAVIIIENVR	7N:0.98	2	1781.02	1	b14.a1	34
b14	pepb14b36	IVPATAIPDGWMGIDVGPDSIK		2	2252.16	1	b14.a2	12
b14	pepb14b37	KADDVIGPEVEK		2	1299.68	1	b14.a1	18
b14	pepb14b38	KGVTTIIGGGDSVAAVEK		2	1701.94	1	b14.a1	9
b14	pepb14b39	KIASIADIFVNDAFGTAHR		2	2046.08	1	b14.a1	9
b14	pepb14b40	KIASIADIFVNDAFGTAHR	11N:0.98	3	2047.06	1	b14.a1	1
b14	pepb14b41	KIASVADIYVNDAFGTAHR		3	2048.06	1	b14.a2	5
b14	pepb14b42	KSVGDITAADIEGKR		3	1559.84	1	b14.a1	3
b14	pepb14b43	MSHISTGGGASIEIIEGKPIPGVIAIDEA		3	2862.49	1	b14.a2	7
b14	pepb14b44	QIPGVVAIDEGVVTSSVAV		2	1840.01	1	b14.a1	12
b14	pepb14b45	RPFAAIVGGSK		2	1102.64	1	b14.a1	16
b14	pepb14b46	SIVEEDKIEIATSIIETAK		2	2089.13	1	b14.a2	9
b14	pepb14b47	SVGDITAADIEGK		2	1275.64	1	b14.a1	6
b14	pepb14b48	SVGDITAADIEGKR		2	1431.74	1	b14.a1	12
b14	pepb14b49	SVGTIGEADIK		2	1089.58	1	b14.a2	6
b14	pepb14b50	TFAEAIDTTK		2	1096.55	1	b14.a2	5
b14	pepb14b51	TFNDAIDTTQTIIWNGPMGVFEFDK		3	2860.35	1	b14.a1	7
b14	pepb14b52	TFNDAIDTTQTIIWNGPMGVFEFDK	10Q:0.98	3	2861.33	1	b14.a1	5
b14	pepb14b53	TFNDAIDTTQTIIWNGPMGVFEFDK	3N:0.98 15N:0.98	3	2862.32	1	b14.a1	1
b14	pepb14b54	TFNDAIDTTQTIIWNGPMGVFEFDK	18M:15.99	3	2876.34	1	b14.a1	3
b14	pepb14b55	TFNDAIDTTQTIIWNGPMGVFEFDKFAVGTEAVAK	15N:0.98	3	3834.86	1	b14.a1	2
b14	pepb14b56	TVIWNGPMGVFEFEK		2	1753.86	1	b14.a2	7
b14	pepb14b57	VGVADVMSHISTGGGASIEIIEGK		3	2327.19	1	b14.a1	57
b14	pepb14b58	VIIASHIGRPK		3	1190.74	1	b14.a2	5
b14	pepb14b59	VIITSHIGRPK		2	1220.75	1	b14.a1	12
b14	pepb14b60	YIITNGAK		2	879.493	1	b14.a1	1
b15	pepb15a1	AAANAPIAMR	1A:42.01	2	1027.54	2	b15.a1 b15.a2	6
b15	pepb15a2	AAEEANVYHDIVK		2	1458.72	1	b15.a1	6
b15	pepb15a3	AEEFAFR		2	869.415	2	b15.a1 b15.a2	6
b15	pepb15a4	AFMTADIPHEIIEIIEK		3	1970.03	1	b15.a1	7
b15	pepb15a5	AHMGIFTEIGVIYAR		3	1677.88	2	b15.a1 b15.a2	1
b15	pepb15a6	ANIPGAENIVVQR		2	1380.76	2	b15.a1 b15.a2	6
b15	pepb15a7	AQIAGTTQDHIQIFNIEAK		3	2098.09	1	b15.a2	5
b15	pepb15a8	AQIPGTTQDHIQIFNIEAK		3	2124.11	1	b15.a1	2
b15	pepb15a9	AQIPGTTQDHIQIFNIEAK	8Q:0.98	3	2125.09	1	b15.a1	1
b15	pepb15b10	EAAEIAAESPQGIIR		2	1554.81	2	b15.a1 b15.a2	3
b15	pepb15b11	EAITITSIGIAPQFVTFTHVTMESDR		3	2864.45	1	b15.a2	2
b15	pepb15b12	EATAFIIDVIKPNIEEHAFIQTK		3	2627.41	2	b15.a1 b15.a2	2
b15	pepb15b13	ESVDMHDNFDQIGIAQK	1E:-18.01 5M:15.99	3	1944.88	2	b15.a1 b15.a2	1
b15	pepb15b14	ESVDMHDNFDQIGIAQK		3	1946.89	2	b15.a1 b15.a2	5
b15	pepb15b15	EYCEQIGVDACIK	3C:57.02 11C:57.02	2	1584.7	1	b15.a1	2
b15	pepb15b16	FGFVPDITHYIYTNNMIR		3	2201.08	2	b15.a1 b15.a2	6
b15	pepb15b17	FNINVQAVDVIIDNIR		2	1843.01	2	b15.a1 b15.a2	2
b15	pepb15b18	FQEIFSQTK		2	1127.57	1	b15.a2	2
b15	pepb15b19	FQSVPVQAGQTPPIIQYFGTIITR		3	2661.44	2	b15.a1 b15.a2	1
b15	pepb15b20	GNIQIVVQAAK		2	1140.67	2	b15.a1 b15.a2	6
b15	pepb15b21	IIIDSNNNPEHFITTNPFYDSR		3	2607.25	2	b15.a1 b15.a2	2
b15	pepb15b22	IIYAFISNWAK		2	1325.73	2	b15.a1 b15.a2	6
b15	pepb15b23	INAYESIEISR		2	1294.66	2	b15.a1 b15.a2	2
b15	pepb15b24	INDIEEFIIMPNVANIQNVGDR		3	2514.27	1	b15.a1	3
b15	pepb15b25	IPDARPIINVCDR	11C:57.02	3	1538.81	2	b15.a1 b15.a2	1
b15	pepb15b26	ISPDPIFITAESSTTGGFYAINR		3	2457.23	2	b15.a1 b15.a2	6
b15	pepb15b27	IYDDEIYEAAK		2	1329.62	1	b15.a2	3
b15	pepb15b28	NIIENWIAEDKIECSEEIGDIVK	14C:57.02	3	2717.33	2	b15.a1 b15.a2	3
b15	pepb15b29	NIIENWIAEDKIECSEEIGDIVK	5N:0.98 14C:57.02	3	2718.32	2	b15.a1 b15.a2	3
b15	pepb15b30	QFIDQVVSTAIPESK		2	1661.87	2	b15.a1 b15.a2	6
b15	pepb15b31	QFQGAVDAAR		2	1062.53	2	b15.a1 b15.a2	4
b15	pepb15b32	RANIPGAENIVVQR		3	1536.86	2	b15.a1 b15.a2	2
b15	pepb15b33	RPITADSAIMNPNTR		3	1656.85	2	b15.a1 b15.a2	6
b15	pepb15b34	SIIPVEPIVDECEKR	12C:57.02	3	1783.93	2	b15.a1 b15.a2	5
b15	pepb15b35	SQAIEAHAASFATFK		2	1578.79	2	b15.a1 b15.a2	7
b15	pepb15b36	TANIANNQIINYR		2	1504.79	2	b15.a1 b15.a2	4
b15	pepb15b37	TVDNDIAIK		2	988.531	2	b15.a1 b15.a2	3
b15	pepb15b38	VANVEIYYK		2	1098.58	2	b15.a1 b15.a2	3
b15	pepb15b39	VDSEIIFAYAK		2	1255.66	1	b15.a1	1
b15	pepb15b40	VEEDAVWSQVAK		2	1360.67	2	b15.a1 b15.a2	5
b15	pepb15b41	VIIPENEYR		2	1132.6	1	b15.a2	2
b15	pepb15b42	VIQPDNEYR		2	1133.56	1	b15.a1	5
b15	pepb15b43	VIQPDNEYRR		3	1289.66	1	b15.a1	3
b15	pepb15b44	VIVNTHAIEPQAIVEFFGTISK		3	2413.31	2	b15.a1 b15.a2	4
b15	pepb15b45	VNPGNAPIVVGQIIDDECPEDFIK	18C:57.02	3	2639.3	2	b15.a1 b15.a2	6
b15	pepb15b46	VPGNENPSTIICFASK	12C:57.02	2	1733.85	2	b15.a1 b15.a2	6
b15	pepb15b47	YKEAAEIAAESPQGIIR		3	1845.97	2	b15.a1 b15.a2	5
b16	pepb16a1	ADPTAPHVGGIPNSIAV		2	1615.84	1	b16.a1	6
b16	pepb16a2	AGAAASNTFTAWEIAK		2	1608.8	1	b16.a1	2
b16	pepb16a3	AIGAPGAVVVTNNSDFPVYIR		2	2160.14	1	b16.a1	6
b16	pepb16a4	APIEEGIYIPCDER	11C:57.02	2	1661.78	1	b16.a1	7
b16	pepb16a5	AVAADSEIQAWWSEVR		2	1817.88	1	b16.a1	6
b16	pepb16a6	AVAGSDVQTSPTATSAR		2	1618.8	1	b16.a1	6
b16	pepb16a7	AYASYNFTEIAFPNEIIK		2	2091.04	1	b16.a1	11
b16	pepb16a8	AYASYNFTEIAFPNEIIK	14N:0.98	2	2092.03	1	b16.a1	1
b16	pepb16a9	DIARPVIGGSK		3	1112.64	1	b16.a1	4
b16	pepb16b10	DYPYAVDGMEIWTAIK		2	1871.89	1	b16.a1	2
b16	pepb16b11	DYPYAVDGMEIWTAIKK		3	1999.98	1	b16.a1	2
b16	pepb16b12	GEAVAIDAVISK		2	1172.65	1	b16.a1	6
b16	pepb16b13	GEGIPTDKPIQK		2	1282.7	1	b16.a1	7
b16	pepb16b14	HIVIGAADQR		2	1079.6	1	b16.a1	12
b16	pepb16b15	IDAVAEAVK		2	915.515	1	b16.a1	4
b16	pepb16b16	IDGHFGSIADVHGIFDSNAKPFAFPVPQVISANR	18N:0.98	3	3624.82	1	b16.a1	1
b16	pepb16b17	IFFTNDAYVK		2	1217.62	1	b16.a1	2
b16	pepb16b18	IGATSTVYTPPDEIK		2	1591.82	1	b16.a1	6
b16	pepb16b19	IIIQSSDSPNSPIR		2	1526.82	1	b16.a1	6
b16	pepb16b20	IISISSPAVHFVCNGWVYPVDK	13C:57.02	3	2488.27	1	b16.a1	6
b16	pepb16b21	IISISSPAVHFVCNGWVYPVDK	13C:57.02 14N:0.98	3	2489.25	1	b16.a1	6
b16	pepb16b22	INEIPGAEEK		2	1099.56	1	b16.a1	6
b16	pepb16b23	INEIPGAEEKGEISQR		3	1769.9	1	b16.a1	6
b16	pepb16b24	ISIQIVSATVPGSDGR		2	1599.87	1	b16.a1	12
b16	pepb16b25	KDEPNIWTAIWK		3	1500.78	1	b16.a1	1
b16	pepb16b26	KHEEIEIIIK		2	1251.73	1	b16.a1	7
b16	pepb16b27	NGPVEVPYTIITPR		2	1555.85	1	b16.a1	6
b16	pepb16b28	NIGNMTVAQAIEK		2	1388.72	1	b16.a1	2
b16	pepb16b29	NMHEVNFFASK		3	1323.62	1	b16.a1	6
b16	pepb16b30	QISVIHPIHK	1Q:-17.03	3	1154.67	1	b16.a1	3
b16	pepb16b31	QISVIHPIHK		3	1171.69	1	b16.a1	3
b16	pepb16b32	QTIAGANPISIEIVTEFPITSK		2	2329.26	1	b16.a1	11
b16	pepb16b33	RINEIPGAEEKGEISQR		3	1926	1	b16.a1	6
b16	pepb16b34	TETFAIMAITMNPPVKPGEPIMGERPDTER	12N:0.98	3	3329.62	1	b16.a1	2
b16	pepb16b35	TGPVAAAPNIPK		2	1135.65	1	b16.a1	6
b16	pepb16b36	TIFFIQDDSTIKPIAIEISSPHPEDER		3	3098.57	1	b16.a1	3
b16	pepb16b37	TIFFIQDDSTIKPIAIEISSPHPEDER	6Q:0.98	3	3099.55	1	b16.a1	4
b16	pepb16b38	VYDYAIYNDIGNPDIR		2	1900.91	1	b16.a1	12
b16	pepb16b39	VYDYAIYNDIGNPDIRK		3	2029	1	b16.a1	2
b16	pepb16b40	WVTDYCAIYYADGDR	6C:57.02	2	1867.8	1	b16.a1	6
b16	pepb16b41	WVTGIIFPSEPIK		2	1486.83	1	b16.a1	6
b17	pepb17a1	AGIDYVSCSPFR	8C:57.02	2	1371.64	1	b17.a1	6
b17	pepb17a2	AIPAGIWEETIEGIR		2	1654.88	1	b17.a1	9
b17	pepb17a3	AMDGIPVTIR		2	1072.58	1	b17.a1	5
b17	pepb17a4	DHMPEAYAEIVENCDIIESHYK	14C:57.02	3	2663.18	1	b17.a1	6
b17	pepb17a5	EICAETGAAEDDVIAR	3C:57.02	2	1719.79	1	b17.a1	7
b17	pepb17a6	EMMDIEFTVQENR		2	1641.72	1	b17.a1	2
b17	pepb17a7	FIDMFGNVVMDIPHAIFEEK		3	2352.14	1	b17.a1	6
b17	pepb17a8	FIDMFGNVVMDIPHAIFEEK	7N:0.98	3	2353.12	1	b17.a1	4
b17	pepb17a9	FIPIYIAQGIIQHDPFEVIDQR	8Q:0.98	3	2613.37	1	b17.a1	6
b17	pepb17b10	GGMTSHAAVVAR		3	1156.59	1	b17.a1	4
b17	pepb17b11	GTAVNVQCMVFGNMGNTSGTGVIFTR	8C:57.02	3	2718.28	1	b17.a1	4
b17	pepb17b12	GTAVNVQCMVFGNMGNTSGTGVIFTR	8C:57.02 13N:0.98	3	2719.26	1	b17.a1	3
b17	pepb17b13	GVQNDTDITANDIR		2	1531.73	1	b17.a1	1
b17	pepb17b14	IAVDMVNEAIVDR		2	1444.75	1	b17.a1	6
b17	pepb17b15	IGDPARPIIISVR		3	1406.85	1	b17.a1	6
b17	pepb17b16	IGISYPEITEMQAR		2	1607.81	1	b17.a1	4
b17	pepb17b17	IGISYPEITEMQAR	12Q:0.98	2	1608.79	1	b17.a1	2
b17	pepb17b18	IIDPPIHEFIPEGHVEDIVR		3	2325.22	1	b17.a1	6
b17	pepb17b19	ISEVNPMIGFR		2	1262.66	1	b17.a1	1
b17	pepb17b20	IYGEFIVNAQGEDVVAGIR		3	2050.06	1	b17.a1	2
b17	pepb17b21	KIYGEFIVNAQGEDVVAGIR		3	2178.16	1	b17.a1	5
b17	pepb17b22	KIYGEFIVNAQGEDVVAGIR	9N:0.98	3	2179.14	1	b17.a1	1
b17	pepb17b23	KNGAEGIGICR	10C:57.02	3	1174.6	1	b17.a1	2
b17	pepb17b24	MVEPGHIDQIIHPQFANPEAASYK		3	2692.32	1	b17.a1	4
b17	pepb17b25	MVEPGHIDQIIHPQFANPEAASYK	9Q:0.98	3	2693.3	1	b17.a1	1
b17	pepb17b26	NGAEGIGICR	9C:57.02	2	1046.5	1	b17.a1	1
b17	pepb17b27	NGAEGIGICR	1N:0.98 9C:57.02	2	1047.49	1	b17.a1	3
b17	pepb17b28	QMIMAPTVEIR		2	1288.68	1	b17.a1	6
b17	pepb17b29	SDFEGIFR		2	970.463	1	b17.a1	6
b17	pepb17b30	SGAAVSMPGMMDTVINIGINDEVAAGIAAK		3	2903.43	1	b17.a1	2
b17	pepb17b31	SGAAVSMPGMMDTVINIGINDEVAAGIAAK	16N:0.98	3	2904.42	1	b17.a1	2
b17	pepb17b32	SINQITGIR		2	1001.57	1	b17.a1	1
b17	pepb17b33	TEHMFFASDER		2	1369.58	1	b17.a1	11
b17	pepb17b34	TETSPEDVGGMHAAAGIITAR		2	2084.01	1	b17.a1	6
b17	pepb17b35	TPEDIDAMR		2	1047.48	1	b17.a1	6
b17	pepb17b36	VGICGEHGGEPSSVAFFAK	4C:57.02	2	1948.92	1	b17.a1	4
b17	pepb17b37	VGTMIEIPR		2	1015.56	1	b17.a1	6
b17	pepb17b38	VITTGIPASPGAAVGQIVFTAEDAEAWHAQGK		3	3192.63	1	b17.a1	1
b17	pepb17b39	VITTGIPASPGAAVGQIVFTAEDAEAWHAQGK	16Q:0.98	3	3193.62	1	b17.a1	5
b17	pepb17b40	VMANADTPEDAIAAR		2	1544.74	1	b17.a1	6
b18	pepb18a1	AAAINIVPTSTGAAK		2	1384.78	1	b18.a1	82
b18	pepb18a2	AAAINIVPTSTGAAK	5N:0.98	2	1385.76	1	b18.a1	5
b18	pepb18a3	AAEINIVPTSTGAAK	5N:0.98	3	1443.77	1	b18.a2	2
b18	pepb18a4	AVAIVIPNIK		2	1037.67	1	b18.a1	31
b18	pepb18a5	AVAIVIPNIK	8N:0.98	2	1038.66	1	b18.a1	6
b18	pepb18a6	AVSIVIPQIK		2	1067.68	1	b18.a2	16
b18	pepb18a7	CSDVSSTIDASISMVMGDDMVK	1C:-17.03|57.02	2	2330.99	1	b18.a1	2
b18	pepb18a8	CSDVSSTIDASISMVMGDDMVK	1C:57.02	2	2348.01	1	b18.a1	15
b18	pepb18a9	CSDVSSTIDASISMVMGDDMVK	1C:57.02 14M:15.99	2	2364.01	1	b18.a1	11
b18	pepb18b10	CSDVSTSIDASITMVMGDDMVK	1C:57.02	2	2362.03	1	b18.a2	10
b18	pepb18b11	ENSPIEVIVINDSGGVR		2	1797.93	1	b18.a2	18
b18	pepb18b12	ENSPIEVIVINDSGGVR	11N:0.98	2	1798.92	1	b18.a2	10
b18	pepb18b13	FGIIKGTMTTTHSYTGDQR		3	2114.03	1	b18.a1	1
[truncated: 14,860 more rows]

## Sheet: spectra
Group ID	Peptide ID	Sample	Scan	RT (s)	Obs. m/z	Sequence (top)	Charge (top)	Modifs (top)	Best E-value	Best hyperscore	Delta [M+H]+	Delta (ppm)
[truncated: 65,535 more rows]

[truncated: 7 more sheets: PSMs, peptide pos, compar spectra, compar PAI, compar emPAI, compar NSAF, samples]
